# Supplementary material for: Root tip excision‐induced exodermis lignification impacts lateral root emergence in Brachypodium distachyon
Source: New Phytol. 2026 Jan 2;249(6):2894–908. doi: 10.1111/nph.70883 (PMC12917469; doi:10.1111/nph.70883)
Supplement: Supplementary file 2 — Table S1 Root phenotyping data for B. distachyon accessions. Table S2 Root length data for B. distachyon accessions. Table S3 Number of emerged lateral roots after root tip excision. Table S4 Proportions of lateral root primordia stages in the primary root at in different zones after root tip excision. Table S5 Number of emerged lateral roots after root‐tip excision. Table S6 Orthology assignment between Bd21 and Bd21‐3 proteins as per orthofinder output. Table S7 Summary table of the differential gene expression analysis performed using DESeq2 across multiple time points following root tip excision, relative to the baseline (0 h). Table S8 Comparison of differential gene expression for single‐copy orthologs between the two B. distachyon accessions across multiple time points following root tip excision. Table S9 Differentially expressed genes in both, our root tip excision and the root touch experiment from Coomey et al. (2024). Table S10 Gene ontology enrichment at the molecular function level of differentially expressed genes. Table S11 Summary of word occurrences in the Pfam description of the top 100 up‐ and downregulated genes in the full transcriptomic dataset. Table S12 Gene ontology enrichment at the biological process level of genes similarly differentially expressed in both accessions. Table S13 Differential expression of a selection of cell‐wall‐related enzyme families and their functional annotation in the WallProt database. Table S14 Differential expression of cell wall‐related gene families. Table S15 Quantification of total lignin content by CASA in whole root systems at 0 and 40 h after root tip excision. Table S16 Quantification of total lignin content by thioacidolysis in the primary roots at 0 and 40 h after root tip excision. Table S17 Quantification of total lignin content by thioacidolysis in specific zones of the primary roots at 0 and 40 h after root tip excision. Table S18 Differential expression of lignin biosynthesis‐related genes. Table [file NPH-249-2894-s002.xlsx]

## Sheet: Description Supp data tables
Table number	Related figure	Description of the data table
S1	Root system architecture phenotyping. Raw data for B. distachyon accessions. Related to Figure 1b.	This table contains the related "Fisbone" or "Pinetree" phenotypes for each of the 23 B. distachyon accessions. Data were collected from seedlings grown on agar plates, as described in the Materials and Methods. Root systems were scanned and the phenotype analyzed.
S2	Root lenght phenotyping. Raw data for Bd21 and Bd21-3 B. distachyon accessions. Related to Figure 1c.	This table contains the raw measurements of primary root length, numbers of emerged lateral roots and lateral root density for the Bd21 and Bd21-3 B. distachyon accessions. Data were collected from seedlings grown on agar plates, as described in the Materials and Methods. Root systems were scanned and root lenghts analyzed using ImageJ.
S3	Number of emerged LR after root-tip excision. Raw data for Bd21 and Bd21-3 B. distachyon accessions. Related to Figure 1d.	This table provides the lateral root number measured for specific 1-cm regions along the primary root (0-1 cm, 1-2 cm, etc.) after root tip excision for the Bd21 and Bd21-3 B. distachyon accessions. Data were collected from seedlings grown on agar plates, cleared and phenotyped as described in the Materials and Methods
S4	Proportions of lateral root primordia stages in the primary root at in diferent zones after root tip excision. Raw data for Bd21 and Bd21-3 B. distachyon accessions. Related to Figure S2.	This table provides the proportions of lateral root primordia stages observed in specific zones of the primary root after root tip excision for the Bd21 and Bd21-3 B. distachyon accessions. Data were collected from seedlings grown on agar plates, cleared and phenotyped as described in the Materials and Methods.
S5	Number of emerged versus non-emerged lateral root primordia in the primary root. Raw data for Bd21 and Bd21-3 B. distachyon accessions. Related to Figure 1e.	This table provides the number of emerged and non-emerged lateral root primordia measured in the whole primary root after root tip excision for the Bd21 and Bd21-3 B. distachyon accessions. Data were collected from seedlings grown on agar plates, cleared and phenotyped as described in the Materials and Methods.
S6	Orthology assignment between Bd21 and Bd21-3 proteins as per orthofinder output. Related to Figure 2a.	The "n_isoforms" column denotes the number of protein isoforms annotated for that gene. Finally, "pancategory" classifies the orthogroup based on copy number across genomes, where "single-copy" refers to one-to-one orthologs present in all genomes, and "multi-copy" indicates the presence of multiple paralogs in at least one genome.
S7	Summary table of the differential gene expression analysis performed using DESeq2 across multiple time points following root tip excision, relative to the baseline (0 hours). Related to Figure 2b.	The "condition" column indicates the time point in the kinetic series (1, 2, 4, 8, 12 hours) compared to 0 hours. "pancategory" refers to the pangenome category of the gene, describing whether it is a single-copy ortholog or present in multiple accessions, and "deg" indicates whether the gene is significantly differentially expressed at a 5% false discovery rate.
S8	Comparison of differential gene expression for single-copy orthologs between the two B. distachyon accessions across multiple time points following root tip excision. Related to Figure 2c.	Each row corresponds to a specific orthogroup at a given time point ("condition"). Columns "Bd21" and "Bd21_3" report the log2 fold-change values of the corresponding gene(s) in each accession, with missing values (NA) indicating that no significant differential expression was detected in that accession. The "category" column specifies whether the gene is significantly differentially expressed in…
S9	Differentially expressed genes in both, our root tip excision and the root touch experiment from Coomey et al, 2024. Related to S6	Correspoding genes based on our orthogroup assignement. Values are log2 fold-changes compared to time 0.
S10	Gene ontology enrichment at the molecular function level of differentially expressed genes. Related to Figure S8.	Fisher’s exact test was performed using topGO in R for genes differentially expressed in both accessions (co_deg), Bd21 only (Bd21_deg), Bd21-3 only (Bd21_3_deg) or in opposite direction (op_deg).
S11	Summary of word occurrences in the Pfam description of the top 100 up- and down-regulated genes in the full transcriptomic dataset. Related to Figure 2d.
S12	Gene ontology enrichment at the biological process level of genes similarly differentially expressed in both accessions. Related to Figure 2e.	Fisher’s exact test was performed using topGO in R for each time-point (condition).
S13	Differential expression of a selection of cell-wall related enzyme families and their functional annotation in the WallProt database. Related to Figure 2f.
S14	Differential expression of cell wall–related gene families. Related to Figure S9.	The table shows the differential expression profiles of cell wall–related gene families following root tip excision in Bd21 and Bd21-3. Log₂ fold-change expression values are presented across a 12-hour time course in Bd21 and Bd21-3. Each subplot corresponds to one gene family, with individual gene trajectories displayed as lines. Pie charts above each family indicate the proportion of genes sign…
S15	Quantification of total lignin content by CASA in whole root systems at 0 h and 40 h after root tip excision. The table provides the percentage of lignin per dry weight in the primary root after root tip excision for the Bd21 and Bd21-3 B. distachyon accessions.Related to Figure 3b.	Data were collected from seedlings grown on agar plates; root were harvested as described in the Materials and Methods.
S16	Quantification of total lignin content by thioacidolysis in the primary roots at 0 h and 40 h after root tip excision. The table provides the quantity of lignin per μmol/g dry-mass in the primary root after root tip excision for the Bd21 and Bd21-3 B. distachyon accessions. It includes measurements of lignin content and the molar ratio of S-lignin and G-lignin monomers. Related to Figure 3c.	Data were collected from seedlings grown on agar plates; root were harvested as described in the Materials and Methods.
S17	Quantification of total lignin content by thioacidolysis in specific zones of the primary roots at 0 h and 40 h after root tip excision.Related to Figure 3c.	The table provides the quantity of lignin per μmol/g dry-mass in the primary root after root tip excision for the Bd21 and Bd21-3 B. distachyon accessions. It includes measurements of lignin content and the molar ratio of S-lignin and G-lignin monomers. Data were collected from seedlings grown on agar plates; root were harvested as described in the Materials and Methods.
S18	Differential expression of lignin biosynthesis-related genes. Related to Figure 3d.	The table provides log2 fold-change values for the subsets of genes involved in the phenylpropanoid and lignin biosynthesis pathway at 1, 2, 4, 8, and 12 hours after root tip excision.
S19	Differential expression of MYB-related transcriptional factor genes. Related to Figure S13.	The table provides log2 fold-change values for a subset of genes annotated as part of the MYB transcription factor family.
S20	Summary statistics of the RAMAN spectra at the cell-walls of the root exodermis.
S21	Proportions of emerged versus non-emerged lateral root for Bd21 and Bd21-3 seedlings treated with either mock solution or 10 µM piperonylic acid (PA).	The table provides the number of emerged and non-emerged lateral root primordia measured in the whole primary root after root tip excision for the Bd21 and Bd21-3 B. distachyon accessions treated with either mock solution or 10 µM piperonylic acid (PA). Data were collected from seedlings grown on agar plates, cleared and phenotyped as described in the Materials and Methods. Related to Figure 4d.

## Sheet: TableS1
Table S1: Root phenotyping data for B. distachyon accessions. This table contains the related "fishbone" or "pine tree" phenotypes for each of the 23 B. distachyon accessions. Data was collected from seedlings grown on agar plates, as described in the Materials and Methods. Root systems were scanned and the phenotype analyzed. Related to Figure 1b.
Accession	RSA_phenotype	Cluster
Sap47	pine-tree	A-East
Cm3	fishbone	A-East
BdTR7a	fishbone	A-Italia
Tek-2	pine-tree	A-Italia
Ges1	pine-tree	A-East
BdTR8i	pine-tree	A-Italia
Koz-1	fishbone	B-East
Adi-2	fishbone	B-East
BdTR11A	pine-tree	B-East
BdTR11G	pine-tree	B-East
BdTR10C	fishbone	B-East
Foz1	fishbone	B-West
BdTR9K	fishbone	B-East
Gaz-8	pine-tree	B-East
ABR7	fishbone	B-West
Per1	fishbone	B-West
Lam13	fishbone	B-West
Bd30-1	fishbone	B-West
RON2	fishbone	B-West
Cro24	fishbone	C-Italia
San11	fishbone	C-Italia
Bd21-3	fishbone	B-East
Bd21	pine-tree	B-East

## Sheet: TableS2
Table S2: Root length data for B. distachyon accessions. The table contains the raw measurements of primary root length, numbers of emerged lateral roots and lateral root density for the Bd21 and Bd21-3 B. distachyon accessions. Data was collected from seedlings grown on agar plates, as described in the Materials and Methods. Root systems were scanned and root lengths analyzed using ImageJ. Relat…
genotype	value	measure
Bd21	98	count
Bd21	75	count
Bd21	64	count
Bd21	85	count
Bd21	88	count
Bd21	85	count
Bd21	86	count
Bd21	75	count
Bd21	65	count
Bd21	63	count
Bd21	65	count
Bd21	68	count
Bd21	88	count
Bd21	88	count
Bd21	98	count
Bd21	86	count
Bd21	89	count
Bd21	87	count
Bd21	87	count
Bd21	56	count
Bd21	86	count
Bd21	89	count
Bd21	87	count
Bd21	85	count
Bd21	82	count
Bd21	83	count
Bd21	83	count
Bd21	85	count
Bd21	86	count
Bd21	56	count
Bd21-3	75	count
Bd21-3	70	count
Bd21-3	68	count
Bd21-3	57	count
Bd21-3	55	count
Bd21-3	55	count
Bd21-3	75	count
Bd21-3	75	count
Bd21-3	86	count
Bd21-3	56	count
Bd21-3	86	count
Bd21-3	45	count
Bd21-3	56	count
Bd21-3	65	count
Bd21-3	69	count
Bd21-3	54	count
Bd21-3	53	count
Bd21-3	52	count
Bd21-3	53	count
Bd21-3	53	count
Bd21-3	55	count
Bd21-3	56	count
Bd21-3	65	count
Bd21-3	64	count
Bd21-3	66	count
Bd21-3	66	count
Bd21-3	68	count
Bd21-3	65	count
Bd21-3	87	count
Bd21-3	45	count
Bd21	7.5	root_length
Bd21	8.5	root_length
Bd21	7.6	root_length
Bd21	8	root_length
Bd21	7.4	root_length
Bd21	7.7	root_length
Bd21	8.8	root_length
Bd21	8.2	root_length
Bd21	8.2	root_length
Bd21	8.5	root_length
Bd21	9.6	root_length
Bd21	8.5	root_length
Bd21	8.8	root_length
Bd21	7.9	root_length
Bd21	8	root_length
Bd21	8.4	root_length
Bd21	8.7	root_length
Bd21	8.4	root_length
Bd21	7.1	root_length
Bd21	7.2	root_length
Bd21	7.5	root_length
Bd21	9.5	root_length
Bd21	8.6	root_length
Bd21	8.5	root_length
Bd21	8.8	root_length
Bd21	9.8	root_length
Bd21	7.5	root_length
Bd21	7.4	root_length
Bd21	7.7	root_length
Bd21	6.5	root_length
Bd21-3	5.9	root_length
Bd21-3	6.5	root_length
Bd21-3	6.6	root_length
Bd21-3	5.5	root_length
Bd21-3	6.1	root_length
Bd21-3	4.2	root_length
Bd21-3	5.3	root_length
Bd21-3	6.5	root_length
Bd21-3	6.5	root_length
Bd21-3	5.6	root_length
Bd21-3	6.5	root_length
Bd21-3	6.4	root_length
Bd21-3	6.7	root_length
Bd21-3	6.8	root_length
Bd21-3	5.9	root_length
Bd21-3	6.6	root_length
Bd21-3	6.5	root_length
Bd21-3	5.5	root_length
Bd21-3	6.5	root_length
Bd21-3	6.6	root_length
Bd21-3	7.5	root_length
Bd21-3	6.5	root_length
Bd21-3	6	root_length
Bd21-3	5.4	root_length
Bd21-3	5.4	root_length
Bd21-3	6.4	root_length
Bd21-3	5.5	root_length
Bd21-3	8.6	root_length
Bd21-3	5.8	root_length
Bd21-3	5.9	root_length
Bd21	13	density
Bd21	9	density
Bd21	8	density
Bd21	11	density
Bd21	12	density
Bd21	11	density
Bd21	10	density
Bd21	9	density
Bd21	8	density
Bd21	7	density
Bd21	7	density
Bd21	8	density
Bd21	10	density
Bd21	11	density
Bd21	12	density
Bd21	10	density
Bd21	10	density
Bd21	10	density
Bd21	12	density
Bd21	8	density
Bd21	11	density
Bd21	9	density
Bd21	10	density
Bd21	10	density
Bd21	9	density
Bd21	8	density
Bd21	11	density
Bd21	11	density
Bd21	11	density
Bd21	9	density
Bd21-3	13	density
Bd21-3	11	density
Bd21-3	10	density
Bd21-3	10	density
Bd21-3	9	density
Bd21-3	13	density
Bd21-3	14	density
Bd21-3	12	density
Bd21-3	13	density
Bd21-3	10	density
Bd21-3	13	density
Bd21-3	7	density
Bd21-3	8	density
Bd21-3	10	density
Bd21-3	12	density
Bd21-3	8	density
Bd21-3	8	density
Bd21-3	9	density
Bd21-3	8	density
Bd21-3	8	density
Bd21-3	7	density
Bd21-3	9	density
Bd21-3	11	density
Bd21-3	12	density
Bd21-3	12	density
Bd21-3	10	density
Bd21-3	12	density
Bd21-3	8	density
Bd21-3	15	density
Bd21-3	8	density

## Sheet: TableS3
Table S3: Number of emerged LR after root tip excision. The table provides the lateral root number measured for specific 1-cm regions along the primary root (0-1 cm, 1-2 cm, etc.) for accessions Bd21 and Bd21-3, after root tip excision. Data were collected from seedlings grown on agar plates, cleared and phenotyped as described in the Materials and Methods. Related to Figure 1d.
Ecotype	Region	NofemergedLRs
Bd21	0-1cm	8
Bd21	0-1cm	10
Bd21	0-1cm	6
Bd21	0-1cm	8
Bd21	0-1cm	9
Bd21	0-1cm	7
Bd21	0-1cm	8
Bd21	0-1cm	8
Bd21	0-1cm	9
Bd21	0-1cm	5
Bd21	0-1cm	11
Bd21	0-1cm	8
Bd21	0-1cm	10
Bd21	0-1cm	8
Bd21	0-1cm	7
Bd21	0-1cm	8
Bd21	0-1cm	9
Bd21	0-1cm	8
Bd21	0-1cm	8
Bd21	0-1cm	9
Bd21	0-1cm	11
Bd21	0-1cm	5
Bd21	0-1cm	5
Bd21	0-1cm	5
Bd21	0-1cm	4
Bd21	1-2cm	8
Bd21	1-2cm	8
Bd21	1-2cm	9
Bd21	1-2cm	8
Bd21	1-2cm	7
Bd21	1-2cm	8
Bd21	1-2cm	8
Bd21	1-2cm	8
Bd21	1-2cm	6
Bd21	1-2cm	8
Bd21	1-2cm	8
Bd21	1-2cm	7
Bd21	1-2cm	8
Bd21	1-2cm	9
Bd21	1-2cm	8
Bd21	1-2cm	8
Bd21	1-2cm	8
Bd21	1-2cm	8
Bd21	1-2cm	5
Bd21	1-2cm	6
Bd21	1-2cm	8
Bd21	1-2cm	8
Bd21	1-2cm	8
Bd21	1-2cm	7
Bd21	1-2cm	8
Bd21	2-3cm	8
Bd21	2-3cm	6
Bd21	2-3cm	6
Bd21	2-3cm	9
Bd21	2-3cm	8
Bd21	2-3cm	7
Bd21	2-3cm	7
Bd21	2-3cm	8
Bd21	2-3cm	8
Bd21	2-3cm	8
Bd21	2-3cm	6
Bd21	2-3cm	8
Bd21	2-3cm	8
Bd21	2-3cm	7
Bd21	2-3cm	8
Bd21	2-3cm	8
Bd21	2-3cm	8
Bd21	2-3cm	9
Bd21	2-3cm	8
Bd21	2-3cm	7
Bd21	2-3cm	8
Bd21	2-3cm	9
Bd21	2-3cm	5
Bd21	2-3cm	8
Bd21	2-3cm	7
Bd21	3-4cm	8
Bd21	3-4cm	8
Bd21	3-4cm	8
Bd21	3-4cm	7
Bd21	3-4cm	8
Bd21	3-4cm	8
Bd21	3-4cm	9
Bd21	3-4cm	8
Bd21	3-4cm	8
Bd21	3-4cm	7
Bd21	3-4cm	7
Bd21	3-4cm	7
Bd21	3-4cm	8
Bd21	3-4cm	8
Bd21	3-4cm	8
Bd21	3-4cm	7
Bd21	3-4cm	7
Bd21	3-4cm	7
Bd21	3-4cm	8
Bd21	3-4cm	8
Bd21	3-4cm	8
Bd21	3-4cm	8
Bd21	3-4cm	8
Bd21	3-4cm	6
Bd21	3-4cm	8
Bd21	4-5cm	8
Bd21	4-5cm	8
Bd21	4-5cm	8
Bd21	4-5cm	7
Bd21	4-5cm	7
Bd21	4-5cm	8
Bd21	4-5cm	9
Bd21	4-5cm	8
Bd21	4-5cm	8
Bd21	4-5cm	8
Bd21	4-5cm	8
Bd21	4-5cm	8
Bd21	4-5cm	6
Bd21	4-5cm	6
Bd21	4-5cm	8
Bd21	4-5cm	8
Bd21	4-5cm	7
Bd21	4-5cm	8
Bd21	4-5cm	8
Bd21	4-5cm	8
Bd21	4-5cm	8
Bd21	4-5cm	7
Bd21	4-5cm	5
Bd21	4-5cm	8
Bd21	4-5cm	8
Bd21	5-6cm	8
Bd21	5-6cm	8
Bd21	5-6cm	9
Bd21	5-6cm	8
Bd21	5-6cm	5
Bd21	5-6cm	8
Bd21	5-6cm	8
Bd21	5-6cm	6
Bd21	5-6cm	8
Bd21	5-6cm	8
Bd21	5-6cm	7
Bd21	5-6cm	7
Bd21	5-6cm	7
Bd21	5-6cm	8
Bd21	5-6cm	8
Bd21	5-6cm	6
Bd21	5-6cm	8
Bd21	5-6cm	8
Bd21	5-6cm	9
Bd21	5-6cm	9
Bd21	5-6cm	8
Bd21	5-6cm	8
Bd21	5-6cm	8
Bd21	5-6cm	7
Bd21	5-6cm	8
Bd21	6-7cm	8
Bd21	6-7cm	8
Bd21	6-7cm	9
Bd21	6-7cm	8
Bd21	6-7cm	6
Bd21	6-7cm	8
Bd21	6-7cm	4
Bd21	6-7cm	6
Bd21	6-7cm	5
Bd21	6-7cm	6
Bd21	6-7cm	8
Bd21	6-7cm	6
Bd21	6-7cm	9
Bd21	6-7cm	8
Bd21	6-7cm	5
Bd21	6-7cm	6
Bd21	6-7cm	6
Bd21	6-7cm	8
Bd21	6-7cm	9
Bd21	6-7cm	8
Bd21	6-7cm	6
Bd21	6-7cm	8
Bd21	6-7cm	6
Bd21	6-7cm	6
Bd21	6-7cm	8
Bd21	7-8cm	5
Bd21	7-8cm	5
Bd21	7-8cm	6
Bd21	7-8cm	4
Bd21	7-8cm	3
Bd21	7-8cm	5
Bd21	7-8cm	5
Bd21	7-8cm	5
Bd21	7-8cm	6
Bd21	7-8cm	5
Bd21	7-8cm	5
Bd21	7-8cm	4
Bd21	7-8cm	5
Bd21	7-8cm	6
Bd21	7-8cm	5
Bd21	7-8cm	6
Bd21	7-8cm	5
Bd21	7-8cm	5
Bd21	7-8cm	4
Bd21	7-8cm	5
Bd21	7-8cm	5
Bd21	7-8cm	3
Bd21	7-8cm	3
Bd21	7-8cm	5
Bd21	7-8cm	3
Bd21-3	0-1cm	8
Bd21-3	0-1cm	8
Bd21-3	0-1cm	9
Bd21-3	0-1cm	8
Bd21-3	0-1cm	8
Bd21-3	0-1cm	8
Bd21-3	0-1cm	9
Bd21-3	0-1cm	9
Bd21-3	0-1cm	8
Bd21-3	0-1cm	8
Bd21-3	0-1cm	9
Bd21-3	0-1cm	8
Bd21-3	0-1cm	5
Bd21-3	0-1cm	10
Bd21-3	0-1cm	5
Bd21-3	0-1cm	6
Bd21-3	0-1cm	6
Bd21-3	0-1cm	5
Bd21-3	0-1cm	8
Bd21-3	0-1cm	8
Bd21-3	0-1cm	8
Bd21-3	0-1cm	8
Bd21-3	0-1cm	9
Bd21-3	0-1cm	9
Bd21-3	0-1cm	6
Bd21-3	1-2cm	6
Bd21-3	1-2cm	9
Bd21-3	1-2cm	6
Bd21-3	1-2cm	5
Bd21-3	1-2cm	4
Bd21-3	1-2cm	4
Bd21-3	1-2cm	9
Bd21-3	1-2cm	9
Bd21-3	1-2cm	8
Bd21-3	1-2cm	8
Bd21-3	1-2cm	8
Bd21-3	1-2cm	6
Bd21-3	1-2cm	5
Bd21-3	1-2cm	4
Bd21-3	1-2cm	7
Bd21-3	1-2cm	7
Bd21-3	1-2cm	7
Bd21-3	1-2cm	7
Bd21-3	1-2cm	7
Bd21-3	1-2cm	5
Bd21-3	1-2cm	4
Bd21-3	1-2cm	6
Bd21-3	1-2cm	5
Bd21-3	1-2cm	4
Bd21-3	1-2cm	4
Bd21-3	2-3cm	4
Bd21-3	2-3cm	6
Bd21-3	2-3cm	6
Bd21-3	2-3cm	9
Bd21-3	2-3cm	5
Bd21-3	2-3cm	5
Bd21-3	2-3cm	5
Bd21-3	2-3cm	5
Bd21-3	2-3cm	5
Bd21-3	2-3cm	4
Bd21-3	2-3cm	5
Bd21-3	2-3cm	5
Bd21-3	2-3cm	6
Bd21-3	2-3cm	5
Bd21-3	2-3cm	5
Bd21-3	2-3cm	8
Bd21-3	2-3cm	5
Bd21-3	2-3cm	3
Bd21-3	2-3cm	5
Bd21-3	2-3cm	5
Bd21-3	2-3cm	6
Bd21-3	2-3cm	6
Bd21-3	2-3cm	6
Bd21-3	2-3cm	5
Bd21-3	2-3cm	4
Bd21-3	3-4cm	6
Bd21-3	3-4cm	5
Bd21-3	3-4cm	5
Bd21-3	3-4cm	5
Bd21-3	3-4cm	4
Bd21-3	3-4cm	5
Bd21-3	3-4cm	5
Bd21-3	3-4cm	5
Bd21-3	3-4cm	6
Bd21-3	3-4cm	5
Bd21-3	3-4cm	9
Bd21-3	3-4cm	5
Bd21-3	3-4cm	5
Bd21-3	3-4cm	5
Bd21-3	3-4cm	4
Bd21-3	3-4cm	4
Bd21-3	3-4cm	5
Bd21-3	3-4cm	5
Bd21-3	3-4cm	5
Bd21-3	3-4cm	5
Bd21-3	3-4cm	5
Bd21-3	3-4cm	6
Bd21-3	3-4cm	5
Bd21-3	3-4cm	4
Bd21-3	3-4cm	4
Bd21-3	4-5cm	4
Bd21-3	4-5cm	4
Bd21-3	4-5cm	5
Bd21-3	4-5cm	5
Bd21-3	4-5cm	6
Bd21-3	4-5cm	3
Bd21-3	4-5cm	6
Bd21-3	4-5cm	5
Bd21-3	4-5cm	5
Bd21-3	4-5cm	5
Bd21-3	4-5cm	5
Bd21-3	4-5cm	6
Bd21-3	4-5cm	5
Bd21-3	4-5cm	5
Bd21-3	4-5cm	5
Bd21-3	4-5cm	5
Bd21-3	4-5cm	6
Bd21-3	4-5cm	6
Bd21-3	4-5cm	5
Bd21-3	4-5cm	5
Bd21-3	4-5cm	4
Bd21-3	4-5cm	5
Bd21-3	4-5cm	9
Bd21-3	4-5cm	8
Bd21-3	4-5cm	6
Bd21-3	5-6cm	5
Bd21-3	5-6cm	5
Bd21-3	5-6cm	6
Bd21-3	5-6cm	5
Bd21-3	5-6cm	4
Bd21-3	5-6cm	5
Bd21-3	5-6cm	6
Bd21-3	5-6cm	3
Bd21-3	5-6cm	6
Bd21-3	5-6cm	5
Bd21-3	5-6cm	2
Bd21-3	5-6cm	5
Bd21-3	5-6cm	5
Bd21-3	5-6cm	5
Bd21-3	5-6cm	5
Bd21-3	5-6cm	6
Bd21-3	5-6cm	6
Bd21-3	5-6cm	6
Bd21-3	5-6cm	5
Bd21-3	5-6cm	8
Bd21-3	5-6cm	6
Bd21-3	5-6cm	6
Bd21-3	5-6cm	5
Bd21-3	5-6cm	5
Bd21-3	5-6cm	5
Bd21-3	6-7cm	5
Bd21-3	6-7cm	5
Bd21-3	6-7cm	5
Bd21-3	6-7cm	6
Bd21-3	6-7cm	5
Bd21-3	6-7cm	5
Bd21-3	6-7cm	5
Bd21-3	6-7cm	5
Bd21-3	6-7cm	5
Bd21-3	6-7cm	6
Bd21-3	6-7cm	5
Bd21-3	6-7cm	5
Bd21-3	6-7cm	3
Bd21-3	6-7cm	3
Bd21-3	6-7cm	2
Bd21-3	6-7cm	5
Bd21-3	6-7cm	6
Bd21-3	6-7cm	4
Bd21-3	6-7cm	2
Bd21-3	6-7cm	5
Bd21-3	6-7cm	3
Bd21-3	6-7cm	3
Bd21-3	6-7cm	3
Bd21-3	6-7cm	3
Bd21-3	6-7cm	1
Bd21-3	7-8cm	1
Bd21-3	7-8cm	2
Bd21-3	7-8cm	3
Bd21-3	7-8cm	3
Bd21-3	7-8cm	2
Bd21-3	7-8cm	1
Bd21-3	7-8cm	1
Bd21-3	7-8cm	1
Bd21-3	7-8cm	1
Bd21-3	7-8cm	2
Bd21-3	7-8cm	3
Bd21-3	7-8cm	3
Bd21-3	7-8cm	3
Bd21-3	7-8cm	6
Bd21-3	7-8cm	5
Bd21-3	7-8cm	4
Bd21-3	7-8cm	2
Bd21-3	7-8cm	2
Bd21-3	7-8cm	3
Bd21-3	7-8cm	3
Bd21-3	7-8cm	4
Bd21-3	7-8cm	4
Bd21-3	7-8cm	4
Bd21-3	7-8cm	4
Bd21-3	7-8cm	3

## Sheet: Table S4
Table S4: Proportions of lateral root primordia stages in the primary root at in different zones after root tip excision. Raw data for Bd21 and Bd21-3 B. distachyon accessions. Related to Figure S2. This table provides the proportions of lateral root primordia stages observed in specific zones of the primary root after root tip excision for the Bd21 and Bd21-3 B. distachyon accessions. Data were …
plant	time	stage	zone	accession
1	0h	0	1	Bd21_3
2	0h	0	1	Bd21_3
3	0h	0	1	Bd21_3
4	0h	0	1	Bd21_3
5	0h	0	1	Bd21_3
6	0h	0	1	Bd21_3
7	0h	0	1	Bd21_3
8	0h	0	1	Bd21_3
9	0h	0	1	Bd21_3
10	0h	1	1	Bd21_3
11	0h	0	1	Bd21_3
12	0h	0	1	Bd21_3
13	0h	0	1	Bd21_3
14	0h	1	1	Bd21_3
15	0h	0	1	Bd21_3
1	1h	1	1	Bd21_3
2	1h	1	1	Bd21_3
3	1h	1	1	Bd21_3
4	1h	1	1	Bd21_3
5	1h	1	1	Bd21_3
6	1h	1	1	Bd21_3
7	1h	1	1	Bd21_3
8	1h	1	1	Bd21_3
9	1h	1	1	Bd21_3
10	1h	0	1	Bd21_3
11	1h	1	1	Bd21_3
12	1h	1	1	Bd21_3
13	1h	2	1	Bd21_3
14	1h	2	1	Bd21_3
15	1h	1	1	Bd21_3
1	2h	1	1	Bd21_3
2	2h	1	1	Bd21_3
3	2h	2	1	Bd21_3
4	2h	2	1	Bd21_3
5	2h	2	1	Bd21_3
6	2h	2	1	Bd21_3
7	2h	2	1	Bd21_3
8	2h	2	1	Bd21_3
9	2h	2	1	Bd21_3
10	2h	2	1	Bd21_3
11	2h	3	1	Bd21_3
12	2h	2	1	Bd21_3
13	2h	2	1	Bd21_3
14	2h	2	1	Bd21_3
15	2h	2	1	Bd21_3
1	4h	3	1	Bd21_3
2	4h	3	1	Bd21_3
3	4h	3	1	Bd21_3
4	4h	3	1	Bd21_3
5	4h	2	1	Bd21_3
6	4h	3	1	Bd21_3
7	4h	3	1	Bd21_3
8	4h	3	1	Bd21_3
9	4h	3	1	Bd21_3
10	4h	3	1	Bd21_3
11	4h	2	1	Bd21_3
12	4h	3	1	Bd21_3
13	4h	3	1	Bd21_3
14	4h	3	1	Bd21_3
15	4h	3	1	Bd21_3
1	6h	3	1	Bd21_3
2	6h	3	1	Bd21_3
3	6h	4	1	Bd21_3
4	6h	4	1	Bd21_3
5	6h	3	1	Bd21_3
6	6h	3	1	Bd21_3
7	6h	3	1	Bd21_3
8	6h	4	1	Bd21_3
9	6h	4	1	Bd21_3
10	6h	3	1	Bd21_3
11	6h	3	1	Bd21_3
12	6h	3	1	Bd21_3
13	6h	3	1	Bd21_3
14	6h	3	1	Bd21_3
15	6h	4	1	Bd21_3
1	8h	3	1	Bd21_3
2	8h	3	1	Bd21_3
3	8h	4	1	Bd21_3
4	8h	4	1	Bd21_3
5	8h	4	1	Bd21_3
6	8h	5	1	Bd21_3
7	8h	3	1	Bd21_3
8	8h	3	1	Bd21_3
9	8h	4	1	Bd21_3
10	8h	4	1	Bd21_3
11	8h	5	1	Bd21_3
12	8h	5	1	Bd21_3
13	8h	4	1	Bd21_3
14	8h	4	1	Bd21_3
15	8h	4	1	Bd21_3
1	12h	4	1	Bd21_3
2	12h	4	1	Bd21_3
3	12h	4	1	Bd21_3
4	12h	4	1	Bd21_3
5	12h	5	1	Bd21_3
6	12h	4	1	Bd21_3
7	12h	4	1	Bd21_3
8	12h	5	1	Bd21_3
9	12h	5	1	Bd21_3
10	12h	6	1	Bd21_3
11	12h	5	1	Bd21_3
12	12h	4	1	Bd21_3
13	12h	5	1	Bd21_3
14	12h	5	1	Bd21_3
15	12h	5	1	Bd21_3
1	16h	5	1	Bd21_3
2	16h	5	1	Bd21_3
3	16h	5	1	Bd21_3
4	16h	5	1	Bd21_3
5	16h	6	1	Bd21_3
6	16h	5	1	Bd21_3
7	16h	5	1	Bd21_3
8	16h	5	1	Bd21_3
9	16h	6	1	Bd21_3
10	16h	5	1	Bd21_3
11	16h	5	1	Bd21_3
12	16h	5	1	Bd21_3
13	16h	6	1	Bd21_3
14	16h	6	1	Bd21_3
15	16h	6	1	Bd21_3
1	24h	5	1	Bd21_3
2	24h	5	1	Bd21_3
3	24h	6	1	Bd21_3
4	24h	6	1	Bd21_3
5	24h	5	1	Bd21_3
6	24h	5	1	Bd21_3
7	24h	5	1	Bd21_3
8	24h	6	1	Bd21_3
9	24h	5	1	Bd21_3
10	24h	5	1	Bd21_3
11	24h	5	1	Bd21_3
12	24h	6	1	Bd21_3
13	24h	6	1	Bd21_3
14	24h	7	1	Bd21_3
15	24h	6	1	Bd21_3
1	32h	7	1	Bd21_3
2	32h	7	1	Bd21_3
3	32h	6	1	Bd21_3
4	32h	7	1	Bd21_3
5	32h	7	1	Bd21_3
6	32h	8	1	Bd21_3
7	32h	6	1	Bd21_3
8	32h	7	1	Bd21_3
9	32h	7	1	Bd21_3
10	32h	8	1	Bd21_3
11	32h	7	1	Bd21_3
12	32h	7	1	Bd21_3
13	32h	7	1	Bd21_3
14	32h	7	1	Bd21_3
15	32h	8	1	Bd21_3
1	0h	2	2	Bd21_3
2	0h	0	2	Bd21_3
3	0h	0	2	Bd21_3
4	0h	1	2	Bd21_3
5	0h	1	2	Bd21_3
6	0h	1	2	Bd21_3
7	0h	0	2	Bd21_3
8	0h	0	2	Bd21_3
9	0h	1	2	Bd21_3
10	0h	0	2	Bd21_3
11	0h	1	2	Bd21_3
12	0h	1	2	Bd21_3
13	0h	0	2	Bd21_3
14	0h	0	2	Bd21_3
15	0h	0	2	Bd21_3
1	1h	1	2	Bd21_3
2	1h	1	2	Bd21_3
3	1h	1	2	Bd21_3
4	1h	1	2	Bd21_3
5	1h	1	2	Bd21_3
6	1h	2	2	Bd21_3
7	1h	2	2	Bd21_3
8	1h	1	2	Bd21_3
9	1h	1	2	Bd21_3
10	1h	2	2	Bd21_3
11	1h	1	2	Bd21_3
12	1h	2	2	Bd21_3
13	1h	2	2	Bd21_3
14	1h	1	2	Bd21_3
15	1h	1	2	Bd21_3
1	2h	2	2	Bd21_3
2	2h	2	2	Bd21_3
3	2h	2	2	Bd21_3
4	2h	2	2	Bd21_3
5	2h	2	2	Bd21_3
6	2h	3	2	Bd21_3
7	2h	3	2	Bd21_3
8	2h	2	2	Bd21_3
9	2h	2	2	Bd21_3
10	2h	2	2	Bd21_3
11	2h	2	2	Bd21_3
12	2h	2	2	Bd21_3
13	2h	2	2	Bd21_3
14	2h	2	2	Bd21_3
15	2h	2	2	Bd21_3
1	4h	3	2	Bd21_3
2	4h	3	2	Bd21_3
3	4h	4	2	Bd21_3
4	4h	4	2	Bd21_3
5	4h	4	2	Bd21_3
6	4h	3	2	Bd21_3
7	4h	4	2	Bd21_3
8	4h	4	2	Bd21_3
9	4h	2	2	Bd21_3
10	4h	3	2	Bd21_3
11	4h	2	2	Bd21_3
12	4h	3	2	Bd21_3
13	4h	2	2	Bd21_3
14	4h	3	2	Bd21_3
15	4h	3	2	Bd21_3
1	6h	3	2	Bd21_3
2	6h	3	2	Bd21_3
3	6h	4	2	Bd21_3
4	6h	4	2	Bd21_3
5	6h	4	2	Bd21_3
6	6h	4	2	Bd21_3
7	6h	5	2	Bd21_3
8	6h	3	2	Bd21_3
9	6h	4	2	Bd21_3
10	6h	4	2	Bd21_3
11	6h	4	2	Bd21_3
12	6h	3	2	Bd21_3
13	6h	4	2	Bd21_3
14	6h	4	2	Bd21_3
15	6h	4	2	Bd21_3
1	8h	4	2	Bd21_3
2	8h	4	2	Bd21_3
3	8h	4	2	Bd21_3
4	8h	5	2	Bd21_3
5	8h	5	2	Bd21_3
6	8h	4	2	Bd21_3
7	8h	4	2	Bd21_3
8	8h	5	2	Bd21_3
9	8h	5	2	Bd21_3
10	8h	4	2	Bd21_3
11	8h	4	2	Bd21_3
12	8h	4	2	Bd21_3
13	8h	5	2	Bd21_3
14	8h	5	2	Bd21_3
15	8h	5	2	Bd21_3
1	12h	5	2	Bd21_3
2	12h	5	2	Bd21_3
3	12h	5	2	Bd21_3
4	12h	5	2	Bd21_3
5	12h	4	2	Bd21_3
6	12h	5	2	Bd21_3
7	12h	4	2	Bd21_3
8	12h	5	2	Bd21_3
9	12h	5	2	Bd21_3
10	12h	4	2	Bd21_3
11	12h	4	2	Bd21_3
12	12h	5	2	Bd21_3
13	12h	5	2	Bd21_3
14	12h	5	2	Bd21_3
15	12h	4	2	Bd21_3
1	16h	5	2	Bd21_3
2	16h	5	2	Bd21_3
3	16h	5	2	Bd21_3
4	16h	6	2	Bd21_3
5	16h	5	2	Bd21_3
6	16h	5	2	Bd21_3
7	16h	5	2	Bd21_3
8	16h	5	2	Bd21_3
9	16h	6	2	Bd21_3
10	16h	5	2	Bd21_3
11	16h	4	2	Bd21_3
12	16h	5	2	Bd21_3
13	16h	5	2	Bd21_3
14	16h	6	2	Bd21_3
15	16h	5	2	Bd21_3
1	24h	7	2	Bd21_3
2	24h	7	2	Bd21_3
3	24h	7	2	Bd21_3
4	24h	6	2	Bd21_3
5	24h	7	2	Bd21_3
6	24h	7	2	Bd21_3
7	24h	6	2	Bd21_3
8	24h	7	2	Bd21_3
9	24h	7	2	Bd21_3
10	24h	6	2	Bd21_3
11	24h	6	2	Bd21_3
12	24h	5	2	Bd21_3
13	24h	5	2	Bd21_3
14	24h	4	2	Bd21_3
15	24h	7	2	Bd21_3
1	32h	8	2	Bd21_3
2	32h	8	2	Bd21_3
3	32h	8	2	Bd21_3
4	32h	7	2	Bd21_3
5	32h	8	2	Bd21_3
6	32h	8	2	Bd21_3
7	32h	7	2	Bd21_3
8	32h	7	2	Bd21_3
9	32h	7	2	Bd21_3
10	32h	7	2	Bd21_3
11	32h	7	2	Bd21_3
12	32h	6	2	Bd21_3
13	32h	7	2	Bd21_3
14	32h	6	2	Bd21_3
15	32h	7	2	Bd21_3
1	0h	0	3	Bd21_3
2	0h	1	3	Bd21_3
3	0h	0	3	Bd21_3
4	0h	1	3	Bd21_3
5	0h	1	3	Bd21_3
6	0h	1	3	Bd21_3
7	0h	2	3	Bd21_3
8	0h	2	3	Bd21_3
9	0h	0	3	Bd21_3
10	0h	1	3	Bd21_3
11	0h	1	3	Bd21_3
12	0h	1	3	Bd21_3
13	0h	1	3	Bd21_3
14	0h	1	3	Bd21_3
15	0h	1	3	Bd21_3
1	1h	1	3	Bd21_3
2	1h	1	3	Bd21_3
3	1h	2	3	Bd21_3
4	1h	2	3	Bd21_3
5	1h	1	3	Bd21_3
6	1h	1	3	Bd21_3
7	1h	2	3	Bd21_3
8	1h	2	3	Bd21_3
9	1h	2	3	Bd21_3
10	1h	1	3	Bd21_3
11	1h	1	3	Bd21_3
12	1h	1	3	Bd21_3
13	1h	1	3	Bd21_3
14	1h	2	3	Bd21_3
15	1h	1	3	Bd21_3
1	2h	2	3	Bd21_3
2	2h	2	3	Bd21_3
3	2h	2	3	Bd21_3
4	2h	3	3	Bd21_3
5	2h	3	3	Bd21_3
6	2h	2	3	Bd21_3
7	2h	2	3	Bd21_3
8	2h	2	3	Bd21_3
9	2h	2	3	Bd21_3
10	2h	2	3	Bd21_3
11	2h	3	3	Bd21_3
12	2h	3	3	Bd21_3
13	2h	3	3	Bd21_3
14	2h	2	3	Bd21_3
15	2h	3	3	Bd21_3
1	4h	4	3	Bd21_3
2	4h	4	3	Bd21_3
3	4h	4	3	Bd21_3
4	4h	4	3	Bd21_3
5	4h	3	3	Bd21_3
6	4h	3	3	Bd21_3
7	4h	4	3	Bd21_3
8	4h	3	3	Bd21_3
9	4h	2	3	Bd21_3
10	4h	3	3	Bd21_3
11	4h	3	3	Bd21_3
12	4h	4	3	Bd21_3
13	4h	4	3	Bd21_3
14	4h	2	3	Bd21_3
15	4h	3	3	Bd21_3
1	6h	5	3	Bd21_3
2	6h	4	3	Bd21_3
3	6h	3	3	Bd21_3
4	6h	5	3	Bd21_3
5	6h	5	3	Bd21_3
6	6h	4	3	Bd21_3
7	6h	4	3	Bd21_3
8	6h	4	3	Bd21_3
9	6h	4	3	Bd21_3
10	6h	3	3	Bd21_3
11	6h	4	3	Bd21_3
12	6h	5	3	Bd21_3
13	6h	5	3	Bd21_3
14	6h	4	3	Bd21_3
15	6h	4	3	Bd21_3
1	8h	4	3	Bd21_3
2	8h	4	3	Bd21_3
3	8h	5	3	Bd21_3
4	8h	5	3	Bd21_3
5	8h	5	3	Bd21_3
6	8h	5	3	Bd21_3
7	8h	4	3	Bd21_3
8	8h	4	3	Bd21_3
9	8h	5	3	Bd21_3
10	8h	5	3	Bd21_3
11	8h	4	3	Bd21_3
12	8h	4	3	Bd21_3
13	8h	5	3	Bd21_3
14	8h	5	3	Bd21_3
15	8h	5	3	Bd21_3
1	12h	5	3	Bd21_3
2	12h	5	3	Bd21_3
3	12h	6	3	Bd21_3
4	12h	6	3	Bd21_3
5	12h	5	3	Bd21_3
6	12h	5	3	Bd21_3
7	12h	6	3	Bd21_3
8	12h	5	3	Bd21_3
9	12h	5	3	Bd21_3
10	12h	5	3	Bd21_3
11	12h	6	3	Bd21_3
12	12h	5	3	Bd21_3
13	12h	5	3	Bd21_3
14	12h	5	3	Bd21_3
15	12h	6	3	Bd21_3
1	16h	6	3	Bd21_3
2	16h	6	3	Bd21_3
3	16h	6	3	Bd21_3
4	16h	5	3	Bd21_3
5	16h	5	3	Bd21_3
6	16h	6	3	Bd21_3
7	16h	5	3	Bd21_3
8	16h	6	3	Bd21_3
9	16h	6	3	Bd21_3
10	16h	7	3	Bd21_3
11	16h	5	3	Bd21_3
12	16h	6	3	Bd21_3
13	16h	5	3	Bd21_3
14	16h	5	3	Bd21_3
15	16h	6	3	Bd21_3
1	24h	7	3	Bd21_3
2	24h	7	3	Bd21_3
3	24h	7	3	Bd21_3
4	24h	7	3	Bd21_3
5	24h	7	3	Bd21_3
6	24h	7	3	Bd21_3
7	24h	7	3	Bd21_3
8	24h	8	3	Bd21_3
9	24h	8	3	Bd21_3
10	24h	8	3	Bd21_3
11	24h	7	3	Bd21_3
12	24h	7	3	Bd21_3
13	24h	8	3	Bd21_3
14	24h	8	3	Bd21_3
15	24h	7	3	Bd21_3
1	32h	8	3	Bd21_3
2	32h	8	3	Bd21_3
3	32h	8	3	Bd21_3
4	32h	8	3	Bd21_3
5	32h	8	3	Bd21_3
6	32h	8	3	Bd21_3
7	32h	8	3	Bd21_3
8	32h	8	3	Bd21_3
9	32h	8	3	Bd21_3
10	32h	8	3	Bd21_3
11	32h	8	3	Bd21_3
12	32h	8	3	Bd21_3
13	32h	8	3	Bd21_3
14	32h	8	3	Bd21_3
15	32h	8	3	Bd21_3
1	0h	0	1	Bd21
2	0h	0	1	Bd21
3	0h	0	1	Bd21
4	0h	0	1	Bd21
5	0h	0	1	Bd21
6	0h	0	1	Bd21
7	0h	0	1	Bd21
8	0h	0	1	Bd21
9	0h	0	1	Bd21
10	0h	0	1	Bd21
11	0h	0	1	Bd21
12	0h	0	1	Bd21
13	0h	0	1	Bd21
14	0h	0	1	Bd21
15	0h	0	1	Bd21
1	1h	0	1	Bd21
2	1h	0	1	Bd21
3	1h	0	1	Bd21
4	1h	1	1	Bd21
5	1h	1	1	Bd21
6	1h	1	1	Bd21
7	1h	0	1	Bd21
8	1h	0	1	Bd21
9	1h	1	1	Bd21
10	1h	0	1	Bd21
11	1h	0	1	Bd21
12	1h	0	1	Bd21
13	1h	1	1	Bd21
14	1h	0	1	Bd21
15	1h	0	1	Bd21
1	2h	0	1	Bd21
2	2h	1	1	Bd21
3	2h	1	1	Bd21
4	2h	1	1	Bd21
5	2h	2	1	Bd21
6	2h	1	1	Bd21
7	2h	1	1	Bd21
8	2h	1	1	Bd21
9	2h	1	1	Bd21
10	2h	1	1	Bd21
11	2h	2	1	Bd21
12	2h	2	1	Bd21
13	2h	1	1	Bd21
14	2h	1	1	Bd21
15	2h	1	1	Bd21
1	4h	2	1	Bd21
2	4h	2	1	Bd21
3	4h	1	1	Bd21
4	4h	1	1	Bd21
5	4h	2	1	Bd21
6	4h	1	1	Bd21
7	4h	1	1	Bd21
8	4h	2	1	Bd21
9	4h	2	1	Bd21
10	4h	3	1	Bd21
11	4h	2	1	Bd21
12	4h	2	1	Bd21
13	4h	1	1	Bd21
14	4h	1	1	Bd21
15	4h	3	1	Bd21
1	6h	3	1	Bd21
2	6h	3	1	Bd21
3	6h	2	1	Bd21
4	6h	3	1	Bd21
5	6h	3	1	Bd21
6	6h	3	1	Bd21
7	6h	2	1	Bd21
8	6h	3	1	Bd21
9	6h	3	1	Bd21
10	6h	2	1	Bd21
11	6h	2	1	Bd21
12	6h	1	1	Bd21
13	6h	3	1	Bd21
14	6h	3	1	Bd21
15	6h	3	1	Bd21
1	8h	2	1	Bd21
2	8h	3	1	Bd21
3	8h	3	1	Bd21
4	8h	3	1	Bd21
5	8h	3	1	Bd21
6	8h	5	1	Bd21
7	8h	4	1	Bd21
8	8h	2	1	Bd21
9	8h	2	1	Bd21
10	8h	4	1	Bd21
11	8h	3	1	Bd21
12	8h	2	1	Bd21
13	8h	3	1	Bd21
14	8h	3	1	Bd21
15	8h	4	1	Bd21
1	12h	4	1	Bd21
2	12h	4	1	Bd21
3	12h	3	1	Bd21
4	12h	5	1	Bd21
5	12h	5	1	Bd21
6	12h	4	1	Bd21
7	12h	3	1	Bd21
8	12h	5	1	Bd21
9	12h	5	1	Bd21
10	12h	4	1	Bd21
11	12h	4	1	Bd21
12	12h	3	1	Bd21
13	12h	4	1	Bd21
14	12h	4	1	Bd21
15	12h	5	1	Bd21
1	16h	4	1	Bd21
2	16h	4	1	Bd21
3	16h	4	1	Bd21
4	16h	5	1	Bd21
5	16h	4	1	Bd21
6	16h	4	1	Bd21
7	16h	5	1	Bd21
8	16h	5	1	Bd21
9	16h	5	1	Bd21
10	16h	5	1	Bd21
11	16h	5	1	Bd21
12	16h	4	1	Bd21
13	16h	5	1	Bd21
14	16h	4	1	Bd21
15	16h	4	1	Bd21
1	24h	5	1	Bd21
2	24h	5	1	Bd21
3	24h	5	1	Bd21
4	24h	6	1	Bd21
5	24h	6	1	Bd21
6	24h	5	1	Bd21
7	24h	5	1	Bd21
8	24h	5	1	Bd21
9	24h	4	1	Bd21
10	24h	4	1	Bd21
11	24h	5	1	Bd21
12	24h	5	1	Bd21
13	24h	4	1	Bd21
14	24h	4	1	Bd21
15	24h	6	1	Bd21
1	32h	5	1	Bd21
2	32h	5	1	Bd21
3	32h	6	1	Bd21
4	32h	6	1	Bd21
5	32h	6	1	Bd21
6	32h	5	1	Bd21
7	32h	5	1	Bd21
8	32h	6	1	Bd21
9	32h	6	1	Bd21
10	32h	6	1	Bd21
11	32h	6	1	Bd21
12	32h	7	1	Bd21
13	32h	8	1	Bd21
14	32h	6	1	Bd21
15	32h	6	1	Bd21
1	0h	1	2	Bd21
2	0h	0	2	Bd21
3	0h	1	2	Bd21
4	0h	1	2	Bd21
5	0h	0	2	Bd21
6	0h	0	2	Bd21
7	0h	1	2	Bd21
8	0h	1	2	Bd21
9	0h	0	2	Bd21
10	0h	1	2	Bd21
11	0h	1	2	Bd21
12	0h	1	2	Bd21
13	0h	1	2	Bd21
14	0h	0	2	Bd21
15	0h	0	2	Bd21
1	1h	1	2	Bd21
2	1h	1	2	Bd21
3	1h	1	2	Bd21
4	1h	2	2	Bd21
5	1h	1	2	Bd21
6	1h	1	2	Bd21
7	1h	1	2	Bd21
8	1h	1	2	Bd21
9	1h	1	2	Bd21
10	1h	1	2	Bd21
11	1h	1	2	Bd21
12	1h	1	2	Bd21
13	1h	1	2	Bd21
14	1h	2	2	Bd21
15	1h	1	2	Bd21
1	2h	2	2	Bd21
2	2h	2	2	Bd21
3	2h	2	2	Bd21
4	2h	1	2	Bd21
5	2h	2	2	Bd21
6	2h	2	2	Bd21
7	2h	2	2	Bd21
8	2h	3	2	Bd21
9	2h	2	2	Bd21
10	2h	2	2	Bd21
11	2h	3	2	Bd21
12	2h	2	2	Bd21
13	2h	2	2	Bd21
14	2h	1	2	Bd21
15	2h	1	2	Bd21
1	4h	3	2	Bd21
2	4h	3	2	Bd21
3	4h	3	2	Bd21
4	4h	2	2	Bd21
5	4h	3	2	Bd21
6	4h	3	2	Bd21
7	4h	1	2	Bd21
8	4h	1	2	Bd21
9	4h	2	2	Bd21
10	4h	3	2	Bd21
11	4h	2	2	Bd21
12	4h	3	2	Bd21
13	4h	2	2	Bd21
14	4h	2	2	Bd21
15	4h	3	2	Bd21
1	6h	3	2	Bd21
2	6h	3	2	Bd21
3	6h	3	2	Bd21
4	6h	4	2	Bd21
5	6h	3	2	Bd21
6	6h	3	2	Bd21
7	6h	2	2	Bd21
8	6h	3	2	Bd21
9	6h	3	2	Bd21
10	6h	4	2	Bd21
11	6h	4	2	Bd21
12	6h	3	2	Bd21
13	6h	3	2	Bd21
14	6h	2	2	Bd21
15	6h	4	2	Bd21
1	8h	3	2	Bd21
2	8h	4	2	Bd21
3	8h	3	2	Bd21
4	8h	3	2	Bd21
5	8h	4	2	Bd21
6	8h	4	2	Bd21
7	8h	4	2	Bd21
8	8h	4	2	Bd21
9	8h	5	2	Bd21
10	8h	5	2	Bd21
11	8h	4	2	Bd21
12	8h	4	2	Bd21
13	8h	3	2	Bd21
14	8h	3	2	Bd21
15	8h	4	2	Bd21
1	12h	4	2	Bd21
2	12h	4	2	Bd21
3	12h	5	2	Bd21
4	12h	4	2	Bd21
5	12h	5	2	Bd21
6	12h	3	2	Bd21
7	12h	4	2	Bd21
8	12h	5	2	Bd21
9	12h	5	2	Bd21
10	12h	5	2	Bd21
11	12h	5	2	Bd21
12	12h	3	2	Bd21
13	12h	5	2	Bd21
14	12h	5	2	Bd21
15	12h	4	2	Bd21
1	16h	4	2	Bd21
2	16h	5	2	Bd21
3	16h	4	2	Bd21
4	16h	4	2	Bd21
5	16h	5	2	Bd21
6	16h	6	2	Bd21
7	16h	6	2	Bd21
8	16h	5	2	Bd21
9	16h	5	2	Bd21
10	16h	5	2	Bd21
11	16h	5	2	Bd21
12	16h	5	2	Bd21
13	16h	6	2	Bd21
14	16h	5	2	Bd21
15	16h	5	2	Bd21
1	24h	5	2	Bd21
2	24h	5	2	Bd21
3	24h	6	2	Bd21
4	24h	6	2	Bd21
5	24h	6	2	Bd21
6	24h	6	2	Bd21
7	24h	6	2	Bd21
8	24h	5	2	Bd21
9	24h	6	2	Bd21
10	24h	6	2	Bd21
11	24h	5	2	Bd21
12	24h	6	2	Bd21
13	24h	4	2	Bd21
14	24h	6	2	Bd21
15	24h	6	2	Bd21
1	32h	6	2	Bd21
2	32h	6	2	Bd21
3	32h	8	2	Bd21
4	32h	5	2	Bd21
5	32h	5	2	Bd21
6	32h	6	2	Bd21
7	32h	6	2	Bd21
8	32h	7	2	Bd21
9	32h	6	2	Bd21
10	32h	6	2	Bd21
11	32h	6	2	Bd21
12	32h	6	2	Bd21
13	32h	6	2	Bd21
14	32h	5	2	Bd21
15	32h	7	2	Bd21
1	0h	1	3	Bd21
2	0h	1	3	Bd21
3	0h	1	3	Bd21
4	0h	0	3	Bd21
5	0h	1	3	Bd21
6	0h	1	3	Bd21
7	0h	0	3	Bd21
8	0h	1	3	Bd21
9	0h	1	3	Bd21
10	0h	1	3	Bd21
11	0h	1	3	Bd21
12	0h	1	3	Bd21
13	0h	0	3	Bd21
14	0h	1	3	Bd21
15	0h	1	3	Bd21
1	1h	1	3	Bd21
2	1h	1	3	Bd21
3	1h	1	3	Bd21
4	1h	1	3	Bd21
5	1h	1	3	Bd21
6	1h	1	3	Bd21
7	1h	2	3	Bd21
8	1h	1	3	Bd21
9	1h	1	3	Bd21
10	1h	1	3	Bd21
11	1h	2	3	Bd21
12	1h	2	3	Bd21
13	1h	2	3	Bd21
14	1h	1	3	Bd21
15	1h	1	3	Bd21
1	2h	2	3	Bd21
2	2h	2	3	Bd21
3	2h	2	3	Bd21
4	2h	2	3	Bd21
5	2h	2	3	Bd21
6	2h	2	3	Bd21
7	2h	2	3	Bd21
8	2h	1	3	Bd21
9	2h	2	3	Bd21
10	2h	2	3	Bd21
11	2h	2	3	Bd21
12	2h	3	3	Bd21
13	2h	3	3	Bd21
14	2h	2	3	Bd21
15	2h	2	3	Bd21
1	4h	3	3	Bd21
2	4h	3	3	Bd21
3	4h	3	3	Bd21
4	4h	1	3	Bd21
5	4h	3	3	Bd21
6	4h	3	3	Bd21
7	4h	3	3	Bd21
8	4h	2	3	Bd21
9	4h	2	3	Bd21
10	4h	3	3	Bd21
11	4h	3	3	Bd21
12	4h	3	3	Bd21
13	4h	3	3	Bd21
14	4h	3	3	Bd21
15	4h	3	3	Bd21
1	6h	4	3	Bd21
2	6h	4	3	Bd21
3	6h	4	3	Bd21
4	6h	4	3	Bd21
5	6h	3	3	Bd21
6	6h	4	3	Bd21
7	6h	4	3	Bd21
8	6h	3	3	Bd21
9	6h	4	3	Bd21
10	6h	4	3	Bd21
11	6h	4	3	Bd21
12	6h	3	3	Bd21
13	6h	4	3	Bd21
14	6h	4	3	Bd21
15	6h	5	3	Bd21
1	8h	4	3	Bd21
2	8h	4	3	Bd21
3	8h	4	3	Bd21
4	8h	4	3	Bd21
5	8h	3	3	Bd21
6	8h	4	3	Bd21
7	8h	4	3	Bd21
8	8h	4	3	Bd21
9	8h	5	3	Bd21
10	8h	5	3	Bd21
11	8h	4	3	Bd21
12	8h	3	3	Bd21
13	8h	4	3	Bd21
14	8h	4	3	Bd21
15	8h	5	3	Bd21
1	12h	5	3	Bd21
2	12h	5	3	Bd21
3	12h	5	3	Bd21
4	12h	4	3	Bd21
5	12h	5	3	Bd21
6	12h	5	3	Bd21
7	12h	4	3	Bd21
8	12h	5	3	Bd21
9	12h	5	3	Bd21
10	12h	5	3	Bd21
11	12h	5	3	Bd21
12	12h	5	3	Bd21
13	12h	5	3	Bd21
14	12h	4	3	Bd21
15	12h	5	3	Bd21
1	16h	5	3	Bd21
2	16h	5	3	Bd21
3	16h	6	3	Bd21
4	16h	6	3	Bd21
5	16h	6	3	Bd21
6	16h	6	3	Bd21
7	16h	6	3	Bd21
8	16h	6	3	Bd21
9	16h	6	3	Bd21
10	16h	5	3	Bd21
11	16h	6	3	Bd21
12	16h	6	3	Bd21
13	16h	7	3	Bd21
14	16h	6	3	Bd21
15	16h	6	3	Bd21
1	24h	6	3	Bd21
2	24h	6	3	Bd21
3	24h	5	3	Bd21
4	24h	6	3	Bd21
5	24h	6	3	Bd21
6	24h	6	3	Bd21
7	24h	6	3	Bd21
8	24h	7	3	Bd21
9	24h	7	3	Bd21
10	24h	6	3	Bd21
11	24h	6	3	Bd21
12	24h	7	3	Bd21
13	24h	7	3	Bd21
14	24h	7	3	Bd21
15	24h	6	3	Bd21
1	32h	8	3	Bd21
2	32h	8	3	Bd21
3	32h	8	3	Bd21
4	32h	6	3	Bd21
5	32h	8	3	Bd21
6	32h	8	3	Bd21
7	32h	7	3	Bd21
8	32h	8	3	Bd21
9	32h	8	3	Bd21
10	32h	7	3	Bd21
11	32h	7	3	Bd21
12	32h	7	3	Bd21
13	32h	6	3	Bd21
14	32h	8	3	Bd21
15	32h	7	3	Bd21

## Sheet: Table S5
Table S5: Number of emerged LR after root-tip excision. The table provides the lateral root number measured for specific 1-cm regions along the primary root (0-1 cm, 1-2 cm, etc.) for accessions Bd21 and Bd21-3, after root tip excision. Data were collected from seedlings grown on agar plates, cleared and phenotyped as described in the Materials and Methods. Related to Figure 1d.
accession	pheno	count	time
Bd21-3	emerged_LRPs	35	24h
Bd21-3	emerged_LRPs	47	24h
Bd21-3	emerged_LRPs	39	24h
Bd21-3	emerged_LRPs	52	24h
Bd21-3	emerged_LRPs	42	24h
Bd21-3	emerged_LRPs	59	24h
Bd21-3	emerged_LRPs	59	24h
Bd21-3	emerged_LRPs	34	24h
Bd21-3	emerged_LRPs	65	24h
Bd21-3	emerged_LRPs	70	24h
Bd21-3	emerged_LRPs	66	24h
Bd21-3	emerged_LRPs	56	24h
Bd21-3	emerged_LRPs	43	24h
Bd21-3	emerged_LRPs	52	24h
Bd21-3	emerged_LRPs	60	24h
Bd21-3	emerged_LRPs	44	24h
Bd21-3	emerged_LRPs	46	24h
Bd21-3	emerged_LRPs	49	24h
Bd21-3	emerged_LRPs	47	24h
Bd21-3	emerged_LRPs	43	24h
Bd21-3	emerged_LRPs	50	24h
Bd21-3	emerged_LRPs	39	24h
Bd21-3	emerged_LRPs	41	24h
Bd21-3	emerged_LRPs	46	24h
Bd21-3	emerged_LRPs	42	24h
Bd21-3	emerged_LRPs	54	24h
Bd21-3	emerged_LRPs	48	24h
Bd21-3	emerged_LRPs	50	24h
Bd21-3	emerged_LRPs	46	24h
Bd21-3	emerged_LRPs	58	24h
Bd21	emerged_LRPs	57	24h
Bd21	emerged_LRPs	53	24h
Bd21	emerged_LRPs	61	24h
Bd21	emerged_LRPs	70	24h
Bd21	emerged_LRPs	67	24h
Bd21	emerged_LRPs	70	24h
Bd21	emerged_LRPs	58	24h
Bd21	emerged_LRPs	53	24h
Bd21	emerged_LRPs	36	24h
Bd21	emerged_LRPs	50	24h
Bd21	emerged_LRPs	48	24h
Bd21	emerged_LRPs	49	24h
Bd21	emerged_LRPs	49	24h
Bd21	emerged_LRPs	44	24h
Bd21	emerged_LRPs	73	24h
Bd21	emerged_LRPs	53	24h
Bd21	emerged_LRPs	58	24h
Bd21	emerged_LRPs	50	24h
Bd21	emerged_LRPs	67	24h
Bd21	emerged_LRPs	70	24h
Bd21	emerged_LRPs	50	24h
Bd21	emerged_LRPs	57	24h
Bd21	emerged_LRPs	55	24h
Bd21	emerged_LRPs	61	24h
Bd21	emerged_LRPs	58	24h
Bd21	emerged_LRPs	60	24h
Bd21	emerged_LRPs	60	24h
Bd21	emerged_LRPs	56	24h
Bd21	emerged_LRPs	57	24h
Bd21	emerged_LRPs	34	24h
Bd21-3	emerged	13	72h
Bd21-3	emerged	15	72h
Bd21-3	emerged	14	72h
Bd21-3	emerged	12	72h
Bd21-3	emerged	20	72h
Bd21-3	emerged	24	72h
Bd21-3	emerged	25	72h
Bd21-3	emerged	12	72h
Bd21-3	emerged	30	72h
Bd21-3	emerged	25	72h
Bd21-3	emerged	24	72h
Bd21-3	emerged	23	72h
Bd21-3	emerged	21	72h
Bd21-3	emerged	25	72h
Bd21-3	emerged	25	72h
Bd21-3	emerged	12	72h
Bd21-3	emerged	15	72h
Bd21-3	emerged	16	72h
Bd21-3	emerged	18	72h
Bd21-3	emerged	15	72h
Bd21-3	emerged	15	72h
Bd21-3	emerged	16	72h
Bd21-3	emerged	17	72h
Bd21-3	emerged	18	72h
Bd21-3	emerged	14	72h
Bd21-3	emerged	15	72h
Bd21-3	emerged	16	72h
Bd21-3	emerged	15	72h
Bd21-3	emerged	12	72h
Bd21-3	emerged	10	72h
Bd21-3	non_emerged	22	72h
Bd21-3	non_emerged	32	72h
Bd21-3	non_emerged	25	72h
Bd21-3	non_emerged	40	72h
Bd21-3	non_emerged	22	72h
Bd21-3	non_emerged	35	72h
Bd21-3	non_emerged	34	72h
Bd21-3	non_emerged	22	72h
Bd21-3	non_emerged	35	72h
Bd21-3	non_emerged	45	72h
Bd21-3	non_emerged	42	72h
Bd21-3	non_emerged	33	72h
Bd21-3	non_emerged	22	72h
Bd21-3	non_emerged	27	72h
Bd21-3	non_emerged	35	72h
Bd21-3	non_emerged	32	72h
Bd21-3	non_emerged	31	72h
Bd21-3	non_emerged	33	72h
Bd21-3	non_emerged	29	72h
Bd21-3	non_emerged	28	72h
Bd21-3	non_emerged	35	72h
Bd21-3	non_emerged	23	72h
Bd21-3	non_emerged	24	72h
Bd21-3	non_emerged	28	72h
Bd21-3	non_emerged	28	72h
Bd21-3	non_emerged	39	72h
Bd21-3	non_emerged	32	72h
Bd21-3	non_emerged	35	72h
Bd21-3	non_emerged	34	72h
Bd21-3	non_emerged	48	72h
Bd21	emerged	55	72h
Bd21	emerged	48	72h
Bd21	emerged	56	72h
Bd21	emerged	64	72h
Bd21	emerged	65	72h
Bd21	emerged	67	72h
Bd21	emerged	54	72h
Bd21	emerged	48	72h
Bd21	emerged	34	72h
Bd21	emerged	45	72h
Bd21	emerged	46	72h
Bd21	emerged	48	72h
Bd21	emerged	47	72h
Bd21	emerged	42	72h
Bd21	emerged	68	72h
Bd21	emerged	50	72h
Bd21	emerged	52	72h
Bd21	emerged	45	72h
Bd21	emerged	63	72h
Bd21	emerged	65	72h
Bd21	emerged	45	72h
Bd21	emerged	55	72h
Bd21	emerged	53	72h
Bd21	emerged	58	72h
Bd21	emerged	56	72h
Bd21	emerged	57	72h
Bd21	emerged	55	72h
Bd21	emerged	52	72h
Bd21	emerged	53	72h
Bd21	emerged	30	72h
Bd21	non_emerged	2	72h
Bd21	non_emerged	5	72h
Bd21	non_emerged	5	72h
Bd21	non_emerged	6	72h
Bd21	non_emerged	2	72h
Bd21	non_emerged	3	72h
Bd21	non_emerged	4	72h
Bd21	non_emerged	5	72h
Bd21	non_emerged	2	72h
Bd21	non_emerged	5	72h
Bd21	non_emerged	2	72h
Bd21	non_emerged	1	72h
Bd21	non_emerged	2	72h
Bd21	non_emerged	2	72h
Bd21	non_emerged	5	72h
Bd21	non_emerged	3	72h
Bd21	non_emerged	6	72h
Bd21	non_emerged	5	72h
Bd21	non_emerged	4	72h
Bd21	non_emerged	5	72h
Bd21	non_emerged	5	72h
Bd21	non_emerged	2	72h
Bd21	non_emerged	2	72h
Bd21	non_emerged	3	72h
Bd21	non_emerged	2	72h
Bd21	non_emerged	3	72h
Bd21	non_emerged	5	72h
Bd21	non_emerged	4	72h
Bd21	non_emerged	4	72h
Bd21	non_emerged	4	72h

## Sheet: Table S6
Table S6: Orthology assignment between Bd21 and Bd21-3 proteins as per orthofinder output. The "n_isoforms" column denotes the number of protein isoforms annotated for that gene. Finally, "pancategory" classifies the orthogroup based on copy number across genomes, where "single-copy" refers to one-to-one orthologs present in all genomes, and "multi-copy" indicates the presence of multiple paralog…
Orthogroup	geneID	Accession	Protein	n_isoforms	pancategory
OG0000000	BdiBd21-3.3G0574000	Bd21_3	BdiBd21-3.3G0574000.1.v1.2	1	multi-copy
OG0000000	BdiBd21-3.1G0936200	Bd21_3	BdiBd21-3.1G0936200.1.v1.2	1	multi-copy
OG0000000	BdiBd21-3.2G0441900	Bd21_3	BdiBd21-3.2G0441900.1.v1.2	1	multi-copy
OG0000000	BdiBd21-3.F0001200	Bd21_3	BdiBd21-3.F0001200.1.v1.2	1	multi-copy
OG0000000	BdiBd21-3.5G0145600	Bd21_3	BdiBd21-3.5G0145600.1.v1.2	1	multi-copy
OG0000000	BdiBd21-3.1G0586100	Bd21_3	BdiBd21-3.1G0586100.1.v1.2	1	multi-copy
OG0000000	BdiBd21-3.2G0136300	Bd21_3	BdiBd21-3.2G0136300.1.v1.2	1	multi-copy
OG0000000	BdiBd21-3.1G0151700	Bd21_3	BdiBd21-3.1G0151700.1.v1.2	1	multi-copy
OG0000000	BdiBd21-3.1G0561800	Bd21_3	BdiBd21-3.1G0561800.1.v1.2	1	multi-copy
OG0000000	BdiBd21-3.3G0325800	Bd21_3	BdiBd21-3.3G0325800.1.v1.2	1	multi-copy
OG0000000	BdiBd21-3.1G0814100	Bd21_3	BdiBd21-3.1G0814100.1.v1.2	1	multi-copy
OG0000000	BdiBd21-3.3G0419100	Bd21_3	BdiBd21-3.3G0419100.1.v1.2	1	multi-copy
OG0000000	BdiBd21-3.1G0799200	Bd21_3	BdiBd21-3.1G0799200.1.v1.2	1	multi-copy
OG0000000	BdiBd21-3.4G0297400	Bd21_3	BdiBd21-3.4G0297400.1.v1.2	1	multi-copy
OG0000000	BdiBd21-3.3G0074000	Bd21_3	BdiBd21-3.3G0074000.1.v1.2	1	multi-copy
OG0000000	BdiBd21-3.1G0879600	Bd21_3	BdiBd21-3.1G0879600.1.v1.2	1	multi-copy
OG0000000	Bradi3g18654	Bd21	Bradi3g18654.1.v3.1	1	multi-copy
OG0000000	BdiBd21-3.3G0779400	Bd21_3	BdiBd21-3.3G0779400.1.v1.2	1	multi-copy
OG0000000	BdiBd21-3.3G0370800	Bd21_3	BdiBd21-3.3G0370800.1.v1.2	1	multi-copy
OG0000000	BdiBd21-3.1G1044100	Bd21_3	BdiBd21-3.1G1044100.1.v1.2	1	multi-copy
OG0000000	BdiBd21-3.3G0167600	Bd21_3	BdiBd21-3.3G0167600.1.v1.2	1	multi-copy
OG0000000	BdiBd21-3.4G0280200	Bd21_3	BdiBd21-3.4G0280200.1.v1.2	1	multi-copy
OG0000000	BdiBd21-3.3G0123300	Bd21_3	BdiBd21-3.3G0123300.1.v1.2	1	multi-copy
OG0000000	BdiBd21-3.2G0199400	Bd21_3	BdiBd21-3.2G0199400.1.v1.2	1	multi-copy
OG0000000	BdiBd21-3.1G0573500	Bd21_3	BdiBd21-3.1G0573500.1.v1.2	1	multi-copy
OG0000000	BdiBd21-3.5G0056400	Bd21_3	BdiBd21-3.5G0056400.1.v1.2	1	multi-copy
OG0000000	BdiBd21-3.4G0301000	Bd21_3	BdiBd21-3.4G0301000.1.v1.2	1	multi-copy
OG0000000	BdiBd21-3.3G0205100	Bd21_3	BdiBd21-3.3G0205100.1.v1.2	1	multi-copy
OG0000000	BdiBd21-3.5G0101800	Bd21_3	BdiBd21-3.5G0101800.1.v1.2	1	multi-copy
OG0000000	BdiBd21-3.1G0360000	Bd21_3	BdiBd21-3.1G0360000.1.v1.2	1	multi-copy
OG0000000	BdiBd21-3.4G0203900	Bd21_3	BdiBd21-3.4G0203900.1.v1.2	1	multi-copy
OG0000000	BdiBd21-3.4G0140400	Bd21_3	BdiBd21-3.4G0140400.1.v1.2	1	multi-copy
OG0000000	BdiBd21-3.2G0462100	Bd21_3	BdiBd21-3.2G0462100.1.v1.2	1	multi-copy
OG0000000	BdiBd21-3.1G0613300	Bd21_3	BdiBd21-3.1G0613300.1.v1.2	1	multi-copy
OG0000000	BdiBd21-3.3G0129200	Bd21_3	BdiBd21-3.3G0129200.1.v1.2	1	multi-copy
OG0000000	BdiBd21-3.1G0673800	Bd21_3	BdiBd21-3.1G0673800.1.v1.2	1	multi-copy
OG0000000	BdiBd21-3.3G0007800	Bd21_3	BdiBd21-3.3G0007800.1.v1.2	1	multi-copy
OG0000000	BdiBd21-3.5G0217500	Bd21_3	BdiBd21-3.5G0217500.1.v1.2	1	multi-copy
OG0000000	BdiBd21-3.4G0319200	Bd21_3	BdiBd21-3.4G0319200.1.v1.2	1	multi-copy
OG0000000	BdiBd21-3.4G0205400	Bd21_3	BdiBd21-3.4G0205400.1.v1.2	1	multi-copy
OG0000000	BdiBd21-3.4G0169400	Bd21_3	BdiBd21-3.4G0169400.1.v1.2	1	multi-copy
OG0000000	BdiBd21-3.1G0851500	Bd21_3	BdiBd21-3.1G0851500.1.v1.2	1	multi-copy
OG0000000	BdiBd21-3.1G0703300	Bd21_3	BdiBd21-3.1G0703300.1.v1.2	1	multi-copy
OG0000000	BdiBd21-3.4G0302800	Bd21_3	BdiBd21-3.4G0302800.1.v1.2	1	multi-copy
OG0000000	BdiBd21-3.4G0317800	Bd21_3	BdiBd21-3.4G0317800.1.v1.2	1	multi-copy
OG0000000	BdiBd21-3.4G0074300	Bd21_3	BdiBd21-3.4G0074300.1.v1.2	1	multi-copy
OG0000000	BdiBd21-3.4G0182700	Bd21_3	BdiBd21-3.4G0182700.1.v1.2	1	multi-copy
OG0000000	BdiBd21-3.3G0070200	Bd21_3	BdiBd21-3.3G0070200.1.v1.2	1	multi-copy
OG0000000	BdiBd21-3.3G0577500	Bd21_3	BdiBd21-3.3G0577500.1.v1.2	1	multi-copy
OG0000000	BdiBd21-3.1G0976000	Bd21_3	BdiBd21-3.1G0976000.1.v1.2	1	multi-copy
OG0000000	BdiBd21-3.1G0704200	Bd21_3	BdiBd21-3.1G0704200.1.v1.2	1	multi-copy
OG0000000	BdiBd21-3.3G0270000	Bd21_3	BdiBd21-3.3G0270000.1.v1.2	1	multi-copy
OG0000000	BdiBd21-3.5G0091600	Bd21_3	BdiBd21-3.5G0091600.1.v1.2	1	multi-copy
OG0000000	BdiBd21-3.1G0153100	Bd21_3	BdiBd21-3.1G0153100.1.v1.2	1	multi-copy
OG0000000	BdiBd21-3.4G0237200	Bd21_3	BdiBd21-3.4G0237200.1.v1.2	1	multi-copy
OG0000000	BdiBd21-3.4G0033600	Bd21_3	BdiBd21-3.4G0033600.1.v1.2	1	multi-copy
OG0000000	BdiBd21-3.1G0369800	Bd21_3	BdiBd21-3.1G0369800.1.v1.2	1	multi-copy
OG0000000	BdiBd21-3.2G0364400	Bd21_3	BdiBd21-3.2G0364400.1.v1.2	1	multi-copy
OG0000000	BdiBd21-3.1G0404900	Bd21_3	BdiBd21-3.1G0404900.1.v1.2	1	multi-copy
OG0000000	BdiBd21-3.2G0108300	Bd21_3	BdiBd21-3.2G0108300.1.v1.2	1	multi-copy
OG0000000	BdiBd21-3.1G0896900	Bd21_3	BdiBd21-3.1G0896900.1.v1.2	1	multi-copy
OG0000000	BdiBd21-3.3G0031300	Bd21_3	BdiBd21-3.3G0031300.1.v1.2	1	multi-copy
OG0000000	BdiBd21-3.3G0713000	Bd21_3	BdiBd21-3.3G0713000.1.v1.2	1	multi-copy
OG0000000	BdiBd21-3.2G0313000	Bd21_3	BdiBd21-3.2G0313000.1.v1.2	1	multi-copy
OG0000000	BdiBd21-3.5G0113000	Bd21_3	BdiBd21-3.5G0113000.1.v1.2	1	multi-copy
OG0000000	BdiBd21-3.1G0935800	Bd21_3	BdiBd21-3.1G0935800.1.v1.2	1	multi-copy
OG0000000	BdiBd21-3.2G0441800	Bd21_3	BdiBd21-3.2G0441800.1.v1.2	1	multi-copy
OG0000000	BdiBd21-3.1G0665400	Bd21_3	BdiBd21-3.1G0665400.1.v1.2	1	multi-copy
OG0000000	BdiBd21-3.4G0391500	Bd21_3	BdiBd21-3.4G0391500.1.v1.2	1	multi-copy
OG0000000	BdiBd21-3.4G0430600	Bd21_3	BdiBd21-3.4G0430600.1.v1.2	1	multi-copy
OG0000000	BdiBd21-3.4G0313600	Bd21_3	BdiBd21-3.4G0313600.1.v1.2	1	multi-copy
OG0000000	BdiBd21-3.3G0258900	Bd21_3	BdiBd21-3.3G0258900.1.v1.2	1	multi-copy
OG0000000	Bradi1g13995	Bd21	Bradi1g13995.1.v3.1	1	multi-copy
OG0000000	BdiBd21-3.1G0524900	Bd21_3	BdiBd21-3.1G0524900.1.v1.2	1	multi-copy
OG0000000	BdiBd21-3.2G0454500	Bd21_3	BdiBd21-3.2G0454500.1.v1.2	1	multi-copy
OG0000000	BdiBd21-3.4G0479700	Bd21_3	BdiBd21-3.4G0479700.1.v1.2	1	multi-copy
OG0000000	BdiBd21-3.1G0372000	Bd21_3	BdiBd21-3.1G0372000.1.v1.2	1	multi-copy
OG0000000	BdiBd21-3.2G0169500	Bd21_3	BdiBd21-3.2G0169500.1.v1.2	1	multi-copy
OG0000000	BdiBd21-3.1G0641100	Bd21_3	BdiBd21-3.1G0641100.1.v1.2	1	multi-copy
OG0000000	Bradi4g26976	Bd21	Bradi4g26976.1.v3.1	1	multi-copy
OG0000000	BdiBd21-3.2G0233100	Bd21_3	BdiBd21-3.2G0233100.1.v1.2	1	multi-copy
OG0000000	BdiBd21-3.4G0291400	Bd21_3	BdiBd21-3.4G0291400.1.v1.2	1	multi-copy
OG0000000	BdiBd21-3.4G0350300	Bd21_3	BdiBd21-3.4G0350300.1.v1.2	1	multi-copy
OG0000000	BdiBd21-3.1G0514000	Bd21_3	BdiBd21-3.1G0514000.1.v1.2	1	multi-copy
OG0000000	BdiBd21-3.3G0307900	Bd21_3	BdiBd21-3.3G0307900.1.v1.2	1	multi-copy
OG0000000	BdiBd21-3.3G0325600	Bd21_3	BdiBd21-3.3G0325600.1.v1.2	1	multi-copy
OG0000000	BdiBd21-3.1G0813500	Bd21_3	BdiBd21-3.1G0813500.1.v1.2	1	multi-copy
OG0000000	BdiBd21-3.2G0299900	Bd21_3	BdiBd21-3.2G0299900.1.v1.2	1	multi-copy
OG0000000	BdiBd21-3.1G0361400	Bd21_3	BdiBd21-3.1G0361400.1.v1.2	1	multi-copy
OG0000000	BdiBd21-3.3G0431000	Bd21_3	BdiBd21-3.3G0431000.1.v1.2	1	multi-copy
OG0000000	BdiBd21-3.3G0255200	Bd21_3	BdiBd21-3.3G0255200.1.v1.2	1	multi-copy
OG0000000	BdiBd21-3.4G0517600	Bd21_3	BdiBd21-3.4G0517600.1.v1.2	1	multi-copy
OG0000000	BdiBd21-3.4G0293500	Bd21_3	BdiBd21-3.4G0293500.1.v1.2	1	multi-copy
OG0000000	BdiBd21-3.1G0144500	Bd21_3	BdiBd21-3.1G0144500.1.v1.2	1	multi-copy
OG0000000	BdiBd21-3.1G0814900	Bd21_3	BdiBd21-3.1G0814900.1.v1.2	1	multi-copy
OG0000000	BdiBd21-3.3G0188100	Bd21_3	BdiBd21-3.3G0188100.1.v1.2	1	multi-copy
OG0000000	BdiBd21-3.2G0469100	Bd21_3	BdiBd21-3.2G0469100.1.v1.2	1	multi-copy
OG0000000	BdiBd21-3.5G0062400	Bd21_3	BdiBd21-3.5G0062400.1.v1.2	1	multi-copy
OG0000000	BdiBd21-3.5G0213500	Bd21_3	BdiBd21-3.5G0213500.1.v1.2	1	multi-copy
OG0000000	BdiBd21-3.4G0444000	Bd21_3	BdiBd21-3.4G0444000.1.v1.2	1	multi-copy
OG0000000	BdiBd21-3.2G0569600	Bd21_3	BdiBd21-3.2G0569600.1.v1.2	1	multi-copy
OG0000000	BdiBd21-3.4G0258200	Bd21_3	BdiBd21-3.4G0258200.1.v1.2	1	multi-copy
OG0000000	BdiBd21-3.2G0452000	Bd21_3	BdiBd21-3.2G0452000.1.v1.2	1	multi-copy
OG0000000	BdiBd21-3.1G0773200	Bd21_3	BdiBd21-3.1G0773200.1.v1.2	1	multi-copy
OG0000000	BdiBd21-3.4G0161400	Bd21_3	BdiBd21-3.4G0161400.1.v1.2	1	multi-copy
OG0000000	BdiBd21-3.1G1027800	Bd21_3	BdiBd21-3.1G1027800.1.v1.2	1	multi-copy
OG0000000	BdiBd21-3.2G0567000	Bd21_3	BdiBd21-3.2G0567000.1.v1.2	1	multi-copy
OG0000000	BdiBd21-3.5G0038300	Bd21_3	BdiBd21-3.5G0038300.1.v1.2	1	multi-copy
OG0000000	BdiBd21-3.3G0456300	Bd21_3	BdiBd21-3.3G0456300.1.v1.2	1	multi-copy
OG0000000	BdiBd21-3.1G0787400	Bd21_3	BdiBd21-3.1G0787400.1.v1.2	1	multi-copy
OG0000000	BdiBd21-3.4G0176100	Bd21_3	BdiBd21-3.4G0176100.1.v1.2	1	multi-copy
OG0000001	BdiBd21-3.1G0561900	Bd21_3	BdiBd21-3.1G0561900.1.v1.2	1	duplicated_in_Bd21_3
OG0000001	BdiBd21-3.4G0353300	Bd21_3	BdiBd21-3.4G0353300.1.v1.2	1	duplicated_in_Bd21_3
OG0000001	BdiBd21-3.2G0178100	Bd21_3	BdiBd21-3.2G0178100.1.v1.2	1	duplicated_in_Bd21_3
OG0000001	BdiBd21-3.4G0525700	Bd21_3	BdiBd21-3.4G0525700.1.v1.2	1	duplicated_in_Bd21_3
OG0000001	BdiBd21-3.1G0745200	Bd21_3	BdiBd21-3.1G0745200.1.v1.2	1	duplicated_in_Bd21_3
OG0000001	BdiBd21-3.4G0467400	Bd21_3	BdiBd21-3.4G0467400.1.v1.2	1	duplicated_in_Bd21_3
OG0000001	BdiBd21-3.1G0764000	Bd21_3	BdiBd21-3.1G0764000.1.v1.2	1	duplicated_in_Bd21_3
OG0000001	BdiBd21-3.4G0417500	Bd21_3	BdiBd21-3.4G0417500.1.v1.2	1	duplicated_in_Bd21_3
OG0000001	BdiBd21-3.3G0760500	Bd21_3	BdiBd21-3.3G0760500.1.v1.2	1	duplicated_in_Bd21_3
OG0000001	BdiBd21-3.3G0761600	Bd21_3	BdiBd21-3.3G0761600.1.v1.2	1	duplicated_in_Bd21_3
OG0000001	BdiBd21-3.4G0378900	Bd21_3	BdiBd21-3.4G0378900.1.v1.2	1	duplicated_in_Bd21_3
OG0000001	BdiBd21-3.5G0093500	Bd21_3	BdiBd21-3.5G0093500.1.v1.2	1	duplicated_in_Bd21_3
OG0000001	BdiBd21-3.3G0779300	Bd21_3	BdiBd21-3.3G0779300.1.v1.2	1	duplicated_in_Bd21_3
OG0000001	BdiBd21-3.3G0574100	Bd21_3	BdiBd21-3.3G0574100.1.v1.2	1	duplicated_in_Bd21_3
OG0000001	BdiBd21-3.3G0151600	Bd21_3	BdiBd21-3.3G0151600.1.v1.2	1	duplicated_in_Bd21_3
OG0000001	BdiBd21-3.3G0576000	Bd21_3	BdiBd21-3.3G0576000.1.v1.2	1	duplicated_in_Bd21_3
OG0000001	BdiBd21-3.5G0038200	Bd21_3	BdiBd21-3.5G0038200.1.v1.2	1	duplicated_in_Bd21_3
OG0000001	BdiBd21-3.3G0205200	Bd21_3	BdiBd21-3.3G0205200.1.v1.2	1	duplicated_in_Bd21_3
OG0000001	BdiBd21-3.4G0291300	Bd21_3	BdiBd21-3.4G0291300.1.v1.2	1	duplicated_in_Bd21_3
OG0000001	BdiBd21-3.5G0113100	Bd21_3	BdiBd21-3.5G0113100.1.v1.2	1	duplicated_in_Bd21_3
OG0000001	BdiBd21-3.5G0242700	Bd21_3	BdiBd21-3.5G0242700.1.v1.2	1	duplicated_in_Bd21_3
OG0000001	BdiBd21-3.2G0452800	Bd21_3	BdiBd21-3.2G0452800.1.v1.2	1	duplicated_in_Bd21_3
OG0000001	BdiBd21-3.4G0317900	Bd21_3	BdiBd21-3.4G0317900.1.v1.2	1	duplicated_in_Bd21_3
OG0000001	BdiBd21-3.2G0199300	Bd21_3	BdiBd21-3.2G0199300.1.v1.2	1	duplicated_in_Bd21_3
OG0000001	BdiBd21-3.3G0270100	Bd21_3	BdiBd21-3.3G0270100.1.v1.2	1	duplicated_in_Bd21_3
OG0000001	BdiBd21-3.1G0703200	Bd21_3	BdiBd21-3.1G0703200.1.v1.2	1	duplicated_in_Bd21_3
OG0000001	BdiBd21-3.1G0787200	Bd21_3	BdiBd21-3.1G0787200.1.v1.2	1	duplicated_in_Bd21_3
OG0000001	BdiBd21-3.1G0327500	Bd21_3	BdiBd21-3.1G0327500.1.v1.2	1	duplicated_in_Bd21_3
OG0000001	BdiBd21-3.3G0430900	Bd21_3	BdiBd21-3.3G0430900.1.v1.2	1	duplicated_in_Bd21_3
OG0000001	BdiBd21-3.4G0206200	Bd21_3	BdiBd21-3.4G0206200.1.v1.2	1	duplicated_in_Bd21_3
OG0000001	BdiBd21-3.4G0293400	Bd21_3	BdiBd21-3.4G0293400.1.v1.2	1	duplicated_in_Bd21_3
OG0000001	BdiBd21-3.2G0462000	Bd21_3	BdiBd21-3.2G0462000.1.v1.2	1	duplicated_in_Bd21_3
OG0000001	BdiBd21-3.1G0420200	Bd21_3	BdiBd21-3.1G0420200.1.v1.2	1	duplicated_in_Bd21_3
OG0000001	BdiBd21-3.3G0007900	Bd21_3	BdiBd21-3.3G0007900.1.v1.2	1	duplicated_in_Bd21_3
OG0000001	BdiBd21-3.3G0129300	Bd21_3	BdiBd21-3.3G0129300.1.v1.2	1	duplicated_in_Bd21_3
OG0000001	BdiBd21-3.1G0767600	Bd21_3	BdiBd21-3.1G0767600.1.v1.2	1	duplicated_in_Bd21_3
OG0000001	BdiBd21-3.2G0515700	Bd21_3	BdiBd21-3.2G0515700.1.v1.2	1	duplicated_in_Bd21_3
OG0000001	BdiBd21-3.4G0166200	Bd21_3	BdiBd21-3.4G0166200.1.v1.2	1	duplicated_in_Bd21_3
OG0000001	BdiBd21-3.2G0261100	Bd21_3	BdiBd21-3.2G0261100.1.v1.2	1	duplicated_in_Bd21_3
OG0000001	BdiBd21-3.1G0910400	Bd21_3	BdiBd21-3.1G0910400.1.v1.2	1	duplicated_in_Bd21_3
OG0000001	BdiBd21-3.1G0573400	Bd21_3	BdiBd21-3.1G0573400.1.v1.2	1	duplicated_in_Bd21_3
OG0000001	BdiBd21-3.1G0976100	Bd21_3	BdiBd21-3.1G0976100.1.v1.2	1	duplicated_in_Bd21_3
OG0000001	BdiBd21-3.3G0325500	Bd21_3	BdiBd21-3.3G0325500.1.v1.2	1	duplicated_in_Bd21_3
OG0000001	BdiBd21-3.3G0325700	Bd21_3	BdiBd21-3.3G0325700.1.v1.2	1	duplicated_in_Bd21_3
OG0000001	BdiBd21-3.2G0332500	Bd21_3	BdiBd21-3.2G0332500.1.v1.2	1	duplicated_in_Bd21_3
OG0000001	BdiBd21-3.1G0440700	Bd21_3	BdiBd21-3.1G0440700.1.v1.2	1	duplicated_in_Bd21_3
OG0000001	BdiBd21-3.1G0151800	Bd21_3	BdiBd21-3.1G0151800.1.v1.2	1	duplicated_in_Bd21_3
OG0000001	BdiBd21-3.5G0266500	Bd21_3	BdiBd21-3.5G0266500.1.v1.2	1	duplicated_in_Bd21_3
OG0000001	BdiBd21-3.5G0006100	Bd21_3	BdiBd21-3.5G0006100.1.v1.2	1	duplicated_in_Bd21_3
OG0000001	BdiBd21-3.5G0041500	Bd21_3	BdiBd21-3.5G0041500.1.v1.2	1	duplicated_in_Bd21_3
OG0000001	BdiBd21-3.2G0564000	Bd21_3	BdiBd21-3.2G0564000.1.v1.2	1	duplicated_in_Bd21_3
OG0000001	BdiBd21-3.4G0140500	Bd21_3	BdiBd21-3.4G0140500.1.v1.2	1	duplicated_in_Bd21_3
OG0000001	BdiBd21-3.1G0586200	Bd21_3	BdiBd21-3.1G0586200.1.v1.2	1	duplicated_in_Bd21_3
OG0000001	BdiBd21-3.1G0813600	Bd21_3	BdiBd21-3.1G0813600.1.v1.2	1	duplicated_in_Bd21_3
OG0000001	BdiBd21-3.1G0460400	Bd21_3	BdiBd21-3.1G0460400.1.v1.2	1	duplicated_in_Bd21_3
OG0000001	BdiBd21-3.1G0799300	Bd21_3	BdiBd21-3.1G0799300.1.v1.2	1	duplicated_in_Bd21_3
OG0000001	BdiBd21-3.2G0169000	Bd21_3	BdiBd21-3.2G0169000.1.v1.2	1	duplicated_in_Bd21_3
OG0000001	BdiBd21-3.1G0815000	Bd21_3	BdiBd21-3.1G0815000.1.v1.2	1	duplicated_in_Bd21_3
OG0000001	BdiBd21-3.2G0437100	Bd21_3	BdiBd21-3.2G0437100.1.v1.2	1	duplicated_in_Bd21_3
OG0000001	BdiBd21-3.1G0187000	Bd21_3	BdiBd21-3.1G0187000.1.v1.2	1	duplicated_in_Bd21_3
OG0000001	BdiBd21-3.3G0098200	Bd21_3	BdiBd21-3.3G0098200.1.v1.2	1	duplicated_in_Bd21_3
OG0000001	BdiBd21-3.1G0776600	Bd21_3	BdiBd21-3.1G0776600.1.v1.2	1	duplicated_in_Bd21_3
OG0000001	Bradi2g33508	Bd21	Bradi2g33508.1.v3.1	1	duplicated_in_Bd21_3
OG0000001	BdiBd21-3.1G0682100	Bd21_3	BdiBd21-3.1G0682100.1.v1.2	1	duplicated_in_Bd21_3
OG0000001	BdiBd21-3.4G0350400	Bd21_3	BdiBd21-3.4G0350400.1.v1.2	1	duplicated_in_Bd21_3
OG0000001	BdiBd21-3.2G0353000	Bd21_3	BdiBd21-3.2G0353000.1.v1.2	1	duplicated_in_Bd21_3
OG0000001	BdiBd21-3.5G0045400	Bd21_3	BdiBd21-3.5G0045400.1.v1.2	1	duplicated_in_Bd21_3
OG0000001	BdiBd21-3.5G0062500	Bd21_3	BdiBd21-3.5G0062500.1.v1.2	1	duplicated_in_Bd21_3
OG0000001	BdiBd21-3.1G0037300	Bd21_3	BdiBd21-3.1G0037300.1.v1.2	1	duplicated_in_Bd21_3
OG0000001	BdiBd21-3.1G0144600	Bd21_3	BdiBd21-3.1G0144600.1.v1.2	1	duplicated_in_Bd21_3
OG0000001	BdiBd21-3.2G0233000	Bd21_3	BdiBd21-3.2G0233000.1.v1.2	1	duplicated_in_Bd21_3
OG0000001	BdiBd21-3.4G0261800	Bd21_3	BdiBd21-3.4G0261800.1.v1.2	1	duplicated_in_Bd21_3
OG0000001	BdiBd21-3.1G0533500	Bd21_3	BdiBd21-3.1G0533500.1.v1.2	1	duplicated_in_Bd21_3
OG0000001	BdiBd21-3.4G0486200	Bd21_3	BdiBd21-3.4G0486200.1.v1.2	1	duplicated_in_Bd21_3
OG0000001	BdiBd21-3.3G0123200	Bd21_3	BdiBd21-3.3G0123200.1.v1.2	1	duplicated_in_Bd21_3
OG0000001	BdiBd21-3.1G0532400	Bd21_3	BdiBd21-3.1G0532400.1.v1.2	1	duplicated_in_Bd21_3
OG0000001	BdiBd21-3.3G0547000	Bd21_3	BdiBd21-3.3G0547000.1.v1.2	1	duplicated_in_Bd21_3
OG0000001	BdiBd21-3.1G0872400	Bd21_3	BdiBd21-3.1G0872400.1.v1.2	1	duplicated_in_Bd21_3
OG0000001	BdiBd21-3.2G0418300	Bd21_3	BdiBd21-3.2G0418300.1.v1.2	1	duplicated_in_Bd21_3
OG0000001	BdiBd21-3.2G0251600	Bd21_3	BdiBd21-3.2G0251600.1.v1.2	1	duplicated_in_Bd21_3
OG0000001	BdiBd21-3.2G0454600	Bd21_3	BdiBd21-3.2G0454600.1.v1.2	1	duplicated_in_Bd21_3
OG0000001	BdiBd21-3.2G0095900	Bd21_3	BdiBd21-3.2G0095900.1.v1.2	1	duplicated_in_Bd21_3
OG0000001	BdiBd21-3.2G0169400	Bd21_3	BdiBd21-3.2G0169400.1.v1.2	1	duplicated_in_Bd21_3
OG0000001	BdiBd21-3.1G0781000	Bd21_3	BdiBd21-3.1G0781000.1.v1.2	1	duplicated_in_Bd21_3
OG0000001	BdiBd21-3.3G0255100	Bd21_3	BdiBd21-3.3G0255100.1.v1.2	1	duplicated_in_Bd21_3
OG0000001	BdiBd21-3.4G0191700	Bd21_3	BdiBd21-3.4G0191700.1.v1.2	1	duplicated_in_Bd21_3
OG0000001	BdiBd21-3.1G0846400	Bd21_3	BdiBd21-3.1G0846400.1.v1.2	1	duplicated_in_Bd21_3
OG0000001	BdiBd21-3.2G0108200	Bd21_3	BdiBd21-3.2G0108200.1.v1.2	1	duplicated_in_Bd21_3
OG0000001	BdiBd21-3.4G0391400	Bd21_3	BdiBd21-3.4G0391400.1.v1.2	1	duplicated_in_Bd21_3
OG0000001	BdiBd21-3.1G0568900	Bd21_3	BdiBd21-3.1G0568900.1.v1.2	1	duplicated_in_Bd21_3
OG0000001	BdiBd21-3.1G1044000	Bd21_3	BdiBd21-3.1G1044000.1.v1.2	1	duplicated_in_Bd21_3
OG0000002	BdiBd21-3.5G0046900	Bd21_3	BdiBd21-3.5G0046900.1.v1.2	1	multi-copy
OG0000002	BdiBd21-3.3G0361900	Bd21_3	BdiBd21-3.3G0361900.1.v1.2	1	multi-copy
OG0000002	BdiBd21-3.2G0453000	Bd21_3	BdiBd21-3.2G0453000.1.v1.2	1	multi-copy
OG0000002	BdiBd21-3.1G0744900	Bd21_3	BdiBd21-3.1G0744900.1.v1.2	1	multi-copy
OG0000002	BdiBd21-3.1G0442200	Bd21_3	BdiBd21-3.1G0442200.1.v1.2	1	multi-copy
OG0000002	BdiBd21-3.5G0142600	Bd21_3	BdiBd21-3.5G0142600.1.v1.2	1	multi-copy
OG0000002	BdiBd21-3.5G0039000	Bd21_3	BdiBd21-3.5G0039000.1.v1.2	1	multi-copy
OG0000002	BdiBd21-3.3G0249100	Bd21_3	BdiBd21-3.3G0249100.1.v1.2	1	multi-copy
OG0000002	BdiBd21-3.4G0291900	Bd21_3	BdiBd21-3.4G0291900.1.v1.2	1	multi-copy
OG0000002	BdiBd21-3.1G0068200	Bd21_3	BdiBd21-3.1G0068200.1.v1.2	1	multi-copy
OG0000002	BdiBd21-3.3G0283700	Bd21_3	BdiBd21-3.3G0283700.1.v1.2	1	multi-copy
OG0000002	BdiBd21-3.1G0564800	Bd21_3	BdiBd21-3.1G0564800.1.v1.2	1	multi-copy
OG0000002	BdiBd21-3.1G0390400	Bd21_3	BdiBd21-3.1G0390400.1.v1.2	1	multi-copy
OG0000002	BdiBd21-3.2G0401900	Bd21_3	BdiBd21-3.2G0401900.1.v1.2	1	multi-copy
OG0000002	BdiBd21-3.3G0160800	Bd21_3	BdiBd21-3.3G0160800.1.v1.2	1	multi-copy
OG0000002	BdiBd21-3.4G0160000	Bd21_3	BdiBd21-3.4G0160000.1.v1.2	1	multi-copy
OG0000002	BdiBd21-3.5G0074800	Bd21_3	BdiBd21-3.5G0074800.1.v1.2	1	multi-copy
OG0000002	BdiBd21-3.4G0177500	Bd21_3	BdiBd21-3.4G0177500.1.v1.2	1	multi-copy
OG0000002	BdiBd21-3.2G0374200	Bd21_3	BdiBd21-3.2G0374200.1.v1.2	1	multi-copy
OG0000002	BdiBd21-3.4G0152900	Bd21_3	BdiBd21-3.4G0152900.1.v1.2	1	multi-copy
OG0000002	BdiBd21-3.4G0176400	Bd21_3	BdiBd21-3.4G0176400.1.v1.2	1	multi-copy
OG0000002	BdiBd21-3.5G0225900	Bd21_3	BdiBd21-3.5G0225900.1.v1.2	1	multi-copy
OG0000002	BdiBd21-3.4G0412100	Bd21_3	BdiBd21-3.4G0412100.1.v1.2	1	multi-copy
OG0000002	BdiBd21-3.3G0583500	Bd21_3	BdiBd21-3.3G0583500.1.v1.2	1	multi-copy
OG0000002	BdiBd21-3.2G0082500	Bd21_3	BdiBd21-3.2G0082500.1.v1.2	1	multi-copy
OG0000002	BdiBd21-3.3G0364300	Bd21_3	BdiBd21-3.3G0364300.1.v1.2	1	multi-copy
OG0000002	BdiBd21-3.1G0744700	Bd21_3	BdiBd21-3.1G0744700.1.v1.2	1	multi-copy
OG0000002	BdiBd21-3.1G1001400	Bd21_3	BdiBd21-3.1G1001400.1.v1.2	1	multi-copy
OG0000002	BdiBd21-3.1G0586300	Bd21_3	BdiBd21-3.1G0586300.1.v1.2	1	multi-copy
OG0000002	BdiBd21-3.2G0454300	Bd21_3	BdiBd21-3.2G0454300.1.v1.2	1	multi-copy
OG0000002	BdiBd21-3.2G0577200	Bd21_3	BdiBd21-3.2G0577200.1.v1.2	1	multi-copy
OG0000002	BdiBd21-3.4G0327100	Bd21_3	BdiBd21-3.4G0327100.1.v1.2	1	multi-copy
OG0000002	BdiBd21-3.3G0527800	Bd21_3	BdiBd21-3.3G0527800.1.v1.2	1	multi-copy
OG0000002	BdiBd21-3.4G0121600	Bd21_3	BdiBd21-3.4G0121600.1.v1.2	1	multi-copy
OG0000002	BdiBd21-3.3G0162200	Bd21_3	BdiBd21-3.3G0162200.1.v1.2	1	multi-copy
OG0000002	BdiBd21-3.3G0102400	Bd21_3	BdiBd21-3.3G0102400.1.v1.2	1	multi-copy
OG0000002	BdiBd21-3.3G0233000	Bd21_3	BdiBd21-3.3G0233000.1.v1.2	1	multi-copy
OG0000002	BdiBd21-3.5G0081200	Bd21_3	BdiBd21-3.5G0081200.1.v1.2	1	multi-copy
OG0000002	BdiBd21-3.3G0334300	Bd21_3	BdiBd21-3.3G0334300.1.v1.2	1	multi-copy
OG0000002	Bradi4g08825	Bd21	Bradi4g08825.1.v3.1	1	multi-copy
OG0000002	BdiBd21-3.1G0540500	Bd21_3	BdiBd21-3.1G0540500.1.v1.2	1	multi-copy
OG0000002	BdiBd21-3.4G0350100	Bd21_3	BdiBd21-3.4G0350100.1.v1.2	1	multi-copy
OG0000002	BdiBd21-3.4G0169000	Bd21_3	BdiBd21-3.4G0169000.1.v1.2	1	multi-copy
OG0000002	BdiBd21-3.3G0192200	Bd21_3	BdiBd21-3.3G0192200.1.v1.2	1	multi-copy
OG0000002	BdiBd21-3.1G0560400	Bd21_3	BdiBd21-3.1G0560400.1.v1.2	1	multi-copy
OG0000002	BdiBd21-3.2G0468000	Bd21_3	BdiBd21-3.2G0468000.1.v1.2	1	multi-copy
OG0000002	BdiBd21-3.5G0041800	Bd21_3	BdiBd21-3.5G0041800.1.v1.2	1	multi-copy
OG0000002	BdiBd21-3.4G0190100	Bd21_3	BdiBd21-3.4G0190100.1.v1.2	1	multi-copy
OG0000002	BdiBd21-3.3G0338600	Bd21_3	BdiBd21-3.3G0338600.1.v1.2	1	multi-copy
OG0000002	BdiBd21-3.4G0154200	Bd21_3	BdiBd21-3.4G0154200.1.v1.2	1	multi-copy
OG0000002	BdiBd21-3.4G0285900	Bd21_3	BdiBd21-3.4G0285900.1.v1.2	1	multi-copy
OG0000002	BdiBd21-3.5G0161900	Bd21_3	BdiBd21-3.5G0161900.1.v1.2	1	multi-copy
OG0000002	BdiBd21-3.5G0095600	Bd21_3	BdiBd21-3.5G0095600.1.v1.2	1	multi-copy
OG0000002	BdiBd21-3.4G0096600	Bd21_3	BdiBd21-3.4G0096600.1.v1.2	1	multi-copy
OG0000002	BdiBd21-3.3G0324600	Bd21_3	BdiBd21-3.3G0324600.1.v1.2	1	multi-copy
OG0000002	BdiBd21-3.2G0227400	Bd21_3	BdiBd21-3.2G0227400.1.v1.2	1	multi-copy
OG0000002	BdiBd21-3.4G0316200	Bd21_3	BdiBd21-3.4G0316200.1.v1.2	1	multi-copy
OG0000002	Bradi3g11960	Bd21	Bradi3g11960.1.v3.1	1	multi-copy
OG0000002	BdiBd21-3.4G0167700	Bd21_3	BdiBd21-3.4G0167700.1.v1.2	1	multi-copy
OG0000002	BdiBd21-3.2G0442700	Bd21_3	BdiBd21-3.2G0442700.1.v1.2	1	multi-copy
OG0000002	BdiBd21-3.1G0525100	Bd21_3	BdiBd21-3.1G0525100.1.v1.2	1	multi-copy
OG0000002	BdiBd21-3.2G0148100	Bd21_3	BdiBd21-3.2G0148100.1.v1.2	1	multi-copy
OG0000002	BdiBd21-3.4G0158800	Bd21_3	BdiBd21-3.4G0158800.1.v1.2	1	multi-copy
OG0000002	BdiBd21-3.4G0421600	Bd21_3	BdiBd21-3.4G0421600.1.v1.2	1	multi-copy
OG0000002	BdiBd21-3.3G0291200	Bd21_3	BdiBd21-3.3G0291200.1.v1.2	1	multi-copy
OG0000002	BdiBd21-3.3G0196200	Bd21_3	BdiBd21-3.3G0196200.1.v1.2	1	multi-copy
OG0000002	BdiBd21-3.4G0183600	Bd21_3	BdiBd21-3.4G0183600.1.v1.2	1	multi-copy
OG0000002	BdiBd21-3.2G0440500	Bd21_3	BdiBd21-3.2G0440500.1.v1.2	1	multi-copy
OG0000002	BdiBd21-3.2G0126100	Bd21_3	BdiBd21-3.2G0126100.1.v1.2	1	multi-copy
OG0000002	BdiBd21-3.2G0530600	Bd21_3	BdiBd21-3.2G0530600.1.v1.2	1	multi-copy
OG0000002	BdiBd21-3.5G0097600	Bd21_3	BdiBd21-3.5G0097600.1.v1.2	1	multi-copy
OG0000002	BdiBd21-3.1G0819600	Bd21_3	BdiBd21-3.1G0819600.1.v1.2	1	multi-copy
OG0000003	BdiBd21-3.3G0161800	Bd21_3	BdiBd21-3.3G0161800.1.v1.2	1	multi-copy
OG0000003	BdiBd21-3.1G0537200	Bd21_3	BdiBd21-3.1G0537200.1.v1.2	1	multi-copy
OG0000003	BdiBd21-3.2G0287600	Bd21_3	BdiBd21-3.2G0287600.1.v1.2	1	multi-copy
OG0000003	BdiBd21-3.3G0332800	Bd21_3	BdiBd21-3.3G0332800.1.v1.2	1	multi-copy
OG0000003	BdiBd21-3.4G0313800	Bd21_3	BdiBd21-3.4G0313800.1.v1.2	1	multi-copy
OG0000003	BdiBd21-3.4G0231000	Bd21_3	BdiBd21-3.4G0231000.1.v1.2	1	multi-copy
OG0000003	BdiBd21-3.4G0390100	Bd21_3	BdiBd21-3.4G0390100.1.v1.2	1	multi-copy
OG0000003	BdiBd21-3.1G0555300	Bd21_3	BdiBd21-3.1G0555300.1.v1.2	1	multi-copy
OG0000003	BdiBd21-3.4G0260200	Bd21_3	BdiBd21-3.4G0260200.1.v1.2	1	multi-copy
OG0000003	Bradi3g36566	Bd21	Bradi3g36566.1.v3.1	1	multi-copy
OG0000003	BdiBd21-3.1G0565100	Bd21_3	BdiBd21-3.1G0565100.1.v1.2	1	multi-copy
OG0000003	BdiBd21-3.2G0627100	Bd21_3	BdiBd21-3.2G0627100.1.v1.2	1	multi-copy
OG0000003	BdiBd21-3.5G0032100	Bd21_3	BdiBd21-3.5G0032100.1.v1.2	1	multi-copy
OG0000003	BdiBd21-3.4G0265000	Bd21_3	BdiBd21-3.4G0265000.1.v1.2	1	multi-copy
OG0000003	BdiBd21-3.1G0534400	Bd21_3	BdiBd21-3.1G0534400.1.v1.2	1	multi-copy
OG0000003	BdiBd21-3.4G0273000	Bd21_3	BdiBd21-3.4G0273000.1.v1.2	1	multi-copy
OG0000003	BdiBd21-3.3G0161900	Bd21_3	BdiBd21-3.3G0161900.1.v1.2	1	multi-copy
OG0000003	BdiBd21-3.1G0536700	Bd21_3	BdiBd21-3.1G0536700.1.v1.2	1	multi-copy
OG0000003	BdiBd21-3.3G0152900	Bd21_3	BdiBd21-3.3G0152900.1.v1.2	1	multi-copy
OG0000003	BdiBd21-3.1G0539200	Bd21_3	BdiBd21-3.1G0539200.1.v1.2	1	multi-copy
OG0000003	BdiBd21-3.4G0260000	Bd21_3	BdiBd21-3.4G0260000.1.v1.2	1	multi-copy
OG0000003	BdiBd21-3.5G0075000	Bd21_3	BdiBd21-3.5G0075000.1.v1.2	1	multi-copy
OG0000003	BdiBd21-3.5G0151200	Bd21_3	BdiBd21-3.5G0151200.1.v1.2	1	multi-copy
OG0000003	BdiBd21-3.4G0510500	Bd21_3	BdiBd21-3.4G0510500.1.v1.2	1	multi-copy
OG0000003	BdiBd21-3.1G0787700	Bd21_3	BdiBd21-3.1G0787700.1.v1.2	1	multi-copy
OG0000003	BdiBd21-3.4G0414200	Bd21_3	BdiBd21-3.4G0414200.1.v1.2	1	multi-copy
OG0000003	BdiBd21-3.4G0157300	Bd21_3	BdiBd21-3.4G0157300.1.v1.2	1	multi-copy
OG0000003	BdiBd21-3.5G0033000	Bd21_3	BdiBd21-3.5G0033000.1.v1.2	1	multi-copy
OG0000003	BdiBd21-3.3G0331100	Bd21_3	BdiBd21-3.3G0331100.1.v1.2	1	multi-copy
OG0000003	BdiBd21-3.3G0332700	Bd21_3	BdiBd21-3.3G0332700.1.v1.2	1	multi-copy
OG0000003	BdiBd21-3.2G0513900	Bd21_3	BdiBd21-3.2G0513900.1.v1.2	1	multi-copy
OG0000003	BdiBd21-3.1G0125900	Bd21_3	BdiBd21-3.1G0125900.1.v1.2	1	multi-copy
OG0000003	BdiBd21-3.2G0147400	Bd21_3	BdiBd21-3.2G0147400.1.v1.2	1	multi-copy
OG0000003	BdiBd21-3.2G0162700	Bd21_3	BdiBd21-3.2G0162700.1.v1.2	1	multi-copy
OG0000003	BdiBd21-3.2G0384900	Bd21_3	BdiBd21-3.2G0384900.1.v1.2	1	multi-copy
OG0000003	BdiBd21-3.1G0810400	Bd21_3	BdiBd21-3.1G0810400.1.v1.2	1	multi-copy
OG0000003	BdiBd21-3.5G0080200	Bd21_3	BdiBd21-3.5G0080200.1.v1.2	1	multi-copy
OG0000003	BdiBd21-3.2G0382000	Bd21_3	BdiBd21-3.2G0382000.1.v1.2	1	multi-copy
OG0000003	BdiBd21-3.4G0212700	Bd21_3	BdiBd21-3.4G0212700.1.v1.2	1	multi-copy
OG0000003	BdiBd21-3.1G0538100	Bd21_3	BdiBd21-3.1G0538100.1.v1.2	1	multi-copy
OG0000003	BdiBd21-3.3G0164300	Bd21_3	BdiBd21-3.3G0164300.1.v1.2	1	multi-copy
OG0000003	BdiBd21-3.3G0163700	Bd21_3	BdiBd21-3.3G0163700.1.v1.2	1	multi-copy
OG0000003	BdiBd21-3.3G0761800	Bd21_3	BdiBd21-3.3G0761800.1.v1.2	1	multi-copy
OG0000003	BdiBd21-3.4G0270500	Bd21_3	BdiBd21-3.4G0270500.1.v1.2	1	multi-copy
OG0000003	BdiBd21-3.4G0298800	Bd21_3	BdiBd21-3.4G0298800.1.v1.2	1	multi-copy
OG0000003	BdiBd21-3.5G0032300	Bd21_3	BdiBd21-3.5G0032300.1.v1.2	1	multi-copy
OG0000003	BdiBd21-3.2G0220900	Bd21_3	BdiBd21-3.2G0220900.1.v1.2	1	multi-copy
OG0000003	BdiBd21-3.3G0674400	Bd21_3	BdiBd21-3.3G0674400.1.v1.2	1	multi-copy
OG0000003	BdiBd21-3.2G0199100	Bd21_3	BdiBd21-3.2G0199100.1.v1.2	1	multi-copy
OG0000003	BdiBd21-3.3G0163200	Bd21_3	BdiBd21-3.3G0163200.1.v1.2	1	multi-copy
OG0000003	BdiBd21-3.4G0338200	Bd21_3	BdiBd21-3.4G0338200.1.v1.2	1	multi-copy
OG0000003	BdiBd21-3.4G0458500	Bd21_3	BdiBd21-3.4G0458500.1.v1.2	1	multi-copy
OG0000003	BdiBd21-3.5G0072100	Bd21_3	BdiBd21-3.5G0072100.1.v1.2	1	multi-copy
OG0000003	Bradi3g24793	Bd21	Bradi3g24793.1.v3.1	1	multi-copy
OG0000003	BdiBd21-3.2G0568700	Bd21_3	BdiBd21-3.2G0568700.1.v1.2	1	multi-copy
OG0000003	BdiBd21-3.1G0514200	Bd21_3	BdiBd21-3.1G0514200.1.v1.2	1	multi-copy
OG0000003	BdiBd21-3.1G0535500	Bd21_3	BdiBd21-3.1G0535500.1.v1.2	1	multi-copy
OG0000003	BdiBd21-3.4G0296700	Bd21_3	BdiBd21-3.4G0296700.1.v1.2	1	multi-copy
OG0000003	BdiBd21-3.1G0534300	Bd21_3	BdiBd21-3.1G0534300.1.v1.2	1	multi-copy
OG0000003	BdiBd21-3.1G0319400	Bd21_3	BdiBd21-3.1G0319400.1.v1.2	1	multi-copy
OG0000003	BdiBd21-3.1G0538800	Bd21_3	BdiBd21-3.1G0538800.1.v1.2	1	multi-copy
OG0000003	BdiBd21-3.1G0526900	Bd21_3	BdiBd21-3.1G0526900.1.v1.2	1	multi-copy
OG0000003	BdiBd21-3.4G0156000	Bd21_3	BdiBd21-3.4G0156000.1.v1.2	1	multi-copy
OG0000003	BdiBd21-3.3G0695500	Bd21_3	BdiBd21-3.3G0695500.1.v1.2	1	multi-copy
OG0000003	BdiBd21-3.5G0144700	Bd21_3	BdiBd21-3.5G0144700.1.v1.2	1	multi-copy
OG0000003	BdiBd21-3.3G0533000	Bd21_3	BdiBd21-3.3G0533000.1.v1.2	1	multi-copy
OG0000003	BdiBd21-3.1G0962400	Bd21_3	BdiBd21-3.1G0962400.1.v1.2	1	multi-copy
OG0000003	BdiBd21-3.4G0485100	Bd21_3	BdiBd21-3.4G0485100.1.v1.2	1	multi-copy
OG0000003	BdiBd21-3.4G0114400	Bd21_3	BdiBd21-3.4G0114400.1.v1.2	1	multi-copy
OG0000003	BdiBd21-3.1G0625000	Bd21_3	BdiBd21-3.1G0625000.1.v1.2	1	multi-copy
OG0000003	BdiBd21-3.4G0479500	Bd21_3	BdiBd21-3.4G0479500.1.v1.2	1	multi-copy
OG0000004	BdiBd21-3.2G0258100	Bd21_3	BdiBd21-3.2G0258100.1.v1.2	1	duplicated_in_Bd21_3
OG0000004	BdiBd21-3.5G0217600	Bd21_3	BdiBd21-3.5G0217600.1.v1.2	1	duplicated_in_Bd21_3
OG0000004	BdiBd21-3.1G0735200	Bd21_3	BdiBd21-3.1G0735200.1.v1.2	1	duplicated_in_Bd21_3
OG0000004	BdiBd21-3.1G1027700	Bd21_3	BdiBd21-3.1G1027700.1.v1.2	1	duplicated_in_Bd21_3
OG0000004	BdiBd21-3.1G0524800	Bd21_3	BdiBd21-3.1G0524800.1.v1.2	1	duplicated_in_Bd21_3
OG0000004	BdiBd21-3.1G0359900	Bd21_3	BdiBd21-3.1G0359900.1.v1.2	1	duplicated_in_Bd21_3
OG0000004	BdiBd21-3.4G0134600	Bd21_3	BdiBd21-3.4G0134600.1.v1.2	1	duplicated_in_Bd21_3
OG0000004	BdiBd21-3.4G0033500	Bd21_3	BdiBd21-3.4G0033500.1.v1.2	1	duplicated_in_Bd21_3
OG0000004	BdiBd21-3.5G0101700	Bd21_3	BdiBd21-3.5G0101700.1.v1.2	1	duplicated_in_Bd21_3
OG0000004	BdiBd21-3.5G0263001	Bd21_3	BdiBd21-3.5G0263001.2.v1.2	2	duplicated_in_Bd21_3
OG0000004	BdiBd21-3.2G0608600	Bd21_3	BdiBd21-3.2G0608600.1.v1.2	1	duplicated_in_Bd21_3
OG0000004	BdiBd21-3.4G0300900	Bd21_3	BdiBd21-3.4G0300900.1.v1.2	1	duplicated_in_Bd21_3
OG0000004	BdiBd21-3.3G0307800	Bd21_3	BdiBd21-3.3G0307800.1.v1.2	1	duplicated_in_Bd21_3
OG0000004	BdiBd21-3.3G0375600	Bd21_3	BdiBd21-3.3G0375600.1.v1.2	1	duplicated_in_Bd21_3
OG0000004	BdiBd21-3.3G0197200	Bd21_3	BdiBd21-3.3G0197200.1.v1.2	1	duplicated_in_Bd21_3
OG0000004	BdiBd21-3.1G0552300	Bd21_3	BdiBd21-3.1G0552300.1.v1.2	1	duplicated_in_Bd21_3
OG0000004	BdiBd21-3.4G0258300	Bd21_3	BdiBd21-3.4G0258300.1.v1.2	1	duplicated_in_Bd21_3
OG0000004	BdiBd21-3.4G0140000	Bd21_3	BdiBd21-3.4G0140000.1.v1.2	1	duplicated_in_Bd21_3
OG0000004	BdiBd21-3.4G0245200	Bd21_3	BdiBd21-3.4G0245200.1.v1.2	1	duplicated_in_Bd21_3
OG0000004	BdiBd21-3.2G0154700	Bd21_3	BdiBd21-3.2G0154700.1.v1.2	1	duplicated_in_Bd21_3
OG0000004	BdiBd21-3.3G0512300	Bd21_3	BdiBd21-3.3G0512300.1.v1.2	1	duplicated_in_Bd21_3
OG0000004	BdiBd21-3.2G0565500	Bd21_3	BdiBd21-3.2G0565500.1.v1.2	1	duplicated_in_Bd21_3
OG0000004	BdiBd21-3.4G0203800	Bd21_3	BdiBd21-3.4G0203800.1.v1.2	1	duplicated_in_Bd21_3
OG0000004	BdiBd21-3.1G0897000	Bd21_3	BdiBd21-3.1G0897000.1.v1.2	1	duplicated_in_Bd21_3
OG0000004	BdiBd21-3.1G0773300	Bd21_3	BdiBd21-3.1G0773300.1.v1.2	1	duplicated_in_Bd21_3
OG0000004	BdiBd21-3.4G0205300	Bd21_3	BdiBd21-3.4G0205300.1.v1.2	1	duplicated_in_Bd21_3
OG0000004	BdiBd21-3.2G0567100	Bd21_3	BdiBd21-3.2G0567100.1.v1.2	1	duplicated_in_Bd21_3
OG0000004	BdiBd21-3.5G0213400	Bd21_3	BdiBd21-3.5G0213400.1.v1.2	1	duplicated_in_Bd21_3
OG0000004	BdiBd21-3.1G0744500	Bd21_3	BdiBd21-3.1G0744500.1.v1.2	1	duplicated_in_Bd21_3
OG0000004	BdiBd21-3.3G0577400	Bd21_3	BdiBd21-3.3G0577400.1.v1.2	1	duplicated_in_Bd21_3
OG0000004	BdiBd21-3.2G0103900	Bd21_3	BdiBd21-3.2G0103900.1.v1.2	1	duplicated_in_Bd21_3
OG0000004	BdiBd21-3.2G0098600	Bd21_3	BdiBd21-3.2G0098600.1.v1.2	1	duplicated_in_Bd21_3
OG0000004	BdiBd21-3.3G0187900	Bd21_3	BdiBd21-3.3G0187900.1.v1.2	1	duplicated_in_Bd21_3
OG0000004	BdiBd21-3.2G0349700	Bd21_3	BdiBd21-3.2G0349700.1.v1.2	1	duplicated_in_Bd21_3
OG0000004	BdiBd21-3.1G0772900	Bd21_3	BdiBd21-3.1G0772900.1.v1.2	1	duplicated_in_Bd21_3
OG0000004	BdiBd21-3.4G0280100	Bd21_3	BdiBd21-3.4G0280100.1.v1.2	1	duplicated_in_Bd21_3
OG0000004	Bradi5g08724	Bd21	Bradi5g08724.1.v3.1	1	duplicated_in_Bd21_3
OG0000004	BdiBd21-3.1G0767800	Bd21_3	BdiBd21-3.1G0767800.1.v1.2	1	duplicated_in_Bd21_3
OG0000004	BdiBd21-3.3G0712800	Bd21_3	BdiBd21-3.3G0712800.1.v1.2	1	duplicated_in_Bd21_3
OG0000004	BdiBd21-3.3G0804800	Bd21_3	BdiBd21-3.3G0804800.1.v1.2	1	duplicated_in_Bd21_3
OG0000004	BdiBd21-3.1G0787500	Bd21_3	BdiBd21-3.1G0787500.1.v1.2	1	duplicated_in_Bd21_3
OG0000004	BdiBd21-3.5G0316700	Bd21_3	BdiBd21-3.5G0316700.1.v1.2	1	duplicated_in_Bd21_3
OG0000004	BdiBd21-3.3G0248400	Bd21_3	BdiBd21-3.3G0248400.1.v1.2	1	duplicated_in_Bd21_3
OG0000004	BdiBd21-3.4G0341200	Bd21_3	BdiBd21-3.4G0341200.1.v1.2	1	duplicated_in_Bd21_3
OG0000004	BdiBd21-3.3G0357900	Bd21_3	BdiBd21-3.3G0357900.1.v1.2	1	duplicated_in_Bd21_3
OG0000004	BdiBd21-3.5G0089400	Bd21_3	BdiBd21-3.5G0089400.1.v1.2	1	duplicated_in_Bd21_3
OG0000004	BdiBd21-3.1G0785400	Bd21_3	BdiBd21-3.1G0785400.1.v1.2	1	duplicated_in_Bd21_3
OG0000004	BdiBd21-3.1G0281700	Bd21_3	BdiBd21-3.1G0281700.1.v1.2	1	duplicated_in_Bd21_3
OG0000004	BdiBd21-3.2G0441750	Bd21_3	BdiBd21-3.2G0441750.1.v1.2	1	duplicated_in_Bd21_3
OG0000004	BdiBd21-3.4G0289400	Bd21_3	BdiBd21-3.4G0289400.1.v1.2	1	duplicated_in_Bd21_3
OG0000004	BdiBd21-3.2G0176600	Bd21_3	BdiBd21-3.2G0176600.1.v1.2	1	duplicated_in_Bd21_3
OG0000004	BdiBd21-3.2G0453900	Bd21_3	BdiBd21-3.2G0453900.1.v1.2	1	duplicated_in_Bd21_3
OG0000004	BdiBd21-3.1G0513900	Bd21_3	BdiBd21-3.1G0513900.1.v1.2	1	duplicated_in_Bd21_3
OG0000004	BdiBd21-3.4G0302700	Bd21_3	BdiBd21-3.4G0302700.1.v1.2	1	duplicated_in_Bd21_3
OG0000004	BdiBd21-3.2G0474700	Bd21_3	BdiBd21-3.2G0474700.1.v1.2	1	duplicated_in_Bd21_3
OG0000004	BdiBd21-3.5G0095400	Bd21_3	BdiBd21-3.5G0095400.1.v1.2	1	duplicated_in_Bd21_3
OG0000004	BdiBd21-3.3G0069100	Bd21_3	BdiBd21-3.3G0069100.1.v1.2	1	duplicated_in_Bd21_3
OG0000004	BdiBd21-3.3G0268800	Bd21_3	BdiBd21-3.3G0268800.1.v1.2	1	duplicated_in_Bd21_3
OG0000005	BdiBd21-3.3G0249200	Bd21_3	BdiBd21-3.3G0249200.1.v1.2	1	multi-copy
OG0000005	BdiBd21-3.5G0008500	Bd21_3	BdiBd21-3.5G0008500.1.v1.2	1	multi-copy
OG0000005	BdiBd21-3.4G0286000	Bd21_3	BdiBd21-3.4G0286000.1.v1.2	1	multi-copy
OG0000005	BdiBd21-3.2G0519100	Bd21_3	BdiBd21-3.2G0519100.1.v1.2	1	multi-copy
OG0000005	BdiBd21-3.1G1001500	Bd21_3	BdiBd21-3.1G1001500.1.v1.2	1	multi-copy
OG0000005	BdiBd21-3.4G0096700	Bd21_3	BdiBd21-3.4G0096700.1.v1.2	1	multi-copy
OG0000005	BdiBd21-3.3G0324400	Bd21_3	BdiBd21-3.3G0324400.1.v1.2	1	multi-copy
OG0000005	BdiBd21-3.2G0577100	Bd21_3	BdiBd21-3.2G0577100.1.v1.2	1	multi-copy
OG0000005	BdiBd21-3.5G0161800	Bd21_3	BdiBd21-3.5G0161800.1.v1.2	1	multi-copy
OG0000005	BdiBd21-3.2G0454200	Bd21_3	BdiBd21-3.2G0454200.1.v1.2	1	multi-copy
OG0000005	BdiBd21-3.2G0126200	Bd21_3	BdiBd21-3.2G0126200.1.v1.2	1	multi-copy
OG0000005	BdiBd21-3.3G0190000	Bd21_3	BdiBd21-3.3G0190000.1.v1.2	1	multi-copy
OG0000005	BdiBd21-3.1G0564700	Bd21_3	BdiBd21-3.1G0564700.1.v1.2	1	multi-copy
OG0000005	BdiBd21-3.5G0074700	Bd21_3	BdiBd21-3.5G0074700.1.v1.2	1	multi-copy
OG0000005	BdiBd21-3.4G0327500	Bd21_3	BdiBd21-3.4G0327500.1.v1.2	1	multi-copy
OG0000005	BdiBd21-3.1G0390000	Bd21_3	BdiBd21-3.1G0390000.1.v1.2	1	multi-copy
OG0000005	BdiBd21-3.3G0577700	Bd21_3	BdiBd21-3.3G0577700.1.v1.2	1	multi-copy
OG0000005	BdiBd21-3.3G0291700	Bd21_3	BdiBd21-3.3G0291700.1.v1.2	1	multi-copy
OG0000005	BdiBd21-3.1G0688300	Bd21_3	BdiBd21-3.1G0688300.1.v1.2	1	multi-copy
OG0000005	BdiBd21-3.4G0169100	Bd21_3	BdiBd21-3.4G0169100.1.v1.2	1	multi-copy
OG0000005	BdiBd21-3.5G0047000	Bd21_3	BdiBd21-3.5G0047000.1.v1.2	1	multi-copy
OG0000005	BdiBd21-3.1G0685700	Bd21_3	BdiBd21-3.1G0685700.1.v1.2	1	multi-copy
OG0000005	BdiBd21-3.3G0283600	Bd21_3	BdiBd21-3.3G0283600.1.v1.2	1	multi-copy
OG0000005	BdiBd21-3.5G0085400	Bd21_3	BdiBd21-3.5G0085400.1.v1.2	1	multi-copy
OG0000005	Bradi3g20965	Bd21	Bradi3g20965.1.v3.1	1	multi-copy
OG0000005	BdiBd21-3.4G0256400	Bd21_3	BdiBd21-3.4G0256400.1.v1.2	1	multi-copy
OG0000005	BdiBd21-3.3G0571100	Bd21_3	BdiBd21-3.3G0571100.1.v1.2	1	multi-copy
OG0000005	BdiBd21-3.4G0276300	Bd21_3	BdiBd21-3.4G0276300.1.v1.2	1	multi-copy
OG0000005	BdiBd21-3.5G0079900	Bd21_3	BdiBd21-3.5G0079900.1.v1.2	1	multi-copy
OG0000005	BdiBd21-3.1G0453000	Bd21_3	BdiBd21-3.1G0453000.1.v1.2	1	multi-copy
OG0000005	BdiBd21-3.4G0154000	Bd21_3	BdiBd21-3.4G0154000.1.v1.2	1	multi-copy
OG0000005	BdiBd21-3.3G0275300	Bd21_3	BdiBd21-3.3G0275300.1.v1.2	1	multi-copy
OG0000005	BdiBd21-3.2G0195000	Bd21_3	BdiBd21-3.2G0195000.1.v1.2	1	multi-copy
OG0000005	BdiBd21-3.5G0077400	Bd21_3	BdiBd21-3.5G0077400.1.v1.2	1	multi-copy
OG0000005	Bradi1g33595	Bd21	Bradi1g33595.1.v3.1	1	multi-copy
OG0000005	BdiBd21-3.2G0492000	Bd21_3	BdiBd21-3.2G0492000.1.v1.2	1	multi-copy
OG0000005	BdiBd21-3.5G0142200	Bd21_3	BdiBd21-3.5G0142200.1.v1.2	1	multi-copy
OG0000005	BdiBd21-3.4G0298900	Bd21_3	BdiBd21-3.4G0298900.1.v1.2	1	multi-copy
OG0000005	BdiBd21-3.4G0226800	Bd21_3	BdiBd21-3.4G0226800.1.v1.2	1	multi-copy
OG0000005	BdiBd21-3.4G0140100	Bd21_3	BdiBd21-3.4G0140100.1.v1.2	1	multi-copy
OG0000005	BdiBd21-3.2G0441000	Bd21_3	BdiBd21-3.2G0441000.1.v1.2	1	multi-copy
OG0000005	BdiBd21-3.1G0525200	Bd21_3	BdiBd21-3.1G0525200.1.v1.2	1	multi-copy
OG0000005	BdiBd21-3.3G0334400	Bd21_3	BdiBd21-3.3G0334400.1.v1.2	1	multi-copy
OG0000005	BdiBd21-3.2G0528700	Bd21_3	BdiBd21-3.2G0528700.1.v1.2	1	multi-copy
OG0000005	BdiBd21-3.4G0254900	Bd21_3	BdiBd21-3.4G0254900.1.v1.2	1	multi-copy
OG0000005	BdiBd21-3.1G0769400	Bd21_3	BdiBd21-3.1G0769400.1.v1.2	1	multi-copy
OG0000005	BdiBd21-3.4G0338400	Bd21_3	BdiBd21-3.4G0338400.1.v1.2	1	multi-copy
OG0000006	Bradi1g21102	Bd21	Bradi1g21102.23.v3.1	25	single_copy_ortholog
OG0000006	BdiBd21-3.1G0275500	Bd21_3	BdiBd21-3.1G0275500.26.v1.2	18	single_copy_ortholog
OG0000006	Bradi1g21102	Bd21	Bradi1g21102.14.v3.1	25	single_copy_ortholog
OG0000006	Bradi1g21102	Bd21	Bradi1g21102.28.v3.1	25	single_copy_ortholog
OG0000006	Bradi1g21102	Bd21	Bradi1g21102.11.v3.1	25	single_copy_ortholog
OG0000006	BdiBd21-3.1G0275500	Bd21_3	BdiBd21-3.1G0275500.27.v1.2	18	single_copy_ortholog
OG0000006	BdiBd21-3.1G0275500	Bd21_3	BdiBd21-3.1G0275500.33.v1.2	18	single_copy_ortholog
OG0000006	Bradi1g21102	Bd21	Bradi1g21102.10.v3.1	25	single_copy_ortholog
OG0000006	Bradi1g21102	Bd21	Bradi1g21102.7.v3.1	25	single_copy_ortholog
OG0000006	Bradi1g21102	Bd21	Bradi1g21102.24.v3.1	25	single_copy_ortholog
OG0000006	Bradi1g21102	Bd21	Bradi1g21102.16.v3.1	25	single_copy_ortholog
OG0000006	Bradi1g21102	Bd21	Bradi1g21102.2.v3.1	25	single_copy_ortholog
OG0000006	Bradi1g21102	Bd21	Bradi1g21102.29.v3.1	25	single_copy_ortholog
OG0000006	Bradi1g21102	Bd21	Bradi1g21102.8.v3.1	25	single_copy_ortholog
OG0000006	BdiBd21-3.1G0275500	Bd21_3	BdiBd21-3.1G0275500.29.v1.2	18	single_copy_ortholog
OG0000006	BdiBd21-3.1G0275500	Bd21_3	BdiBd21-3.1G0275500.23.v1.2	18	single_copy_ortholog
OG0000006	BdiBd21-3.1G0275500	Bd21_3	BdiBd21-3.1G0275500.37.v1.2	18	single_copy_ortholog
OG0000006	Bradi1g21102	Bd21	Bradi1g21102.13.v3.1	25	single_copy_ortholog
OG0000006	Bradi1g21102	Bd21	Bradi1g21102.21.v3.1	25	single_copy_ortholog
OG0000006	Bradi1g21102	Bd21	Bradi1g21102.26.v3.1	25	single_copy_ortholog
OG0000006	Bradi1g21102	Bd21	Bradi1g21102.15.v3.1	25	single_copy_ortholog
OG0000006	Bradi1g21102	Bd21	Bradi1g21102.17.v3.1	25	single_copy_ortholog
OG0000006	BdiBd21-3.1G0275500	Bd21_3	BdiBd21-3.1G0275500.30.v1.2	18	single_copy_ortholog
OG0000006	Bradi1g21102	Bd21	Bradi1g21102.1.v3.1	25	single_copy_ortholog
OG0000006	Bradi1g21102	Bd21	Bradi1g21102.4.v3.1	25	single_copy_ortholog
OG0000006	Bradi1g21102	Bd21	Bradi1g21102.6.v3.1	25	single_copy_ortholog
OG0000006	BdiBd21-3.1G0275500	Bd21_3	BdiBd21-3.1G0275500.21.v1.2	18	single_copy_ortholog
OG0000006	BdiBd21-3.1G0275500	Bd21_3	BdiBd21-3.1G0275500.32.v1.2	18	single_copy_ortholog
OG0000006	Bradi1g21102	Bd21	Bradi1g21102.3.v3.1	25	single_copy_ortholog
OG0000006	BdiBd21-3.1G0275500	Bd21_3	BdiBd21-3.1G0275500.35.v1.2	18	single_copy_ortholog
OG0000006	BdiBd21-3.1G0275500	Bd21_3	BdiBd21-3.1G0275500.31.v1.2	18	single_copy_ortholog
OG0000006	BdiBd21-3.1G0275500	Bd21_3	BdiBd21-3.1G0275500.2.v1.2	18	single_copy_ortholog
OG0000006	BdiBd21-3.1G0275500	Bd21_3	BdiBd21-3.1G0275500.36.v1.2	18	single_copy_ortholog
OG0000006	BdiBd21-3.1G0275500	Bd21_3	BdiBd21-3.1G0275500.24.v1.2	18	single_copy_ortholog
OG0000006	Bradi1g21102	Bd21	Bradi1g21102.25.v3.1	25	single_copy_ortholog
OG0000006	Bradi1g21102	Bd21	Bradi1g21102.12.v3.1	25	single_copy_ortholog
OG0000006	Bradi1g21102	Bd21	Bradi1g21102.27.v3.1	25	single_copy_ortholog
OG0000006	BdiBd21-3.1G0275500	Bd21_3	BdiBd21-3.1G0275500.22.v1.2	18	single_copy_ortholog
OG0000006	Bradi1g21102	Bd21	Bradi1g21102.22.v3.1	25	single_copy_ortholog
OG0000006	BdiBd21-3.1G0275500	Bd21_3	BdiBd21-3.1G0275500.34.v1.2	18	single_copy_ortholog
OG0000006	BdiBd21-3.1G0275500	Bd21_3	BdiBd21-3.1G0275500.28.v1.2	18	single_copy_ortholog
OG0000006	Bradi1g21102	Bd21	Bradi1g21102.30.v3.1	25	single_copy_ortholog
OG0000006	BdiBd21-3.1G0275500	Bd21_3	BdiBd21-3.1G0275500.25.v1.2	18	single_copy_ortholog
OG0000007	BdiBd21-3.3G0405200	Bd21_3	BdiBd21-3.3G0405200.2.v1.2	1	duplicated_in_Bd21_3
OG0000007	BdiBd21-3.2G0436300	Bd21_3	BdiBd21-3.2G0436300.1.v1.2	1	duplicated_in_Bd21_3
OG0000007	BdiBd21-3.2G0527800	Bd21_3	BdiBd21-3.2G0527800.1.v1.2	1	duplicated_in_Bd21_3
OG0000007	BdiBd21-3.2G0670000	Bd21_3	BdiBd21-3.2G0670000.1.v1.2	1	duplicated_in_Bd21_3
OG0000007	BdiBd21-3.3G0335100	Bd21_3	BdiBd21-3.3G0335100.1.v1.2	1	duplicated_in_Bd21_3
OG0000007	BdiBd21-3.2G0462300	Bd21_3	BdiBd21-3.2G0462300.1.v1.2	1	duplicated_in_Bd21_3
OG0000007	BdiBd21-3.2G0442300	Bd21_3	BdiBd21-3.2G0442300.1.v1.2	1	duplicated_in_Bd21_3
OG0000007	BdiBd21-3.1G0239600	Bd21_3	BdiBd21-3.1G0239600.1.v1.2	1	duplicated_in_Bd21_3
OG0000007	BdiBd21-3.3G0338800	Bd21_3	BdiBd21-3.3G0338800.1.v1.2	1	duplicated_in_Bd21_3
OG0000007	BdiBd21-3.2G0235500	Bd21_3	BdiBd21-3.2G0235500.1.v1.2	1	duplicated_in_Bd21_3
OG0000007	BdiBd21-3.3G0276700	Bd21_3	BdiBd21-3.3G0276700.1.v1.2	1	duplicated_in_Bd21_3
OG0000007	BdiBd21-3.1G0727200	Bd21_3	BdiBd21-3.1G0727200.1.v1.2	1	duplicated_in_Bd21_3
OG0000007	BdiBd21-3.1G0214400	Bd21_3	BdiBd21-3.1G0214400.1.v1.2	1	duplicated_in_Bd21_3
OG0000007	BdiBd21-3.1G0196200	Bd21_3	BdiBd21-3.1G0196200.1.v1.2	1	duplicated_in_Bd21_3
OG0000007	BdiBd21-3.1G0629100	Bd21_3	BdiBd21-3.1G0629100.1.v1.2	1	duplicated_in_Bd21_3
OG0000007	BdiBd21-3.4G0195900	Bd21_3	BdiBd21-3.4G0195900.1.v1.2	1	duplicated_in_Bd21_3
OG0000007	BdiBd21-3.4G0166000	Bd21_3	BdiBd21-3.4G0166000.1.v1.2	1	duplicated_in_Bd21_3
OG0000007	BdiBd21-3.1G0852500	Bd21_3	BdiBd21-3.1G0852500.1.v1.2	1	duplicated_in_Bd21_3
OG0000007	BdiBd21-3.5G0060300	Bd21_3	BdiBd21-3.5G0060300.1.v1.2	1	duplicated_in_Bd21_3
OG0000007	BdiBd21-3.5G0086000	Bd21_3	BdiBd21-3.5G0086000.1.v1.2	1	duplicated_in_Bd21_3
OG0000007	BdiBd21-3.1G0564300	Bd21_3	BdiBd21-3.1G0564300.1.v1.2	1	duplicated_in_Bd21_3
OG0000007	BdiBd21-3.3G0371300	Bd21_3	BdiBd21-3.3G0371300.1.v1.2	1	duplicated_in_Bd21_3
OG0000007	BdiBd21-3.3G0277000	Bd21_3	BdiBd21-3.3G0277000.1.v1.2	1	duplicated_in_Bd21_3
OG0000007	BdiBd21-3.2G0168900	Bd21_3	BdiBd21-3.2G0168900.1.v1.2	1	duplicated_in_Bd21_3
OG0000007	BdiBd21-3.1G0389900	Bd21_3	BdiBd21-3.1G0389900.1.v1.2	1	duplicated_in_Bd21_3
OG0000007	BdiBd21-3.1G0929500	Bd21_3	BdiBd21-3.1G0929500.1.v1.2	1	duplicated_in_Bd21_3
OG0000007	BdiBd21-3.2G0385900	Bd21_3	BdiBd21-3.2G0385900.1.v1.2	1	duplicated_in_Bd21_3
OG0000007	BdiBd21-3.1G0790800	Bd21_3	BdiBd21-3.1G0790800.1.v1.2	1	duplicated_in_Bd21_3
OG0000007	BdiBd21-3.3G0287401	Bd21_3	BdiBd21-3.3G0287401.1.v1.2	1	duplicated_in_Bd21_3
OG0000007	Bradi2g17864	Bd21	Bradi2g17864.1.v3.1	1	duplicated_in_Bd21_3
OG0000007	BdiBd21-3.3G0500600	Bd21_3	BdiBd21-3.3G0500600.1.v1.2	1	duplicated_in_Bd21_3
OG0000007	BdiBd21-3.2G0021200	Bd21_3	BdiBd21-3.2G0021200.1.v1.2	1	duplicated_in_Bd21_3
OG0000007	BdiBd21-3.3G0359300	Bd21_3	BdiBd21-3.3G0359300.1.v1.2	1	duplicated_in_Bd21_3
OG0000007	BdiBd21-3.1G0499100	Bd21_3	BdiBd21-3.1G0499100.1.v1.2	1	duplicated_in_Bd21_3
OG0000007	BdiBd21-3.5G0077600	Bd21_3	BdiBd21-3.5G0077600.1.v1.2	1	duplicated_in_Bd21_3
OG0000007	BdiBd21-3.4G0103300	Bd21_3	BdiBd21-3.4G0103300.1.v1.2	1	duplicated_in_Bd21_3
OG0000007	BdiBd21-3.4G0519200	Bd21_3	BdiBd21-3.4G0519200.1.v1.2	1	duplicated_in_Bd21_3
OG0000007	BdiBd21-3.2G0624100	Bd21_3	BdiBd21-3.2G0624100.1.v1.2	1	duplicated_in_Bd21_3
OG0000007	BdiBd21-3.3G0397900	Bd21_3	BdiBd21-3.3G0397900.1.v1.2	1	duplicated_in_Bd21_3
OG0000008	BdiBd21-3.5G0080400	Bd21_3	BdiBd21-3.5G0080400.1.v1.2	1	duplicated_in_Bd21_3
OG0000008	BdiBd21-3.1G0681600	Bd21_3	BdiBd21-3.1G0681600.1.v1.2	1	duplicated_in_Bd21_3
OG0000008	BdiBd21-3.2G0801400	Bd21_3	BdiBd21-3.2G0801400.1.v1.2	1	duplicated_in_Bd21_3
OG0000008	BdiBd21-3.1G0400500	Bd21_3	BdiBd21-3.1G0400500.1.v1.2	1	duplicated_in_Bd21_3
OG0000008	BdiBd21-3.2G0225400	Bd21_3	BdiBd21-3.2G0225400.1.v1.2	1	duplicated_in_Bd21_3
OG0000008	BdiBd21-3.5G0061700	Bd21_3	BdiBd21-3.5G0061700.1.v1.2	1	duplicated_in_Bd21_3
OG0000008	BdiBd21-3.3G0517800	Bd21_3	BdiBd21-3.3G0517800.1.v1.2	1	duplicated_in_Bd21_3
OG0000008	BdiBd21-3.2G0388700	Bd21_3	BdiBd21-3.2G0388700.1.v1.2	1	duplicated_in_Bd21_3
OG0000008	BdiBd21-3.3G0760800	Bd21_3	BdiBd21-3.3G0760800.1.v1.2	1	duplicated_in_Bd21_3
OG0000008	BdiBd21-3.1G0699300	Bd21_3	BdiBd21-3.1G0699300.1.v1.2	1	duplicated_in_Bd21_3
OG0000008	BdiBd21-3.3G0323900	Bd21_3	BdiBd21-3.3G0323900.1.v1.2	1	duplicated_in_Bd21_3
OG0000008	BdiBd21-3.5G0164400	Bd21_3	BdiBd21-3.5G0164400.1.v1.2	1	duplicated_in_Bd21_3
OG0000008	BdiBd21-3.1G0860600	Bd21_3	BdiBd21-3.1G0860600.1.v1.2	1	duplicated_in_Bd21_3
OG0000008	BdiBd21-3.4G0204400	Bd21_3	BdiBd21-3.4G0204400.1.v1.2	1	duplicated_in_Bd21_3
OG0000008	BdiBd21-3.1G0476700	Bd21_3	BdiBd21-3.1G0476700.1.v1.2	1	duplicated_in_Bd21_3
OG0000008	BdiBd21-3.3G0558400	Bd21_3	BdiBd21-3.3G0558400.1.v1.2	1	duplicated_in_Bd21_3
OG0000008	BdiBd21-3.3G0255300	Bd21_3	BdiBd21-3.3G0255300.1.v1.2	1	duplicated_in_Bd21_3
OG0000008	BdiBd21-3.4G0247300	Bd21_3	BdiBd21-3.4G0247300.1.v1.2	1	duplicated_in_Bd21_3
OG0000008	BdiBd21-3.3G0660700	Bd21_3	BdiBd21-3.3G0660700.1.v1.2	1	duplicated_in_Bd21_3
OG0000008	BdiBd21-3.1G0672750	Bd21_3	BdiBd21-3.1G0672750.1.v1.2	1	duplicated_in_Bd21_3
OG0000008	Bradi2g55673	Bd21	Bradi2g55673.1.v3.1	1	duplicated_in_Bd21_3
OG0000008	BdiBd21-3.2G0261500	Bd21_3	BdiBd21-3.2G0261500.1.v1.2	1	duplicated_in_Bd21_3
OG0000008	BdiBd21-3.2G0712000	Bd21_3	BdiBd21-3.2G0712000.1.v1.2	1	duplicated_in_Bd21_3
OG0000008	BdiBd21-3.2G0388600	Bd21_3	BdiBd21-3.2G0388600.1.v1.2	1	duplicated_in_Bd21_3
OG0000008	BdiBd21-3.2G0190900	Bd21_3	BdiBd21-3.2G0190900.1.v1.2	1	duplicated_in_Bd21_3
OG0000008	BdiBd21-3.5G0080300	Bd21_3	BdiBd21-3.5G0080300.1.v1.2	1	duplicated_in_Bd21_3
OG0000008	BdiBd21-3.2G0149900	Bd21_3	BdiBd21-3.2G0149900.1.v1.2	1	duplicated_in_Bd21_3
OG0000008	BdiBd21-3.3G0760900	Bd21_3	BdiBd21-3.3G0760900.1.v1.2	1	duplicated_in_Bd21_3
OG0000008	BdiBd21-3.2G0444400	Bd21_3	BdiBd21-3.2G0444400.1.v1.2	1	duplicated_in_Bd21_3
OG0000008	BdiBd21-3.1G0681700	Bd21_3	BdiBd21-3.1G0681700.1.v1.2	1	duplicated_in_Bd21_3
OG0000008	BdiBd21-3.2G0088000	Bd21_3	BdiBd21-3.2G0088000.1.v1.2	1	duplicated_in_Bd21_3
OG0000008	BdiBd21-3.2G0633100	Bd21_3	BdiBd21-3.2G0633100.1.v1.2	1	duplicated_in_Bd21_3
OG0000008	BdiBd21-3.3G0398600	Bd21_3	BdiBd21-3.3G0398600.1.v1.2	1	duplicated_in_Bd21_3
OG0000008	BdiBd21-3.1G0468400	Bd21_3	BdiBd21-3.1G0468400.1.v1.2	1	duplicated_in_Bd21_3
OG0000008	BdiBd21-3.3G0472300	Bd21_3	BdiBd21-3.3G0472300.1.v1.2	1	duplicated_in_Bd21_3
OG0000008	BdiBd21-3.4G0164200	Bd21_3	BdiBd21-3.4G0164200.1.v1.2	1	duplicated_in_Bd21_3
OG0000008	BdiBd21-3.2G0260700	Bd21_3	BdiBd21-3.2G0260700.1.v1.2	1	duplicated_in_Bd21_3
OG0000008	BdiBd21-3.3G0398500	Bd21_3	BdiBd21-3.3G0398500.1.v1.2	1	duplicated_in_Bd21_3
OG0000008	BdiBd21-3.1G0468300	Bd21_3	BdiBd21-3.1G0468300.1.v1.2	1	duplicated_in_Bd21_3
OG0000009	BdiBd21-3.5G0091900	Bd21_3	BdiBd21-3.5G0091900.1.v1.2	1	Bd21_3_only
OG0000009	BdiBd21-3.5G0145500	Bd21_3	BdiBd21-3.5G0145500.1.v1.2	1	Bd21_3_only
OG0000009	BdiBd21-3.3G0152800	Bd21_3	BdiBd21-3.3G0152800.1.v1.2	1	Bd21_3_only
OG0000009	BdiBd21-3.1G0002500	Bd21_3	BdiBd21-3.1G0002500.1.v1.2	1	Bd21_3_only
OG0000009	BdiBd21-3.1G0745700	Bd21_3	BdiBd21-3.1G0745700.1.v1.2	1	Bd21_3_only
OG0000009	BdiBd21-3.1G0535100	Bd21_3	BdiBd21-3.1G0535100.1.v1.2	1	Bd21_3_only
OG0000009	BdiBd21-3.4G0568900	Bd21_3	BdiBd21-3.4G0568900.1.v1.2	1	Bd21_3_only
OG0000009	BdiBd21-3.1G0831000	Bd21_3	BdiBd21-3.1G0831000.1.v1.2	1	Bd21_3_only
OG0000009	BdiBd21-3.5G0071400	Bd21_3	BdiBd21-3.5G0071400.1.v1.2	1	Bd21_3_only
OG0000009	BdiBd21-3.4G0256600	Bd21_3	BdiBd21-3.4G0256600.1.v1.2	1	Bd21_3_only
OG0000009	BdiBd21-3.5G0139500	Bd21_3	BdiBd21-3.5G0139500.1.v1.2	1	Bd21_3_only
OG0000009	BdiBd21-3.4G0320700	Bd21_3	BdiBd21-3.4G0320700.1.v1.2	1	Bd21_3_only
OG0000009	BdiBd21-3.1G0527100	Bd21_3	BdiBd21-3.1G0527100.1.v1.2	1	Bd21_3_only
OG0000009	BdiBd21-3.4G0382300	Bd21_3	BdiBd21-3.4G0382300.1.v1.2	1	Bd21_3_only
OG0000009	BdiBd21-3.3G0673900	Bd21_3	BdiBd21-3.3G0673900.1.v1.2	1	Bd21_3_only
OG0000009	BdiBd21-3.3G0340000	Bd21_3	BdiBd21-3.3G0340000.1.v1.2	1	Bd21_3_only
OG0000009	BdiBd21-3.3G0325200	Bd21_3	BdiBd21-3.3G0325200.1.v1.2	1	Bd21_3_only
OG0000009	BdiBd21-3.4G0217200	Bd21_3	BdiBd21-3.4G0217200.1.v1.2	1	Bd21_3_only
OG0000009	BdiBd21-3.1G0625700	Bd21_3	BdiBd21-3.1G0625700.1.v1.2	1	Bd21_3_only
OG0000009	BdiBd21-3.1G0500200	Bd21_3	BdiBd21-3.1G0500200.1.v1.2	1	Bd21_3_only
OG0000009	BdiBd21-3.2G0155300	Bd21_3	BdiBd21-3.2G0155300.1.v1.2	1	Bd21_3_only
OG0000009	BdiBd21-3.4G0357200	Bd21_3	BdiBd21-3.4G0357200.1.v1.2	1	Bd21_3_only
OG0000009	BdiBd21-3.3G0160500	Bd21_3	BdiBd21-3.3G0160500.1.v1.2	1	Bd21_3_only
OG0000009	BdiBd21-3.4G0183700	Bd21_3	BdiBd21-3.4G0183700.1.v1.2	1	Bd21_3_only
OG0000009	BdiBd21-3.1G0386700	Bd21_3	BdiBd21-3.1G0386700.1.v1.2	1	Bd21_3_only
OG0000009	BdiBd21-3.3G0337800	Bd21_3	BdiBd21-3.3G0337800.1.v1.2	1	Bd21_3_only
OG0000009	BdiBd21-3.1G0222500	Bd21_3	BdiBd21-3.1G0222500.1.v1.2	1	Bd21_3_only
OG0000009	BdiBd21-3.5G0032500	Bd21_3	BdiBd21-3.5G0032500.1.v1.2	1	Bd21_3_only
OG0000009	BdiBd21-3.1G0606300	Bd21_3	BdiBd21-3.1G0606300.1.v1.2	1	Bd21_3_only
OG0000009	BdiBd21-3.4G0501800	Bd21_3	BdiBd21-3.4G0501800.1.v1.2	1	Bd21_3_only
OG0000009	BdiBd21-3.4G0160100	Bd21_3	BdiBd21-3.4G0160100.1.v1.2	1	Bd21_3_only
OG0000009	BdiBd21-3.1G0714000	Bd21_3	BdiBd21-3.1G0714000.1.v1.2	1	Bd21_3_only
OG0000009	BdiBd21-3.5G0065700	Bd21_3	BdiBd21-3.5G0065700.1.v1.2	1	Bd21_3_only
OG0000009	BdiBd21-3.2G0512000	Bd21_3	BdiBd21-3.2G0512000.1.v1.2	1	Bd21_3_only
OG0000009	BdiBd21-3.4G0381200	Bd21_3	BdiBd21-3.4G0381200.1.v1.2	1	Bd21_3_only
OG0000009	BdiBd21-3.3G0330600	Bd21_3	BdiBd21-3.3G0330600.1.v1.2	1	Bd21_3_only
OG0000009	BdiBd21-3.4G0276000	Bd21_3	BdiBd21-3.4G0276000.1.v1.2	1	Bd21_3_only
OG0000009	BdiBd21-3.2G0383500	Bd21_3	BdiBd21-3.2G0383500.1.v1.2	1	Bd21_3_only
OG0000010	BdiBd21-3.2G0539700	Bd21_3	BdiBd21-3.2G0539700.17.v1.2	10	single_copy_ortholog
OG0000010	BdiBd21-3.2G0539700	Bd21_3	BdiBd21-3.2G0539700.11.v1.2	10	single_copy_ortholog
OG0000010	BdiBd21-3.2G0539700	Bd21_3	BdiBd21-3.2G0539700.5.v1.2	10	single_copy_ortholog
OG0000010	BdiBd21-3.2G0539700	Bd21_3	BdiBd21-3.2G0539700.12.v1.2	10	single_copy_ortholog
OG0000010	Bradi2g42340	Bd21	Bradi2g42340.16.v3.1	25	single_copy_ortholog
OG0000010	BdiBd21-3.2G0539700	Bd21_3	BdiBd21-3.2G0539700.16.v1.2	10	single_copy_ortholog
OG0000010	Bradi2g42340	Bd21	Bradi2g42340.37.v3.1	25	single_copy_ortholog
OG0000010	Bradi2g42340	Bd21	Bradi2g42340.24.v3.1	25	single_copy_ortholog
OG0000010	BdiBd21-3.2G0539700	Bd21_3	BdiBd21-3.2G0539700.10.v1.2	10	single_copy_ortholog
OG0000010	Bradi2g42340	Bd21	Bradi2g42340.27.v3.1	25	single_copy_ortholog
OG0000010	Bradi2g42340	Bd21	Bradi2g42340.38.v3.1	25	single_copy_ortholog
OG0000010	BdiBd21-3.2G0539700	Bd21_3	BdiBd21-3.2G0539700.13.v1.2	10	single_copy_ortholog
OG0000010	Bradi2g42340	Bd21	Bradi2g42340.20.v3.1	25	single_copy_ortholog
OG0000010	BdiBd21-3.2G0539700	Bd21_3	BdiBd21-3.2G0539700.15.v1.2	10	single_copy_ortholog
OG0000010	Bradi2g42340	Bd21	Bradi2g42340.23.v3.1	25	single_copy_ortholog
OG0000010	Bradi2g42340	Bd21	Bradi2g42340.36.v3.1	25	single_copy_ortholog
OG0000010	Bradi2g42340	Bd21	Bradi2g42340.14.v3.1	25	single_copy_ortholog
OG0000010	Bradi2g42340	Bd21	Bradi2g42340.18.v3.1	25	single_copy_ortholog
OG0000010	Bradi2g42340	Bd21	Bradi2g42340.21.v3.1	25	single_copy_ortholog
OG0000010	Bradi2g42340	Bd21	Bradi2g42340.28.v3.1	25	single_copy_ortholog
OG0000010	Bradi2g42340	Bd21	Bradi2g42340.19.v3.1	25	single_copy_ortholog
OG0000010	Bradi2g42340	Bd21	Bradi2g42340.30.v3.1	25	single_copy_ortholog
OG0000010	BdiBd21-3.2G0539700	Bd21_3	BdiBd21-3.2G0539700.18.v1.2	10	single_copy_ortholog
OG0000010	Bradi2g42340	Bd21	Bradi2g42340.35.v3.1	25	single_copy_ortholog
OG0000010	Bradi2g42340	Bd21	Bradi2g42340.31.v3.1	25	single_copy_ortholog
OG0000010	BdiBd21-3.2G0539700	Bd21_3	BdiBd21-3.2G0539700.14.v1.2	10	single_copy_ortholog
OG0000010	Bradi2g42340	Bd21	Bradi2g42340.26.v3.1	25	single_copy_ortholog
OG0000010	Bradi2g42340	Bd21	Bradi2g42340.33.v3.1	25	single_copy_ortholog
OG0000010	Bradi2g42340	Bd21	Bradi2g42340.15.v3.1	25	single_copy_ortholog
OG0000010	Bradi2g42340	Bd21	Bradi2g42340.25.v3.1	25	single_copy_ortholog
OG0000010	Bradi2g42340	Bd21	Bradi2g42340.34.v3.1	25	single_copy_ortholog
OG0000010	Bradi2g42340	Bd21	Bradi2g42340.32.v3.1	25	single_copy_ortholog
OG0000010	Bradi2g42340	Bd21	Bradi2g42340.29.v3.1	25	single_copy_ortholog
OG0000010	Bradi2g42340	Bd21	Bradi2g42340.17.v3.1	25	single_copy_ortholog
OG0000010	Bradi2g42340	Bd21	Bradi2g42340.22.v3.1	25	single_copy_ortholog
OG0000011	BdiBd21-3.4G0357300	Bd21_3	BdiBd21-3.4G0357300.1.v1.2	1	multi-copy
OG0000011	Bradi3g24667	Bd21	Bradi3g24667.1.v3.1	1	multi-copy
OG0000011	BdiBd21-3.3G0587100	Bd21_3	BdiBd21-3.3G0587100.1.v1.2	1	multi-copy
OG0000011	BdiBd21-3.5G0059700	Bd21_3	BdiBd21-3.5G0059700.1.v1.2	1	multi-copy
OG0000011	BdiBd21-3.4G0000500	Bd21_3	BdiBd21-3.4G0000500.1.v1.2	1	multi-copy
OG0000011	BdiBd21-3.1G0565200	Bd21_3	BdiBd21-3.1G0565200.1.v1.2	1	multi-copy
OG0000011	BdiBd21-3.3G0357100	Bd21_3	BdiBd21-3.3G0357100.1.v1.2	1	multi-copy
OG0000011	BdiBd21-3.3G0805500	Bd21_3	BdiBd21-3.3G0805500.1.v1.2	1	multi-copy
OG0000011	BdiBd21-3.2G0511600	Bd21_3	BdiBd21-3.2G0511600.1.v1.2	1	multi-copy
OG0000011	Bradi3g36174	Bd21	Bradi3g36174.1.v3.1	1	multi-copy
OG0000011	BdiBd21-3.2G0283800	Bd21_3	BdiBd21-3.2G0283800.1.v1.2	1	multi-copy
OG0000011	BdiBd21-3.4G0421500	Bd21_3	BdiBd21-3.4G0421500.1.v1.2	1	multi-copy
OG0000011	BdiBd21-3.5G0041400	Bd21_3	BdiBd21-3.5G0041400.1.v1.2	1	multi-copy
OG0000011	BdiBd21-3.3G0325900	Bd21_3	BdiBd21-3.3G0325900.1.v1.2	1	multi-copy
OG0000011	BdiBd21-3.2G0283700	Bd21_3	BdiBd21-3.2G0283700.1.v1.2	1	multi-copy
OG0000011	BdiBd21-3.1G0497600	Bd21_3	BdiBd21-3.1G0497600.1.v1.2	1	multi-copy
OG0000011	BdiBd21-3.5G0059800	Bd21_3	BdiBd21-3.5G0059800.1.v1.2	1	multi-copy
OG0000011	BdiBd21-3.1G0985000	Bd21_3	BdiBd21-3.1G0985000.1.v1.2	1	multi-copy
OG0000011	BdiBd21-3.2G0569400	Bd21_3	BdiBd21-3.2G0569400.1.v1.2	1	multi-copy
OG0000011	BdiBd21-3.1G0985100	Bd21_3	BdiBd21-3.1G0985100.1.v1.2	1	multi-copy
OG0000011	BdiBd21-3.5G0059000	Bd21_3	BdiBd21-3.5G0059000.1.v1.2	1	multi-copy
OG0000011	BdiBd21-3.5G0060000	Bd21_3	BdiBd21-3.5G0060000.1.v1.2	1	multi-copy
OG0000011	BdiBd21-3.1G0984700	Bd21_3	BdiBd21-3.1G0984700.1.v1.2	1	multi-copy
OG0000011	BdiBd21-3.1G0787900	Bd21_3	BdiBd21-3.1G0787900.1.v1.2	1	multi-copy
OG0000011	BdiBd21-3.5G0058900	Bd21_3	BdiBd21-3.5G0058900.1.v1.2	1	multi-copy
OG0000011	BdiBd21-3.4G0295600	Bd21_3	BdiBd21-3.4G0295600.1.v1.2	1	multi-copy
OG0000011	BdiBd21-3.3G0341200	Bd21_3	BdiBd21-3.3G0341200.1.v1.2	1	multi-copy
OG0000011	BdiBd21-3.4G0180600	Bd21_3	BdiBd21-3.4G0180600.1.v1.2	1	multi-copy
OG0000011	BdiBd21-3.1G0548500	Bd21_3	BdiBd21-3.1G0548500.1.v1.2	1	multi-copy
OG0000011	BdiBd21-3.2G0389600	Bd21_3	BdiBd21-3.2G0389600.1.v1.2	1	multi-copy
OG0000011	BdiBd21-3.2G0389700	Bd21_3	BdiBd21-3.2G0389700.1.v1.2	1	multi-copy
OG0000011	BdiBd21-3.5G0115800	Bd21_3	BdiBd21-3.5G0115800.1.v1.2	1	multi-copy
OG0000011	BdiBd21-3.3G0163500	Bd21_3	BdiBd21-3.3G0163500.1.v1.2	1	multi-copy
OG0000012	Bradi3g39310	Bd21	Bradi3g39310.22.v3.1	22	multi-copy
OG0000012	BdiBd21-3.3G0518900	Bd21_3	BdiBd21-3.3G0518900.2.v1.2	13	multi-copy
OG0000012	Bradi3g39310	Bd21	Bradi3g39310.12.v3.1	22	multi-copy
OG0000012	Bradi3g39310	Bd21	Bradi3g39310.17.v3.1	22	multi-copy
OG0000012	BdiBd21-3.3G0518900	Bd21_3	BdiBd21-3.3G0518900.7.v1.2	13	multi-copy
OG0000012	Bradi3g39310	Bd21	Bradi3g39310.7.v3.1	22	multi-copy
OG0000012	Bradi3g39310	Bd21	Bradi3g39310.18.v3.1	22	multi-copy
OG0000012	Bradi3g39310	Bd21	Bradi3g39310.8.v3.1	22	multi-copy
OG0000012	Bradi3g39310	Bd21	Bradi3g39310.21.v3.1	22	multi-copy
OG0000012	Bradi3g39310	Bd21	Bradi3g39310.5.v3.1	22	multi-copy
OG0000012	BdiBd21-3.3G0518900	Bd21_3	BdiBd21-3.3G0518900.5.v1.2	13	multi-copy
OG0000012	Bradi3g39310	Bd21	Bradi3g39310.9.v3.1	22	multi-copy
OG0000012	BdiBd21-3.3G0518900	Bd21_3	BdiBd21-3.3G0518900.4.v1.2	13	multi-copy
OG0000012	BdiBd21-3.3G0518900	Bd21_3	BdiBd21-3.3G0518900.6.v1.2	13	multi-copy
OG0000012	Bradi3g39310	Bd21	Bradi3g39310.13.v3.1	22	multi-copy
OG0000012	BdiBd21-3.3G0518900	Bd21_3	BdiBd21-3.3G0518900.3.v1.2	13	multi-copy
OG0000012	Bradi3g39310	Bd21	Bradi3g39310.16.v3.1	22	multi-copy
OG0000012	BdiBd21-3.3G0518900	Bd21_3	BdiBd21-3.3G0518900.11.v1.2	13	multi-copy
OG0000012	Bradi3g39310	Bd21	Bradi3g39310.3.v3.1	22	multi-copy
OG0000012	Bradi3g39310	Bd21	Bradi3g39310.6.v3.1	22	multi-copy
OG0000012	BdiBd21-3.3G0518900	Bd21_3	BdiBd21-3.3G0518900.10.v1.2	13	multi-copy
OG0000012	Bradi3g39310	Bd21	Bradi3g39310.15.v3.1	22	multi-copy
OG0000012	Bradi3g39310	Bd21	Bradi3g39310.10.v3.1	22	multi-copy
OG0000012	BdiBd21-3.3G0518900	Bd21_3	BdiBd21-3.3G0518900.8.v1.2	13	multi-copy
OG0000012	Bradi3g39310	Bd21	Bradi3g39310.14.v3.1	22	multi-copy
OG0000012	Bradi3g39310	Bd21	Bradi3g39310.11.v3.1	22	multi-copy
OG0000012	Bradi3g39310	Bd21	Bradi3g39310.19.v3.1	22	multi-copy
OG0000012	Bradi3g39310	Bd21	Bradi3g39310.2.v3.1	22	multi-copy
OG0000012	BdiBd21-3.3G0518900	Bd21_3	BdiBd21-3.3G0518900.9.v1.2	13	multi-copy
OG0000012	Bradi3g39310	Bd21	Bradi3g39310.20.v3.1	22	multi-copy
OG0000013	BdiBd21-3.1G0268000	Bd21_3	BdiBd21-3.1G0268000.2.v1.2	6	duplicated_in_Bd21_3
OG0000013	BdiBd21-3.4G0389000	Bd21_3	BdiBd21-3.4G0389000.7.v1.2	10	duplicated_in_Bd21_3
OG0000013	Bradi4g27797	Bd21	Bradi4g27797.8.v3.1	17	duplicated_in_Bd21_3
OG0000013	Bradi4g27797	Bd21	Bradi4g27797.4.v3.1	17	duplicated_in_Bd21_3
OG0000013	Bradi4g27797	Bd21	Bradi4g27797.12.v3.1	17	duplicated_in_Bd21_3
OG0000013	Bradi4g27797	Bd21	Bradi4g27797.21.v3.1	17	duplicated_in_Bd21_3
OG0000013	Bradi4g27797	Bd21	Bradi4g27797.9.v3.1	17	duplicated_in_Bd21_3
OG0000013	BdiBd21-3.1G0268000	Bd21_3	BdiBd21-3.1G0268000.1.v1.2	6	duplicated_in_Bd21_3
OG0000013	BdiBd21-3.4G0389000	Bd21_3	BdiBd21-3.4G0389000.11.v1.2	10	duplicated_in_Bd21_3
OG0000013	Bradi4g27797	Bd21	Bradi4g27797.7.v3.1	17	duplicated_in_Bd21_3
OG0000013	BdiBd21-3.4G0389000	Bd21_3	BdiBd21-3.4G0389000.8.v1.2	10	duplicated_in_Bd21_3
OG0000013	BdiBd21-3.4G0389000	Bd21_3	BdiBd21-3.4G0389000.2.v1.2	10	duplicated_in_Bd21_3
OG0000013	Bradi4g27797	Bd21	Bradi4g27797.14.v3.1	17	duplicated_in_Bd21_3
OG0000013	Bradi4g27797	Bd21	Bradi4g27797.16.v3.1	17	duplicated_in_Bd21_3
OG0000013	Bradi4g27797	Bd21	Bradi4g27797.11.v3.1	17	duplicated_in_Bd21_3
OG0000013	Bradi4g27797	Bd21	Bradi4g27797.10.v3.1	17	duplicated_in_Bd21_3
OG0000013	BdiBd21-3.4G0389000	Bd21_3	BdiBd21-3.4G0389000.4.v1.2	10	duplicated_in_Bd21_3
OG0000013	Bradi4g27797	Bd21	Bradi4g27797.15.v3.1	17	duplicated_in_Bd21_3
OG0000013	Bradi4g27797	Bd21	Bradi4g27797.18.v3.1	17	duplicated_in_Bd21_3
OG0000013	BdiBd21-3.4G0389000	Bd21_3	BdiBd21-3.4G0389000.1.v1.2	10	duplicated_in_Bd21_3
OG0000013	BdiBd21-3.4G0389000	Bd21_3	BdiBd21-3.4G0389000.9.v1.2	10	duplicated_in_Bd21_3
OG0000013	BdiBd21-3.4G0389000	Bd21_3	BdiBd21-3.4G0389000.13.v1.2	10	duplicated_in_Bd21_3
OG0000013	Bradi4g27797	Bd21	Bradi4g27797.20.v3.1	17	duplicated_in_Bd21_3
OG0000013	BdiBd21-3.4G0389000	Bd21_3	BdiBd21-3.4G0389000.3.v1.2	10	duplicated_in_Bd21_3
OG0000013	BdiBd21-3.4G0389000	Bd21_3	BdiBd21-3.4G0389000.12.v1.2	10	duplicated_in_Bd21_3
OG0000013	Bradi4g27797	Bd21	Bradi4g27797.17.v3.1	17	duplicated_in_Bd21_3
OG0000013	Bradi4g27797	Bd21	Bradi4g27797.13.v3.1	17	duplicated_in_Bd21_3
OG0000013	Bradi4g27797	Bd21	Bradi4g27797.3.v3.1	17	duplicated_in_Bd21_3
OG0000013	Bradi4g27797	Bd21	Bradi4g27797.19.v3.1	17	duplicated_in_Bd21_3
OG0000014	Bradi4g09872	Bd21	Bradi4g09872.1.v3.1	1	duplicated_in_Bd21
OG0000014	Bradi4g09457	Bd21	Bradi4g09457.50.v3.1	25	duplicated_in_Bd21
OG0000014	Bradi4g09457	Bd21	Bradi4g09457.53.v3.1	25	duplicated_in_Bd21
OG0000014	Bradi4g09457	Bd21	Bradi4g09457.11.v3.1	25	duplicated_in_Bd21
OG0000014	Bradi4g09457	Bd21	Bradi4g09457.13.v3.1	25	duplicated_in_Bd21
OG0000014	Bradi4g09457	Bd21	Bradi4g09457.22.v3.1	25	duplicated_in_Bd21
OG0000014	Bradi4g09457	Bd21	Bradi4g09457.19.v3.1	25	duplicated_in_Bd21
OG0000014	Bradi1g00266	Bd21	Bradi1g00266.1.v3.1	1	duplicated_in_Bd21
OG0000014	Bradi4g09457	Bd21	Bradi4g09457.54.v3.1	25	duplicated_in_Bd21
OG0000014	Bradi4g09457	Bd21	Bradi4g09457.21.v3.1	25	duplicated_in_Bd21
OG0000014	BdiBd21-3.1G0001401	Bd21_3	BdiBd21-3.1G0001401.1.v1.2	1	duplicated_in_Bd21
OG0000014	Bradi4g09457	Bd21	Bradi4g09457.49.v3.1	25	duplicated_in_Bd21
OG0000014	Bradi4g09457	Bd21	Bradi4g09457.46.v3.1	25	duplicated_in_Bd21
OG0000014	Bradi4g09457	Bd21	Bradi4g09457.8.v3.1	25	duplicated_in_Bd21
OG0000014	Bradi4g09457	Bd21	Bradi4g09457.23.v3.1	25	duplicated_in_Bd21
OG0000014	Bradi4g09457	Bd21	Bradi4g09457.48.v3.1	25	duplicated_in_Bd21
OG0000014	Bradi4g09457	Bd21	Bradi4g09457.45.v3.1	25	duplicated_in_Bd21
OG0000014	Bradi4g09457	Bd21	Bradi4g09457.44.v3.1	25	duplicated_in_Bd21
OG0000014	Bradi4g09457	Bd21	Bradi4g09457.24.v3.1	25	duplicated_in_Bd21
OG0000014	Bradi4g09457	Bd21	Bradi4g09457.9.v3.1	25	duplicated_in_Bd21
OG0000014	Bradi4g09457	Bd21	Bradi4g09457.2.v3.1	25	duplicated_in_Bd21
OG0000014	Bradi4g09457	Bd21	Bradi4g09457.52.v3.1	25	duplicated_in_Bd21
OG0000014	Bradi4g09457	Bd21	Bradi4g09457.20.v3.1	25	duplicated_in_Bd21
OG0000014	Bradi4g09457	Bd21	Bradi4g09457.47.v3.1	25	duplicated_in_Bd21
OG0000014	Bradi4g09457	Bd21	Bradi4g09457.51.v3.1	25	duplicated_in_Bd21
OG0000014	Bradi4g09457	Bd21	Bradi4g09457.12.v3.1	25	duplicated_in_Bd21
OG0000014	Bradi4g09457	Bd21	Bradi4g09457.43.v3.1	25	duplicated_in_Bd21
OG0000014	Bradi4g09457	Bd21	Bradi4g09457.25.v3.1	25	duplicated_in_Bd21
OG0000015	Bradi1g21455	Bd21	Bradi1g21455.2.v3.1	25	single_copy_ortholog
OG0000015	Bradi1g21455	Bd21	Bradi1g21455.24.v3.1	25	single_copy_ortholog
OG0000015	Bradi1g21455	Bd21	Bradi1g21455.6.v3.1	25	single_copy_ortholog
OG0000015	Bradi1g21455	Bd21	Bradi1g21455.9.v3.1	25	single_copy_ortholog
OG0000015	BdiBd21-3.1G0280500	Bd21_3	BdiBd21-3.1G0280500.2.v1.2	3	single_copy_ortholog
OG0000015	Bradi1g21455	Bd21	Bradi1g21455.20.v3.1	25	single_copy_ortholog
OG0000015	Bradi1g21455	Bd21	Bradi1g21455.23.v3.1	25	single_copy_ortholog
OG0000015	Bradi1g21455	Bd21	Bradi1g21455.5.v3.1	25	single_copy_ortholog
OG0000015	Bradi1g21455	Bd21	Bradi1g21455.11.v3.1	25	single_copy_ortholog
OG0000015	Bradi1g21455	Bd21	Bradi1g21455.1.v3.1	25	single_copy_ortholog
OG0000015	BdiBd21-3.1G0280500	Bd21_3	BdiBd21-3.1G0280500.3.v1.2	3	single_copy_ortholog
OG0000015	Bradi1g21455	Bd21	Bradi1g21455.18.v3.1	25	single_copy_ortholog
OG0000015	Bradi1g21455	Bd21	Bradi1g21455.14.v3.1	25	single_copy_ortholog
OG0000015	Bradi1g21455	Bd21	Bradi1g21455.26.v3.1	25	single_copy_ortholog
OG0000015	Bradi1g21455	Bd21	Bradi1g21455.19.v3.1	25	single_copy_ortholog
OG0000015	Bradi1g21455	Bd21	Bradi1g21455.16.v3.1	25	single_copy_ortholog
OG0000015	Bradi1g21455	Bd21	Bradi1g21455.3.v3.1	25	single_copy_ortholog
OG0000015	Bradi1g21455	Bd21	Bradi1g21455.15.v3.1	25	single_copy_ortholog
OG0000015	Bradi1g21455	Bd21	Bradi1g21455.7.v3.1	25	single_copy_ortholog
OG0000015	Bradi1g21455	Bd21	Bradi1g21455.13.v3.1	25	single_copy_ortholog
OG0000015	Bradi1g21455	Bd21	Bradi1g21455.8.v3.1	25	single_copy_ortholog
OG0000015	Bradi1g21455	Bd21	Bradi1g21455.21.v3.1	25	single_copy_ortholog
OG0000015	Bradi1g21455	Bd21	Bradi1g21455.25.v3.1	25	single_copy_ortholog
OG0000015	BdiBd21-3.1G0280500	Bd21_3	BdiBd21-3.1G0280500.1.v1.2	3	single_copy_ortholog
OG0000015	Bradi1g21455	Bd21	Bradi1g21455.22.v3.1	25	single_copy_ortholog
OG0000015	Bradi1g21455	Bd21	Bradi1g21455.12.v3.1	25	single_copy_ortholog
OG0000015	Bradi1g21455	Bd21	Bradi1g21455.17.v3.1	25	single_copy_ortholog
OG0000015	Bradi1g21455	Bd21	Bradi1g21455.27.v3.1	25	single_copy_ortholog
OG0000016	BdiBd21-3.4G0323900	Bd21_3	BdiBd21-3.4G0323900.1.v1.2	1	duplicated_in_Bd21_3
OG0000016	BdiBd21-3.4G0174300	Bd21_3	BdiBd21-3.4G0174300.1.v1.2	1	duplicated_in_Bd21_3
OG0000016	BdiBd21-3.1G0981300	Bd21_3	BdiBd21-3.1G0981300.1.v1.2	1	duplicated_in_Bd21_3
OG0000016	BdiBd21-3.5G0109500	Bd21_3	BdiBd21-3.5G0109500.1.v1.2	1	duplicated_in_Bd21_3
OG0000016	BdiBd21-3.5G0113700	Bd21_3	BdiBd21-3.5G0113700.1.v1.2	1	duplicated_in_Bd21_3
OG0000016	BdiBd21-3.2G0517300	Bd21_3	BdiBd21-3.2G0517300.1.v1.2	1	duplicated_in_Bd21_3
OG0000016	BdiBd21-3.2G0514200	Bd21_3	BdiBd21-3.2G0514200.1.v1.2	1	duplicated_in_Bd21_3
OG0000016	Bradi2g11855	Bd21	Bradi2g11855.1.v3.1	1	duplicated_in_Bd21_3
OG0000016	BdiBd21-3.2G0158300	Bd21_3	BdiBd21-3.2G0158300.1.v1.2	1	duplicated_in_Bd21_3
OG0000016	BdiBd21-3.4G0204100	Bd21_3	BdiBd21-3.4G0204100.1.v1.2	1	duplicated_in_Bd21_3
OG0000016	BdiBd21-3.5G0088600	Bd21_3	BdiBd21-3.5G0088600.1.v1.2	1	duplicated_in_Bd21_3
OG0000016	BdiBd21-3.5G0063700	Bd21_3	BdiBd21-3.5G0063700.1.v1.2	1	duplicated_in_Bd21_3
OG0000016	BdiBd21-3.1G0494100	Bd21_3	BdiBd21-3.1G0494100.1.v1.2	1	duplicated_in_Bd21_3
OG0000016	BdiBd21-3.1G0761300	Bd21_3	BdiBd21-3.1G0761300.1.v1.2	1	duplicated_in_Bd21_3
OG0000016	BdiBd21-3.1G0752200	Bd21_3	BdiBd21-3.1G0752200.1.v1.2	1	duplicated_in_Bd21_3
OG0000016	BdiBd21-3.5G0064000	Bd21_3	BdiBd21-3.5G0064000.1.v1.2	1	duplicated_in_Bd21_3
OG0000016	BdiBd21-3.4G0286800	Bd21_3	BdiBd21-3.4G0286800.1.v1.2	1	duplicated_in_Bd21_3
OG0000016	BdiBd21-3.4G0150400	Bd21_3	BdiBd21-3.4G0150400.1.v1.2	1	duplicated_in_Bd21_3
OG0000016	BdiBd21-3.1G0351200	Bd21_3	BdiBd21-3.1G0351200.1.v1.2	1	duplicated_in_Bd21_3
OG0000016	BdiBd21-3.1G0536000	Bd21_3	BdiBd21-3.1G0536000.1.v1.2	1	duplicated_in_Bd21_3
OG0000016	BdiBd21-3.3G0436100	Bd21_3	BdiBd21-3.3G0436100.1.v1.2	1	duplicated_in_Bd21_3
OG0000016	BdiBd21-3.5G0063900	Bd21_3	BdiBd21-3.5G0063900.1.v1.2	1	duplicated_in_Bd21_3
OG0000016	BdiBd21-3.1G0574700	Bd21_3	BdiBd21-3.1G0574700.1.v1.2	1	duplicated_in_Bd21_3
OG0000016	BdiBd21-3.5G0063800	Bd21_3	BdiBd21-3.5G0063800.1.v1.2	1	duplicated_in_Bd21_3
OG0000016	BdiBd21-3.1G0413100	Bd21_3	BdiBd21-3.1G0413100.1.v1.2	1	duplicated_in_Bd21_3
OG0000016	BdiBd21-3.1G0776300	Bd21_3	BdiBd21-3.1G0776300.1.v1.2	1	duplicated_in_Bd21_3
OG0000016	BdiBd21-3.2G0307500	Bd21_3	BdiBd21-3.2G0307500.1.v1.2	1	duplicated_in_Bd21_3
OG0000016	BdiBd21-3.3G0139500	Bd21_3	BdiBd21-3.3G0139500.1.v1.2	1	duplicated_in_Bd21_3
OG0000017	BdiBd21-3.3G0306800	Bd21_3	BdiBd21-3.3G0306800.1.v1.2	1	duplicated_in_Bd21_3
OG0000017	BdiBd21-3.5G0133000	Bd21_3	BdiBd21-3.5G0133000.1.v1.2	1	duplicated_in_Bd21_3
OG0000017	BdiBd21-3.5G0119200	Bd21_3	BdiBd21-3.5G0119200.1.v1.2	1	duplicated_in_Bd21_3
OG0000017	BdiBd21-3.3G0238000	Bd21_3	BdiBd21-3.3G0238000.1.v1.2	1	duplicated_in_Bd21_3
OG0000017	BdiBd21-3.5G0023200	Bd21_3	BdiBd21-3.5G0023200.1.v1.2	1	duplicated_in_Bd21_3
OG0000017	BdiBd21-3.5G0090600	Bd21_3	BdiBd21-3.5G0090600.1.v1.2	1	duplicated_in_Bd21_3
OG0000017	BdiBd21-3.4G0302100	Bd21_3	BdiBd21-3.4G0302100.1.v1.2	1	duplicated_in_Bd21_3
OG0000017	BdiBd21-3.5G0066100	Bd21_3	BdiBd21-3.5G0066100.1.v1.2	1	duplicated_in_Bd21_3
OG0000017	BdiBd21-3.5G0044700	Bd21_3	BdiBd21-3.5G0044700.1.v1.2	1	duplicated_in_Bd21_3
OG0000017	BdiBd21-3.1G0521500	Bd21_3	BdiBd21-3.1G0521500.1.v1.2	1	duplicated_in_Bd21_3
OG0000017	BdiBd21-3.5G0115700	Bd21_3	BdiBd21-3.5G0115700.1.v1.2	1	duplicated_in_Bd21_3
OG0000017	BdiBd21-3.4G0122400	Bd21_3	BdiBd21-3.4G0122400.1.v1.2	1	duplicated_in_Bd21_3
OG0000017	BdiBd21-3.5G0130900	Bd21_3	BdiBd21-3.5G0130900.1.v1.2	1	duplicated_in_Bd21_3
OG0000017	BdiBd21-3.5G0100600	Bd21_3	BdiBd21-3.5G0100600.1.v1.2	1	duplicated_in_Bd21_3
OG0000017	BdiBd21-3.1G0410400	Bd21_3	BdiBd21-3.1G0410400.1.v1.2	1	duplicated_in_Bd21_3
OG0000017	BdiBd21-3.1G0457200	Bd21_3	BdiBd21-3.1G0457200.1.v1.2	1	duplicated_in_Bd21_3
OG0000017	BdiBd21-3.2G0339300	Bd21_3	BdiBd21-3.2G0339300.1.v1.2	1	duplicated_in_Bd21_3
OG0000017	BdiBd21-3.2G0386300	Bd21_3	BdiBd21-3.2G0386300.1.v1.2	1	duplicated_in_Bd21_3
OG0000017	BdiBd21-3.2G0408000	Bd21_3	BdiBd21-3.2G0408000.1.v1.2	1	duplicated_in_Bd21_3
OG0000017	BdiBd21-3.5G0224900	Bd21_3	BdiBd21-3.5G0224900.1.v1.2	1	duplicated_in_Bd21_3
OG0000017	BdiBd21-3.2G0424600	Bd21_3	BdiBd21-3.2G0424600.1.v1.2	1	duplicated_in_Bd21_3
OG0000017	BdiBd21-3.3G0194500	Bd21_3	BdiBd21-3.3G0194500.1.v1.2	1	duplicated_in_Bd21_3
OG0000017	BdiBd21-3.5G0108000	Bd21_3	BdiBd21-3.5G0108000.1.v1.2	1	duplicated_in_Bd21_3
OG0000017	Bradi2g25687	Bd21	Bradi2g25687.1.v3.1	1	duplicated_in_Bd21_3
OG0000017	BdiBd21-3.2G0579900	Bd21_3	BdiBd21-3.2G0579900.1.v1.2	1	duplicated_in_Bd21_3
OG0000017	BdiBd21-3.4G0229600	Bd21_3	BdiBd21-3.4G0229600.1.v1.2	1	duplicated_in_Bd21_3
OG0000017	BdiBd21-3.2G0276000	Bd21_3	BdiBd21-3.2G0276000.1.v1.2	1	duplicated_in_Bd21_3
OG0000018	BdiBd21-3.2G0069000	Bd21_3	BdiBd21-3.2G0069000.7.v1.2	21	duplicated_in_Bd21
OG0000018	BdiBd21-3.2G0069000	Bd21_3	BdiBd21-3.2G0069000.5.v1.2	21	duplicated_in_Bd21
OG0000018	Bradi2g05242	Bd21	Bradi2g05242.5.v3.1	9	duplicated_in_Bd21
OG0000018	Bradi2g05242	Bd21	Bradi2g05242.4.v3.1	9	duplicated_in_Bd21
OG0000018	BdiBd21-3.2G0069000	Bd21_3	BdiBd21-3.2G0069000.16.v1.2	21	duplicated_in_Bd21
OG0000018	BdiBd21-3.2G0069000	Bd21_3	BdiBd21-3.2G0069000.12.v1.2	21	duplicated_in_Bd21
OG0000018	BdiBd21-3.2G0069000	Bd21_3	BdiBd21-3.2G0069000.13.v1.2	21	duplicated_in_Bd21
OG0000018	Bradi2g05242	Bd21	Bradi2g05242.6.v3.1	9	duplicated_in_Bd21
OG0000018	BdiBd21-3.2G0069000	Bd21_3	BdiBd21-3.2G0069000.10.v1.2	21	duplicated_in_Bd21
OG0000018	Bradi2g05242	Bd21	Bradi2g05242.2.v3.1	9	duplicated_in_Bd21
OG0000018	BdiBd21-3.2G0069000	Bd21_3	BdiBd21-3.2G0069000.3.v1.2	21	duplicated_in_Bd21
OG0000018	BdiBd21-3.2G0069000	Bd21_3	BdiBd21-3.2G0069000.20.v1.2	21	duplicated_in_Bd21
OG0000018	BdiBd21-3.2G0069000	Bd21_3	BdiBd21-3.2G0069000.8.v1.2	21	duplicated_in_Bd21
OG0000018	BdiBd21-3.2G0069000	Bd21_3	BdiBd21-3.2G0069000.21.v1.2	21	duplicated_in_Bd21
OG0000018	Bradi2g05242	Bd21	Bradi2g05242.3.v3.1	9	duplicated_in_Bd21
OG0000018	BdiBd21-3.2G0069000	Bd21_3	BdiBd21-3.2G0069000.15.v1.2	21	duplicated_in_Bd21
OG0000018	BdiBd21-3.2G0069000	Bd21_3	BdiBd21-3.2G0069000.14.v1.2	21	duplicated_in_Bd21
OG0000018	BdiBd21-3.2G0069000	Bd21_3	BdiBd21-3.2G0069000.1.v1.2	21	duplicated_in_Bd21
OG0000018	BdiBd21-3.2G0069000	Bd21_3	BdiBd21-3.2G0069000.19.v1.2	21	duplicated_in_Bd21
OG0000018	BdiBd21-3.2G0069000	Bd21_3	BdiBd21-3.2G0069000.6.v1.2	21	duplicated_in_Bd21
OG0000018	BdiBd21-3.2G0069000	Bd21_3	BdiBd21-3.2G0069000.2.v1.2	21	duplicated_in_Bd21
OG0000018	BdiBd21-3.2G0069000	Bd21_3	BdiBd21-3.2G0069000.11.v1.2	21	duplicated_in_Bd21
OG0000018	BdiBd21-3.2G0069000	Bd21_3	BdiBd21-3.2G0069000.4.v1.2	21	duplicated_in_Bd21
OG0000018	BdiBd21-3.2G0069000	Bd21_3	BdiBd21-3.2G0069000.9.v1.2	21	duplicated_in_Bd21
OG0000018	BdiBd21-3.2G0069000	Bd21_3	BdiBd21-3.2G0069000.18.v1.2	21	duplicated_in_Bd21
OG0000018	BdiBd21-3.2G0069000	Bd21_3	BdiBd21-3.2G0069000.17.v1.2	21	duplicated_in_Bd21
OG0000019	Bradi3g08880	Bd21	Bradi3g08880.16.v3.1	22	single_copy_ortholog
OG0000019	BdiBd21-3.3G0118800	Bd21_3	BdiBd21-3.3G0118800.7.v1.2	4	single_copy_ortholog
OG0000019	Bradi3g08880	Bd21	Bradi3g08880.11.v3.1	22	single_copy_ortholog
OG0000019	BdiBd21-3.3G0118800	Bd21_3	BdiBd21-3.3G0118800.10.v1.2	4	single_copy_ortholog
OG0000019	Bradi3g08880	Bd21	Bradi3g08880.3.v3.1	22	single_copy_ortholog
OG0000019	Bradi3g08880	Bd21	Bradi3g08880.20.v3.1	22	single_copy_ortholog
OG0000019	Bradi3g08880	Bd21	Bradi3g08880.18.v3.1	22	single_copy_ortholog
OG0000019	Bradi3g08880	Bd21	Bradi3g08880.22.v3.1	22	single_copy_ortholog
OG0000019	BdiBd21-3.3G0118800	Bd21_3	BdiBd21-3.3G0118800.8.v1.2	4	single_copy_ortholog
OG0000019	Bradi3g08880	Bd21	Bradi3g08880.1.v3.1	22	single_copy_ortholog
OG0000019	Bradi3g08880	Bd21	Bradi3g08880.8.v3.1	22	single_copy_ortholog
OG0000019	Bradi3g08880	Bd21	Bradi3g08880.10.v3.1	22	single_copy_ortholog
OG0000019	Bradi3g08880	Bd21	Bradi3g08880.9.v3.1	22	single_copy_ortholog
OG0000019	Bradi3g08880	Bd21	Bradi3g08880.6.v3.1	22	single_copy_ortholog
OG0000019	BdiBd21-3.3G0118800	Bd21_3	BdiBd21-3.3G0118800.9.v1.2	4	single_copy_ortholog
OG0000019	Bradi3g08880	Bd21	Bradi3g08880.7.v3.1	22	single_copy_ortholog
OG0000019	Bradi3g08880	Bd21	Bradi3g08880.17.v3.1	22	single_copy_ortholog
OG0000019	Bradi3g08880	Bd21	Bradi3g08880.13.v3.1	22	single_copy_ortholog
OG0000019	Bradi3g08880	Bd21	Bradi3g08880.23.v3.1	22	single_copy_ortholog
OG0000019	Bradi3g08880	Bd21	Bradi3g08880.4.v3.1	22	single_copy_ortholog
OG0000019	Bradi3g08880	Bd21	Bradi3g08880.14.v3.1	22	single_copy_ortholog
OG0000019	Bradi3g08880	Bd21	Bradi3g08880.19.v3.1	22	single_copy_ortholog
OG0000019	Bradi3g08880	Bd21	Bradi3g08880.15.v3.1	22	single_copy_ortholog
OG0000019	Bradi3g08880	Bd21	Bradi3g08880.12.v3.1	22	single_copy_ortholog
OG0000019	Bradi3g08880	Bd21	Bradi3g08880.5.v3.1	22	single_copy_ortholog
OG0000019	Bradi3g08880	Bd21	Bradi3g08880.21.v3.1	22	single_copy_ortholog
OG0000020	Bradi3g23105	Bd21	Bradi3g23105.22.v3.1	25	single_copy_ortholog
OG0000020	Bradi3g23105	Bd21	Bradi3g23105.8.v3.1	25	single_copy_ortholog
OG0000020	Bradi3g23105	Bd21	Bradi3g23105.13.v3.1	25	single_copy_ortholog
OG0000020	Bradi3g23105	Bd21	Bradi3g23105.20.v3.1	25	single_copy_ortholog
OG0000020	Bradi3g23105	Bd21	Bradi3g23105.15.v3.1	25	single_copy_ortholog
OG0000020	Bradi3g23105	Bd21	Bradi3g23105.14.v3.1	25	single_copy_ortholog
OG0000020	Bradi3g23105	Bd21	Bradi3g23105.3.v3.1	25	single_copy_ortholog
OG0000020	Bradi3g23105	Bd21	Bradi3g23105.5.v3.1	25	single_copy_ortholog
OG0000020	Bradi3g23105	Bd21	Bradi3g23105.6.v3.1	25	single_copy_ortholog
OG0000020	Bradi3g23105	Bd21	Bradi3g23105.4.v3.1	25	single_copy_ortholog
OG0000020	Bradi3g23105	Bd21	Bradi3g23105.18.v3.1	25	single_copy_ortholog
OG0000020	Bradi3g23105	Bd21	Bradi3g23105.21.v3.1	25	single_copy_ortholog
OG0000020	Bradi3g23105	Bd21	Bradi3g23105.11.v3.1	25	single_copy_ortholog
OG0000020	Bradi3g23105	Bd21	Bradi3g23105.1.v3.1	25	single_copy_ortholog
OG0000020	Bradi3g23105	Bd21	Bradi3g23105.25.v3.1	25	single_copy_ortholog
OG0000020	Bradi3g23105	Bd21	Bradi3g23105.2.v3.1	25	single_copy_ortholog
OG0000020	Bradi3g23105	Bd21	Bradi3g23105.17.v3.1	25	single_copy_ortholog
OG0000020	Bradi3g23105	Bd21	Bradi3g23105.19.v3.1	25	single_copy_ortholog
OG0000020	Bradi3g23105	Bd21	Bradi3g23105.16.v3.1	25	single_copy_ortholog
OG0000020	Bradi3g23105	Bd21	Bradi3g23105.7.v3.1	25	single_copy_ortholog
OG0000020	Bradi3g23105	Bd21	Bradi3g23105.23.v3.1	25	single_copy_ortholog
OG0000020	Bradi3g23105	Bd21	Bradi3g23105.12.v3.1	25	single_copy_ortholog
OG0000020	Bradi3g23105	Bd21	Bradi3g23105.9.v3.1	25	single_copy_ortholog
OG0000020	BdiBd21-3.3G0319000	Bd21_3	BdiBd21-3.3G0319000.1.v1.2	1	single_copy_ortholog
OG0000020	Bradi3g23105	Bd21	Bradi3g23105.10.v3.1	25	single_copy_ortholog
OG0000020	Bradi3g23105	Bd21	Bradi3g23105.24.v3.1	25	single_copy_ortholog
OG0000021	Bradi3g48261	Bd21	Bradi3g48261.12.v3.1	25	single_copy_ortholog
OG0000021	Bradi3g48261	Bd21	Bradi3g48261.6.v3.1	25	single_copy_ortholog
OG0000021	Bradi3g48261	Bd21	Bradi3g48261.23.v3.1	25	single_copy_ortholog
OG0000021	Bradi3g48261	Bd21	Bradi3g48261.13.v3.1	25	single_copy_ortholog
OG0000021	Bradi3g48261	Bd21	Bradi3g48261.20.v3.1	25	single_copy_ortholog
OG0000021	Bradi3g48261	Bd21	Bradi3g48261.5.v3.1	25	single_copy_ortholog
OG0000021	Bradi3g48261	Bd21	Bradi3g48261.1.v3.1	25	single_copy_ortholog
OG0000021	Bradi3g48261	Bd21	Bradi3g48261.3.v3.1	25	single_copy_ortholog
OG0000021	Bradi3g48261	Bd21	Bradi3g48261.4.v3.1	25	single_copy_ortholog
OG0000021	Bradi3g48261	Bd21	Bradi3g48261.16.v3.1	25	single_copy_ortholog
OG0000021	BdiBd21-3.3G0639800	Bd21_3	BdiBd21-3.3G0639800.5.v1.2	1	single_copy_ortholog
OG0000021	Bradi3g48261	Bd21	Bradi3g48261.18.v3.1	25	single_copy_ortholog
OG0000021	Bradi3g48261	Bd21	Bradi3g48261.14.v3.1	25	single_copy_ortholog
OG0000021	Bradi3g48261	Bd21	Bradi3g48261.22.v3.1	25	single_copy_ortholog
OG0000021	Bradi3g48261	Bd21	Bradi3g48261.11.v3.1	25	single_copy_ortholog
OG0000021	Bradi3g48261	Bd21	Bradi3g48261.17.v3.1	25	single_copy_ortholog
OG0000021	Bradi3g48261	Bd21	Bradi3g48261.25.v3.1	25	single_copy_ortholog
OG0000021	Bradi3g48261	Bd21	Bradi3g48261.8.v3.1	25	single_copy_ortholog
OG0000021	Bradi3g48261	Bd21	Bradi3g48261.19.v3.1	25	single_copy_ortholog
OG0000021	Bradi3g48261	Bd21	Bradi3g48261.10.v3.1	25	single_copy_ortholog
OG0000021	Bradi3g48261	Bd21	Bradi3g48261.9.v3.1	25	single_copy_ortholog
OG0000021	Bradi3g48261	Bd21	Bradi3g48261.21.v3.1	25	single_copy_ortholog
OG0000021	Bradi3g48261	Bd21	Bradi3g48261.7.v3.1	25	single_copy_ortholog
OG0000021	Bradi3g48261	Bd21	Bradi3g48261.2.v3.1	25	single_copy_ortholog
OG0000021	Bradi3g48261	Bd21	Bradi3g48261.15.v3.1	25	single_copy_ortholog
OG0000021	Bradi3g48261	Bd21	Bradi3g48261.24.v3.1	25	single_copy_ortholog
OG0000022	BdiBd21-3.3G0718800	Bd21_3	BdiBd21-3.3G0718800.1.v1.2	12	duplicated_in_Bd21
OG0000022	BdiBd21-3.3G0718800	Bd21_3	BdiBd21-3.3G0718800.4.v1.2	12	duplicated_in_Bd21
OG0000022	BdiBd21-3.3G0718800	Bd21_3	BdiBd21-3.3G0718800.9.v1.2	12	duplicated_in_Bd21
OG0000022	BdiBd21-3.3G0718800	Bd21_3	BdiBd21-3.3G0718800.11.v1.2	12	duplicated_in_Bd21
OG0000022	Bradi3g54300	Bd21	Bradi3g54300.19.v3.1	25	duplicated_in_Bd21
OG0000022	BdiBd21-3.3G0718800	Bd21_3	BdiBd21-3.3G0718800.10.v1.2	12	duplicated_in_Bd21
OG0000022	BdiBd21-3.3G0718800	Bd21_3	BdiBd21-3.3G0718800.2.v1.2	12	duplicated_in_Bd21
OG0000022	Bradi3g54300	Bd21	Bradi3g54300.17.v3.1	25	duplicated_in_Bd21
OG0000022	Bradi3g54300	Bd21	Bradi3g54300.23.v3.1	25	duplicated_in_Bd21
OG0000022	BdiBd21-3.3G0718800	Bd21_3	BdiBd21-3.3G0718800.8.v1.2	12	duplicated_in_Bd21
OG0000022	Bradi3g54300	Bd21	Bradi3g54300.21.v3.1	25	duplicated_in_Bd21
OG0000022	Bradi3g54300	Bd21	Bradi3g54300.20.v3.1	25	duplicated_in_Bd21
OG0000022	Bradi3g54300	Bd21	Bradi3g54300.4.v3.1	25	duplicated_in_Bd21
OG0000022	Bradi3g54300	Bd21	Bradi3g54300.24.v3.1	25	duplicated_in_Bd21
OG0000022	BdiBd21-3.3G0718800	Bd21_3	BdiBd21-3.3G0718800.7.v1.2	12	duplicated_in_Bd21
OG0000022	BdiBd21-3.3G0718800	Bd21_3	BdiBd21-3.3G0718800.6.v1.2	12	duplicated_in_Bd21
OG0000022	Bradi3g54300	Bd21	Bradi3g54300.25.v3.1	25	duplicated_in_Bd21
OG0000022	BdiBd21-3.3G0718800	Bd21_3	BdiBd21-3.3G0718800.5.v1.2	12	duplicated_in_Bd21
OG0000022	BdiBd21-3.3G0718800	Bd21_3	BdiBd21-3.3G0718800.12.v1.2	12	duplicated_in_Bd21
OG0000022	Bradi3g54300	Bd21	Bradi3g54300.22.v3.1	25	duplicated_in_Bd21
OG0000022	Bradi3g54300	Bd21	Bradi3g54300.5.v3.1	25	duplicated_in_Bd21
OG0000022	Bradi3g54300	Bd21	Bradi3g54300.2.v3.1	25	duplicated_in_Bd21
OG0000022	Bradi3g54300	Bd21	Bradi3g54300.26.v3.1	25	duplicated_in_Bd21
OG0000022	BdiBd21-3.3G0718800	Bd21_3	BdiBd21-3.3G0718800.3.v1.2	12	duplicated_in_Bd21
OG0000022	Bradi3g54300	Bd21	Bradi3g54300.3.v3.1	25	duplicated_in_Bd21
OG0000022	Bradi3g54300	Bd21	Bradi3g54300.18.v3.1	25	duplicated_in_Bd21
OG0000023	Bradi4g27897	Bd21	Bradi4g27897.8.v3.1	25	single_copy_ortholog
OG0000023	Bradi4g27897	Bd21	Bradi4g27897.7.v3.1	25	single_copy_ortholog
OG0000023	Bradi4g27897	Bd21	Bradi4g27897.14.v3.1	25	single_copy_ortholog
OG0000023	Bradi4g27897	Bd21	Bradi4g27897.13.v3.1	25	single_copy_ortholog
OG0000023	Bradi4g27897	Bd21	Bradi4g27897.12.v3.1	25	single_copy_ortholog
OG0000023	Bradi4g27897	Bd21	Bradi4g27897.4.v3.1	25	single_copy_ortholog
OG0000023	Bradi4g27897	Bd21	Bradi4g27897.1.v3.1	25	single_copy_ortholog
OG0000023	Bradi4g27897	Bd21	Bradi4g27897.2.v3.1	25	single_copy_ortholog
OG0000023	Bradi4g27897	Bd21	Bradi4g27897.15.v3.1	25	single_copy_ortholog
OG0000023	Bradi4g27897	Bd21	Bradi4g27897.24.v3.1	25	single_copy_ortholog
OG0000023	Bradi4g27897	Bd21	Bradi4g27897.5.v3.1	25	single_copy_ortholog
OG0000023	Bradi4g27897	Bd21	Bradi4g27897.3.v3.1	25	single_copy_ortholog
OG0000023	Bradi4g27897	Bd21	Bradi4g27897.10.v3.1	25	single_copy_ortholog
OG0000023	Bradi4g27897	Bd21	Bradi4g27897.23.v3.1	25	single_copy_ortholog
OG0000023	Bradi4g27897	Bd21	Bradi4g27897.9.v3.1	25	single_copy_ortholog
OG0000023	Bradi4g27897	Bd21	Bradi4g27897.6.v3.1	25	single_copy_ortholog
OG0000023	Bradi4g27897	Bd21	Bradi4g27897.22.v3.1	25	single_copy_ortholog
OG0000023	Bradi4g27897	Bd21	Bradi4g27897.19.v3.1	25	single_copy_ortholog
OG0000023	Bradi4g27897	Bd21	Bradi4g27897.11.v3.1	25	single_copy_ortholog
OG0000023	Bradi4g27897	Bd21	Bradi4g27897.16.v3.1	25	single_copy_ortholog
OG0000023	Bradi4g27897	Bd21	Bradi4g27897.17.v3.1	25	single_copy_ortholog
OG0000023	Bradi4g27897	Bd21	Bradi4g27897.20.v3.1	25	single_copy_ortholog
OG0000023	BdiBd21-3.4G0390800	Bd21_3	BdiBd21-3.4G0390800.1.v1.2	1	single_copy_ortholog
OG0000023	Bradi4g27897	Bd21	Bradi4g27897.25.v3.1	25	single_copy_ortholog
OG0000023	Bradi4g27897	Bd21	Bradi4g27897.18.v3.1	25	single_copy_ortholog
OG0000023	Bradi4g27897	Bd21	Bradi4g27897.21.v3.1	25	single_copy_ortholog
OG0000024	Bradi2g27436	Bd21	Bradi2g27436.8.v3.1	23	duplicated_in_Bd21
OG0000024	Bradi2g27436	Bd21	Bradi2g27436.18.v3.1	23	duplicated_in_Bd21
OG0000024	Bradi2g27436	Bd21	Bradi2g27436.16.v3.1	23	duplicated_in_Bd21
OG0000024	Bradi2g27436	Bd21	Bradi2g27436.19.v3.1	23	duplicated_in_Bd21
OG0000024	Bradi2g27436	Bd21	Bradi2g27436.17.v3.1	23	duplicated_in_Bd21
OG0000024	Bradi2g27436	Bd21	Bradi2g27436.21.v3.1	23	duplicated_in_Bd21
OG0000024	Bradi2g27436	Bd21	Bradi2g27436.11.v3.1	23	duplicated_in_Bd21
OG0000024	Bradi2g27436	Bd21	Bradi2g27436.24.v3.1	23	duplicated_in_Bd21
OG0000024	Bradi2g27436	Bd21	Bradi2g27436.10.v3.1	23	duplicated_in_Bd21
OG0000024	Bradi2g27436	Bd21	Bradi2g27436.26.v3.1	23	duplicated_in_Bd21
OG0000024	Bradi2g27436	Bd21	Bradi2g27436.27.v3.1	23	duplicated_in_Bd21
OG0000024	Bradi2g27436	Bd21	Bradi2g27436.1.v3.1	23	duplicated_in_Bd21
OG0000024	Bradi2g27436	Bd21	Bradi2g27436.15.v3.1	23	duplicated_in_Bd21
OG0000024	Bradi2g27436	Bd21	Bradi2g27436.20.v3.1	23	duplicated_in_Bd21
OG0000024	Bradi2g27436	Bd21	Bradi2g27436.14.v3.1	23	duplicated_in_Bd21
OG0000024	Bradi2g27436	Bd21	Bradi2g27436.2.v3.1	23	duplicated_in_Bd21
OG0000024	Bradi2g27436	Bd21	Bradi2g27436.4.v3.1	23	duplicated_in_Bd21
OG0000024	Bradi1g72731	Bd21	Bradi1g72731.1.v3.1	1	duplicated_in_Bd21
OG0000024	BdiBd21-3.1G0977100	Bd21_3	BdiBd21-3.1G0977100.1.v1.2	1	duplicated_in_Bd21
OG0000024	Bradi2g27436	Bd21	Bradi2g27436.23.v3.1	23	duplicated_in_Bd21
OG0000024	Bradi2g27436	Bd21	Bradi2g27436.22.v3.1	23	duplicated_in_Bd21
OG0000024	Bradi2g27436	Bd21	Bradi2g27436.25.v3.1	23	duplicated_in_Bd21
OG0000024	Bradi2g27436	Bd21	Bradi2g27436.3.v3.1	23	duplicated_in_Bd21
OG0000024	Bradi2g27436	Bd21	Bradi2g27436.5.v3.1	23	duplicated_in_Bd21
OG0000024	Bradi2g27436	Bd21	Bradi2g27436.9.v3.1	23	duplicated_in_Bd21
OG0000025	BdiBd21-3.3G0162400	Bd21_3	BdiBd21-3.3G0162400.1.v1.2	1	duplicated_in_Bd21_3
OG0000025	BdiBd21-3.5G0069600	Bd21_3	BdiBd21-3.5G0069600.1.v1.2	1	duplicated_in_Bd21_3
OG0000025	BdiBd21-3.1G0447900	Bd21_3	BdiBd21-3.1G0447900.1.v1.2	1	duplicated_in_Bd21_3
OG0000025	BdiBd21-3.3G0336500	Bd21_3	BdiBd21-3.3G0336500.1.v1.2	1	duplicated_in_Bd21_3
OG0000025	BdiBd21-3.1G0161900	Bd21_3	BdiBd21-3.1G0161900.1.v1.2	1	duplicated_in_Bd21_3
OG0000025	BdiBd21-3.3G0161600	Bd21_3	BdiBd21-3.3G0161600.1.v1.2	1	duplicated_in_Bd21_3
OG0000025	BdiBd21-3.5G0080000	Bd21_3	BdiBd21-3.5G0080000.1.v1.2	1	duplicated_in_Bd21_3
OG0000025	BdiBd21-3.3G0336600	Bd21_3	BdiBd21-3.3G0336600.1.v1.2	1	duplicated_in_Bd21_3
OG0000025	Bradi3g25790	Bd21	Bradi3g25790.1.v3.1	1	duplicated_in_Bd21_3
OG0000025	BdiBd21-3.3G0304600	Bd21_3	BdiBd21-3.3G0304600.1.v1.2	1	duplicated_in_Bd21_3
OG0000025	BdiBd21-3.3G0304700	Bd21_3	BdiBd21-3.3G0304700.1.v1.2	1	duplicated_in_Bd21_3
OG0000025	BdiBd21-3.3G0332900	Bd21_3	BdiBd21-3.3G0332900.1.v1.2	1	duplicated_in_Bd21_3
OG0000025	BdiBd21-3.2G0185900	Bd21_3	BdiBd21-3.2G0185900.1.v1.2	1	duplicated_in_Bd21_3
OG0000025	BdiBd21-3.4G0296200	Bd21_3	BdiBd21-3.4G0296200.1.v1.2	1	duplicated_in_Bd21_3
OG0000025	BdiBd21-3.3G0334200	Bd21_3	BdiBd21-3.3G0334200.1.v1.2	1	duplicated_in_Bd21_3
OG0000025	BdiBd21-3.1G0703400	Bd21_3	BdiBd21-3.1G0703400.1.v1.2	1	duplicated_in_Bd21_3
OG0000025	BdiBd21-3.2G0382600	Bd21_3	BdiBd21-3.2G0382600.1.v1.2	1	duplicated_in_Bd21_3
OG0000025	BdiBd21-3.3G0222100	Bd21_3	BdiBd21-3.3G0222100.1.v1.2	1	duplicated_in_Bd21_3
OG0000025	BdiBd21-3.5G0074500	Bd21_3	BdiBd21-3.5G0074500.1.v1.2	1	duplicated_in_Bd21_3
OG0000025	BdiBd21-3.2G0389800	Bd21_3	BdiBd21-3.2G0389800.1.v1.2	1	duplicated_in_Bd21_3
OG0000025	BdiBd21-3.3G0772500	Bd21_3	BdiBd21-3.3G0772500.1.v1.2	1	duplicated_in_Bd21_3
OG0000025	BdiBd21-3.5G0060200	Bd21_3	BdiBd21-3.5G0060200.1.v1.2	1	duplicated_in_Bd21_3
OG0000025	BdiBd21-3.1G0375300	Bd21_3	BdiBd21-3.1G0375300.1.v1.2	1	duplicated_in_Bd21_3
OG0000025	BdiBd21-3.3G0159900	Bd21_3	BdiBd21-3.3G0159900.1.v1.2	1	duplicated_in_Bd21_3
OG0000025	BdiBd21-3.5G0072500	Bd21_3	BdiBd21-3.5G0072500.1.v1.2	1	duplicated_in_Bd21_3
OG0000026	Bradi4g10431	Bd21	Bradi4g10431.27.v3.1	25	Bd21_only
OG0000026	Bradi4g10431	Bd21	Bradi4g10431.5.v3.1	25	Bd21_only
OG0000026	Bradi4g10431	Bd21	Bradi4g10431.20.v3.1	25	Bd21_only
OG0000026	Bradi4g10431	Bd21	Bradi4g10431.8.v3.1	25	Bd21_only
OG0000026	Bradi4g10431	Bd21	Bradi4g10431.14.v3.1	25	Bd21_only
OG0000026	Bradi4g10431	Bd21	Bradi4g10431.4.v3.1	25	Bd21_only
OG0000026	Bradi4g10431	Bd21	Bradi4g10431.23.v3.1	25	Bd21_only
OG0000026	Bradi4g10431	Bd21	Bradi4g10431.13.v3.1	25	Bd21_only
OG0000026	Bradi4g10431	Bd21	Bradi4g10431.3.v3.1	25	Bd21_only
OG0000026	Bradi4g10431	Bd21	Bradi4g10431.18.v3.1	25	Bd21_only
OG0000026	Bradi4g10431	Bd21	Bradi4g10431.6.v3.1	25	Bd21_only
OG0000026	Bradi4g10431	Bd21	Bradi4g10431.16.v3.1	25	Bd21_only
OG0000026	Bradi4g10431	Bd21	Bradi4g10431.15.v3.1	25	Bd21_only
OG0000026	Bradi4g10431	Bd21	Bradi4g10431.2.v3.1	25	Bd21_only
OG0000026	Bradi4g10431	Bd21	Bradi4g10431.22.v3.1	25	Bd21_only
OG0000026	Bradi4g10431	Bd21	Bradi4g10431.26.v3.1	25	Bd21_only
OG0000026	Bradi4g10431	Bd21	Bradi4g10431.25.v3.1	25	Bd21_only
OG0000026	Bradi4g10431	Bd21	Bradi4g10431.19.v3.1	25	Bd21_only
OG0000026	Bradi4g10431	Bd21	Bradi4g10431.24.v3.1	25	Bd21_only
OG0000026	Bradi4g10431	Bd21	Bradi4g10431.7.v3.1	25	Bd21_only
OG0000026	Bradi4g10431	Bd21	Bradi4g10431.21.v3.1	25	Bd21_only
OG0000026	Bradi4g10431	Bd21	Bradi4g10431.17.v3.1	25	Bd21_only
OG0000026	Bradi4g10431	Bd21	Bradi4g10431.1.v3.1	25	Bd21_only
OG0000026	Bradi4g10431	Bd21	Bradi4g10431.11.v3.1	25	Bd21_only
OG0000026	Bradi4g10431	Bd21	Bradi4g10431.12.v3.1	25	Bd21_only
OG0000027	Bradi4g35250	Bd21	Bradi4g35250.30.v3.1	25	Bd21_only
OG0000027	Bradi4g35250	Bd21	Bradi4g35250.26.v3.1	25	Bd21_only
OG0000027	Bradi4g35250	Bd21	Bradi4g35250.27.v3.1	25	Bd21_only
OG0000027	Bradi4g35250	Bd21	Bradi4g35250.12.v3.1	25	Bd21_only
OG0000027	Bradi4g35250	Bd21	Bradi4g35250.25.v3.1	25	Bd21_only
OG0000027	Bradi4g35250	Bd21	Bradi4g35250.21.v3.1	25	Bd21_only
OG0000027	Bradi4g35250	Bd21	Bradi4g35250.24.v3.1	25	Bd21_only
OG0000027	Bradi4g35250	Bd21	Bradi4g35250.14.v3.1	25	Bd21_only
OG0000027	Bradi4g35250	Bd21	Bradi4g35250.16.v3.1	25	Bd21_only
OG0000027	Bradi4g35250	Bd21	Bradi4g35250.23.v3.1	25	Bd21_only
OG0000027	Bradi4g35250	Bd21	Bradi4g35250.1.v3.1	25	Bd21_only
OG0000027	Bradi4g35250	Bd21	Bradi4g35250.17.v3.1	25	Bd21_only
OG0000027	Bradi4g35250	Bd21	Bradi4g35250.8.v3.1	25	Bd21_only
OG0000027	Bradi4g35250	Bd21	Bradi4g35250.18.v3.1	25	Bd21_only
OG0000027	Bradi4g35250	Bd21	Bradi4g35250.11.v3.1	25	Bd21_only
OG0000027	Bradi4g35250	Bd21	Bradi4g35250.22.v3.1	25	Bd21_only
OG0000027	Bradi4g35250	Bd21	Bradi4g35250.32.v3.1	25	Bd21_only
OG0000027	Bradi4g35250	Bd21	Bradi4g35250.7.v3.1	25	Bd21_only
OG0000027	Bradi4g35250	Bd21	Bradi4g35250.19.v3.1	25	Bd21_only
OG0000027	Bradi4g35250	Bd21	Bradi4g35250.29.v3.1	25	Bd21_only
OG0000027	Bradi4g35250	Bd21	Bradi4g35250.20.v3.1	25	Bd21_only
OG0000027	Bradi4g35250	Bd21	Bradi4g35250.15.v3.1	25	Bd21_only
OG0000027	Bradi4g35250	Bd21	Bradi4g35250.28.v3.1	25	Bd21_only
OG0000027	Bradi4g35250	Bd21	Bradi4g35250.13.v3.1	25	Bd21_only
OG0000027	Bradi4g35250	Bd21	Bradi4g35250.31.v3.1	25	Bd21_only
OG0000028	Bradi2g41710	Bd21	Bradi2g41710.21.v3.1	22	duplicated_in_Bd21
OG0000028	Bradi2g41710	Bd21	Bradi2g41710.22.v3.1	22	duplicated_in_Bd21
OG0000028	Bradi2g41710	Bd21	Bradi2g41710.11.v3.1	22	duplicated_in_Bd21
OG0000028	Bradi2g41710	Bd21	Bradi2g41710.14.v3.1	22	duplicated_in_Bd21
OG0000028	Bradi2g41710	Bd21	Bradi2g41710.19.v3.1	22	duplicated_in_Bd21
OG0000028	Bradi2g41710	Bd21	Bradi2g41710.16.v3.1	22	duplicated_in_Bd21
OG0000028	Bradi2g41710	Bd21	Bradi2g41710.27.v3.1	22	duplicated_in_Bd21
OG0000028	Bradi2g41710	Bd21	Bradi2g41710.20.v3.1	22	duplicated_in_Bd21
OG0000028	Bradi2g41710	Bd21	Bradi2g41710.26.v3.1	22	duplicated_in_Bd21
OG0000028	Bradi1g28546	Bd21	Bradi1g28546.1.v3.1	1	duplicated_in_Bd21
OG0000028	Bradi2g41710	Bd21	Bradi2g41710.15.v3.1	22	duplicated_in_Bd21
OG0000028	Bradi2g41710	Bd21	Bradi2g41710.24.v3.1	22	duplicated_in_Bd21
OG0000028	Bradi2g41710	Bd21	Bradi2g41710.25.v3.1	22	duplicated_in_Bd21
OG0000028	Bradi2g41710	Bd21	Bradi2g41710.2.v3.1	22	duplicated_in_Bd21
OG0000028	Bradi2g41710	Bd21	Bradi2g41710.7.v3.1	22	duplicated_in_Bd21
OG0000028	Bradi2g41710	Bd21	Bradi2g41710.9.v3.1	22	duplicated_in_Bd21
OG0000028	Bradi2g41710	Bd21	Bradi2g41710.28.v3.1	22	duplicated_in_Bd21
OG0000028	Bradi2g41710	Bd21	Bradi2g41710.23.v3.1	22	duplicated_in_Bd21
OG0000028	BdiBd21-3.2G0530200	Bd21_3	BdiBd21-3.2G0530200.4.v1.2	1	duplicated_in_Bd21
OG0000028	Bradi2g41710	Bd21	Bradi2g41710.4.v3.1	22	duplicated_in_Bd21
OG0000028	Bradi2g41710	Bd21	Bradi2g41710.3.v3.1	22	duplicated_in_Bd21
OG0000028	Bradi2g41710	Bd21	Bradi2g41710.17.v3.1	22	duplicated_in_Bd21
OG0000028	Bradi2g41710	Bd21	Bradi2g41710.5.v3.1	22	duplicated_in_Bd21
OG0000028	Bradi2g41710	Bd21	Bradi2g41710.18.v3.1	22	duplicated_in_Bd21
OG0000029	Bradi2g04317	Bd21	Bradi2g04317.17.v3.1	24	multi-copy
OG0000029	Bradi2g04317	Bd21	Bradi2g04317.20.v3.1	24	multi-copy
OG0000029	Bradi2g04317	Bd21	Bradi2g04317.16.v3.1	24	multi-copy
OG0000029	Bradi2g04317	Bd21	Bradi2g04317.5.v3.1	24	multi-copy
OG0000029	Bradi2g04317	Bd21	Bradi2g04317.24.v3.1	24	multi-copy
OG0000029	Bradi2g04317	Bd21	Bradi2g04317.18.v3.1	24	multi-copy
OG0000029	BdiBd21-3.2G0056800	Bd21_3	BdiBd21-3.2G0056800.23.v1.2	14	multi-copy
OG0000029	Bradi2g04317	Bd21	Bradi2g04317.19.v3.1	24	multi-copy
OG0000029	Bradi2g04317	Bd21	Bradi2g04317.4.v3.1	24	multi-copy
OG0000029	Bradi2g04317	Bd21	Bradi2g04317.23.v3.1	24	multi-copy
OG0000029	BdiBd21-3.2G0056800	Bd21_3	BdiBd21-3.2G0056800.25.v1.2	14	multi-copy
OG0000029	BdiBd21-3.2G0056800	Bd21_3	BdiBd21-3.2G0056800.27.v1.2	14	multi-copy
OG0000029	Bradi2g04317	Bd21	Bradi2g04317.14.v3.1	24	multi-copy
OG0000029	BdiBd21-3.2G0056800	Bd21_3	BdiBd21-3.2G0056800.24.v1.2	14	multi-copy
OG0000029	Bradi2g04317	Bd21	Bradi2g04317.10.v3.1	24	multi-copy
OG0000029	BdiBd21-3.2G0056800	Bd21_3	BdiBd21-3.2G0056800.28.v1.2	14	multi-copy
OG0000029	BdiBd21-3.2G0056800	Bd21_3	BdiBd21-3.2G0056800.22.v1.2	14	multi-copy
OG0000029	Bradi2g04317	Bd21	Bradi2g04317.21.v3.1	24	multi-copy
OG0000029	BdiBd21-3.2G0056800	Bd21_3	BdiBd21-3.2G0056800.9.v1.2	14	multi-copy
OG0000029	Bradi2g04317	Bd21	Bradi2g04317.25.v3.1	24	multi-copy
OG0000029	Bradi2g04317	Bd21	Bradi2g04317.22.v3.1	24	multi-copy
OG0000029	Bradi2g04317	Bd21	Bradi2g04317.15.v3.1	24	multi-copy
OG0000029	Bradi2g04317	Bd21	Bradi2g04317.2.v3.1	24	multi-copy
OG0000029	BdiBd21-3.2G0056800	Bd21_3	BdiBd21-3.2G0056800.26.v1.2	14	multi-copy
OG0000030	Bradi4g33144	Bd21	Bradi4g33144.11.v3.1	10	multi-copy
OG0000030	BdiBd21-3.4G0462600	Bd21_3	BdiBd21-3.4G0462600.8.v1.2	12	multi-copy
OG0000030	BdiBd21-3.4G0462600	Bd21_3	BdiBd21-3.4G0462600.10.v1.2	12	multi-copy
OG0000030	BdiBd21-3.4G0462600	Bd21_3	BdiBd21-3.4G0462600.12.v1.2	12	multi-copy
OG0000030	Bradi4g33144	Bd21	Bradi4g33144.2.v3.1	10	multi-copy
OG0000030	BdiBd21-3.4G0462600	Bd21_3	BdiBd21-3.4G0462600.4.v1.2	12	multi-copy
OG0000030	Bradi4g33144	Bd21	Bradi4g33144.9.v3.1	10	multi-copy
OG0000030	BdiBd21-3.4G0462600	Bd21_3	BdiBd21-3.4G0462600.1.v1.2	12	multi-copy
OG0000030	Bradi4g33144	Bd21	Bradi4g33144.10.v3.1	10	multi-copy
OG0000030	Bradi4g33144	Bd21	Bradi4g33144.8.v3.1	10	multi-copy
OG0000030	BdiBd21-3.4G0462600	Bd21_3	BdiBd21-3.4G0462600.3.v1.2	12	multi-copy
OG0000030	Bradi4g33144	Bd21	Bradi4g33144.5.v3.1	10	multi-copy
OG0000030	BdiBd21-3.4G0462600	Bd21_3	BdiBd21-3.4G0462600.7.v1.2	12	multi-copy
OG0000030	BdiBd21-3.4G0462600	Bd21_3	BdiBd21-3.4G0462600.9.v1.2	12	multi-copy
OG0000030	Bradi4g33144	Bd21	Bradi4g33144.1.v3.1	10	multi-copy
OG0000030	BdiBd21-3.4G0462600	Bd21_3	BdiBd21-3.4G0462600.6.v1.2	12	multi-copy
OG0000030	Bradi4g33144	Bd21	Bradi4g33144.6.v3.1	10	multi-copy
OG0000030	BdiBd21-3.4G0462600	Bd21_3	BdiBd21-3.4G0462600.2.v1.2	12	multi-copy
OG0000030	Bradi4g33144	Bd21	Bradi4g33144.4.v3.1	10	multi-copy
OG0000030	BdiBd21-3.4G0017101	Bd21_3	BdiBd21-3.4G0017101.1.v1.2	1	multi-copy
OG0000030	Bradi4g01506	Bd21	Bradi4g01506.1.v3.1	1	multi-copy
OG0000030	BdiBd21-3.4G0462600	Bd21_3	BdiBd21-3.4G0462600.5.v1.2	12	multi-copy
OG0000030	Bradi4g33144	Bd21	Bradi4g33144.7.v3.1	10	multi-copy
OG0000030	BdiBd21-3.4G0462600	Bd21_3	BdiBd21-3.4G0462600.11.v1.2	12	multi-copy
OG0000031	Bradi3g31541	Bd21	Bradi3g31541.1.v3.1	1	Bd21_only
OG0000031	Bradi2g11947	Bd21	Bradi2g11947.1.v3.1	1	Bd21_only
OG0000031	Bradi2g01258	Bd21	Bradi2g01258.1.v3.1	1	Bd21_only
OG0000031	Bradi3g29338	Bd21	Bradi3g29338.1.v3.1	1	Bd21_only
OG0000031	Bradi4g25836	Bd21	Bradi4g25836.1.v3.1	1	Bd21_only
OG0000031	Bradi3g36101	Bd21	Bradi3g36101.1.v3.1	1	Bd21_only
OG0000031	Bradi4g13222	Bd21	Bradi4g13222.1.v3.1	1	Bd21_only
OG0000031	Bradi2g04046	Bd21	Bradi2g04046.1.v3.1	1	Bd21_only
OG0000031	Bradi4g02880	Bd21	Bradi4g02880.1.v3.1	1	Bd21_only
OG0000031	Bradi2g47343	Bd21	Bradi2g47343.2.v3.1	1	Bd21_only
OG0000031	Bradi3g60156	Bd21	Bradi3g60156.1.v3.1	1	Bd21_only
OG0000031	Bradi4g31166	Bd21	Bradi4g31166.1.v3.1	1	Bd21_only
OG0000031	Bradi2g04624	Bd21	Bradi2g04624.2.v3.1	1	Bd21_only
OG0000031	Bradi3g28984	Bd21	Bradi3g28984.1.v3.1	1	Bd21_only
OG0000031	Bradi1g37794	Bd21	Bradi1g37794.1.v3.1	1	Bd21_only
OG0000031	Bradi1g51346	Bd21	Bradi1g51346.1.v3.1	1	Bd21_only
OG0000031	Bradi1g44976	Bd21	Bradi1g44976.1.v3.1	1	Bd21_only
OG0000031	Bradi3g34612	Bd21	Bradi3g34612.1.v3.1	1	Bd21_only
OG0000031	Bradi5g18324	Bd21	Bradi5g18324.1.v3.1	1	Bd21_only
OG0000031	Bradi3g10490	Bd21	Bradi3g10490.1.v3.1	1	Bd21_only
OG0000031	Bradi4g40222	Bd21	Bradi4g40222.1.v3.1	1	Bd21_only
OG0000031	Bradi4g22572	Bd21	Bradi4g22572.1.v3.1	1	Bd21_only
OG0000031	Bradi4g23631	Bd21	Bradi4g23631.1.v3.1	1	Bd21_only
OG0000032	BdiBd21-3.5G0272200	Bd21_3	BdiBd21-3.5G0272200.12.v1.2	21	single_copy_ortholog
OG0000032	BdiBd21-3.5G0272200	Bd21_3	BdiBd21-3.5G0272200.25.v1.2	21	single_copy_ortholog
OG0000032	BdiBd21-3.5G0272200	Bd21_3	BdiBd21-3.5G0272200.16.v1.2	21	single_copy_ortholog
OG0000032	BdiBd21-3.5G0272200	Bd21_3	BdiBd21-3.5G0272200.9.v1.2	21	single_copy_ortholog
OG0000032	BdiBd21-3.5G0272200	Bd21_3	BdiBd21-3.5G0272200.11.v1.2	21	single_copy_ortholog
OG0000032	BdiBd21-3.5G0272200	Bd21_3	BdiBd21-3.5G0272200.13.v1.2	21	single_copy_ortholog
OG0000032	BdiBd21-3.5G0272200	Bd21_3	BdiBd21-3.5G0272200.20.v1.2	21	single_copy_ortholog
OG0000032	BdiBd21-3.5G0272200	Bd21_3	BdiBd21-3.5G0272200.15.v1.2	21	single_copy_ortholog
OG0000032	BdiBd21-3.5G0272200	Bd21_3	BdiBd21-3.5G0272200.14.v1.2	21	single_copy_ortholog
OG0000032	BdiBd21-3.5G0272200	Bd21_3	BdiBd21-3.5G0272200.22.v1.2	21	single_copy_ortholog
OG0000032	BdiBd21-3.5G0272200	Bd21_3	BdiBd21-3.5G0272200.24.v1.2	21	single_copy_ortholog
OG0000032	BdiBd21-3.5G0272200	Bd21_3	BdiBd21-3.5G0272200.5.v1.2	21	single_copy_ortholog
OG0000032	BdiBd21-3.5G0272200	Bd21_3	BdiBd21-3.5G0272200.17.v1.2	21	single_copy_ortholog
OG0000032	BdiBd21-3.5G0272200	Bd21_3	BdiBd21-3.5G0272200.1.v1.2	21	single_copy_ortholog
OG0000032	BdiBd21-3.5G0272200	Bd21_3	BdiBd21-3.5G0272200.23.v1.2	21	single_copy_ortholog
OG0000032	BdiBd21-3.5G0272200	Bd21_3	BdiBd21-3.5G0272200.6.v1.2	21	single_copy_ortholog
OG0000032	BdiBd21-3.5G0272200	Bd21_3	BdiBd21-3.5G0272200.18.v1.2	21	single_copy_ortholog
OG0000032	Bradi5g20751	Bd21	Bradi5g20751.1.v3.1	2	single_copy_ortholog
OG0000032	BdiBd21-3.5G0272200	Bd21_3	BdiBd21-3.5G0272200.21.v1.2	21	single_copy_ortholog
OG0000032	BdiBd21-3.5G0272200	Bd21_3	BdiBd21-3.5G0272200.10.v1.2	21	single_copy_ortholog
OG0000032	BdiBd21-3.5G0272200	Bd21_3	BdiBd21-3.5G0272200.8.v1.2	21	single_copy_ortholog
OG0000032	BdiBd21-3.5G0272200	Bd21_3	BdiBd21-3.5G0272200.19.v1.2	21	single_copy_ortholog
OG0000032	Bradi5g20751	Bd21	Bradi5g20751.2.v3.1	2	single_copy_ortholog
OG0000033	Bradi2g22991	Bd21	Bradi2g22991.1.v3.1	1	multi-copy
OG0000033	BdiBd21-3.3G0687700	Bd21_3	BdiBd21-3.3G0687700.1.v1.2	1	multi-copy
OG0000033	Bradi2g23004	Bd21	Bradi2g23004.1.v3.1	1	multi-copy
OG0000033	Bradi5g19358	Bd21	Bradi5g19358.1.v3.1	1	multi-copy
OG0000033	BdiBd21-3.1G1029300	Bd21_3	BdiBd21-3.1G1029300.1.v1.2	1	multi-copy
OG0000033	BdiBd21-3.5G0253000	Bd21_3	BdiBd21-3.5G0253000.1.v1.2	1	multi-copy
OG0000033	Bradi1g68190	Bd21	Bradi1g68190.1.v3.1	1	multi-copy
OG0000033	Bradi5g19350	Bd21	Bradi5g19350.1.v3.1	1	multi-copy
OG0000033	BdiBd21-3.4G0521500	Bd21_3	BdiBd21-3.4G0521500.1.v1.2	1	multi-copy
OG0000033	BdiBd21-3.2G0302900	Bd21_3	BdiBd21-3.2G0302900.1.v1.2	1	multi-copy
OG0000033	BdiBd21-3.1G0918700	Bd21_3	BdiBd21-3.1G0918700.1.v1.2	1	multi-copy
OG0000033	BdiBd21-3.4G0434900	Bd21_3	BdiBd21-3.4G0434900.1.v1.2	1	multi-copy
OG0000033	Bradi1g05980	Bd21	Bradi1g05980.2.v3.1	1	multi-copy
OG0000033	BdiBd21-3.4G0081900	Bd21_3	BdiBd21-3.4G0081900.1.v1.2	1	multi-copy
OG0000033	BdiBd21-3.1G0080500	Bd21_3	BdiBd21-3.1G0080500.1.v1.2	1	multi-copy
OG0000033	BdiBd21-3.1G0080900	Bd21_3	BdiBd21-3.1G0080900.1.v1.2	1	multi-copy
OG0000033	BdiBd21-3.2G0303000	Bd21_3	BdiBd21-3.2G0303000.1.v1.2	1	multi-copy
OG0000033	Bradi4g06040	Bd21	Bradi4g06040.1.v3.1	1	multi-copy
OG0000033	Bradi3g51930	Bd21	Bradi3g51930.1.v3.1	1	multi-copy
OG0000033	BdiBd21-3.5G0253100	Bd21_3	BdiBd21-3.5G0253100.1.v1.2	1	multi-copy
OG0000033	Bradi4g30960	Bd21	Bradi4g30960.1.v3.1	1	multi-copy
OG0000033	BdiBd21-3.2G0299400	Bd21_3	BdiBd21-3.2G0299400.1.v1.2	1	multi-copy
OG0000034	Bradi1g14610	Bd21	Bradi1g14610.4.v3.1	21	single_copy_ortholog
OG0000034	Bradi1g14610	Bd21	Bradi1g14610.25.v3.1	21	single_copy_ortholog
OG0000034	Bradi1g14610	Bd21	Bradi1g14610.5.v3.1	21	single_copy_ortholog
OG0000034	Bradi1g14610	Bd21	Bradi1g14610.8.v3.1	21	single_copy_ortholog
OG0000034	Bradi1g14610	Bd21	Bradi1g14610.6.v3.1	21	single_copy_ortholog
OG0000034	Bradi1g14610	Bd21	Bradi1g14610.7.v3.1	21	single_copy_ortholog
OG0000034	Bradi1g14610	Bd21	Bradi1g14610.27.v3.1	21	single_copy_ortholog
OG0000034	Bradi1g14610	Bd21	Bradi1g14610.10.v3.1	21	single_copy_ortholog
OG0000034	Bradi1g14610	Bd21	Bradi1g14610.9.v3.1	21	single_copy_ortholog
OG0000034	Bradi1g14610	Bd21	Bradi1g14610.13.v3.1	21	single_copy_ortholog
OG0000034	Bradi1g14610	Bd21	Bradi1g14610.11.v3.1	21	single_copy_ortholog
OG0000034	Bradi1g14610	Bd21	Bradi1g14610.26.v3.1	21	single_copy_ortholog
OG0000034	Bradi1g14610	Bd21	Bradi1g14610.23.v3.1	21	single_copy_ortholog
OG0000034	Bradi1g14610	Bd21	Bradi1g14610.21.v3.1	21	single_copy_ortholog
OG0000034	Bradi1g14610	Bd21	Bradi1g14610.12.v3.1	21	single_copy_ortholog
OG0000034	Bradi1g14610	Bd21	Bradi1g14610.24.v3.1	21	single_copy_ortholog
OG0000034	Bradi1g14610	Bd21	Bradi1g14610.19.v3.1	21	single_copy_ortholog
OG0000034	Bradi1g14610	Bd21	Bradi1g14610.18.v3.1	21	single_copy_ortholog
OG0000034	Bradi1g14610	Bd21	Bradi1g14610.1.v3.1	21	single_copy_ortholog
OG0000034	Bradi1g14610	Bd21	Bradi1g14610.20.v3.1	21	single_copy_ortholog
OG0000034	BdiBd21-3.1G0195800	Bd21_3	BdiBd21-3.1G0195800.8.v1.2	1	single_copy_ortholog
OG0000034	Bradi1g14610	Bd21	Bradi1g14610.22.v3.1	21	single_copy_ortholog
OG0000035	Bradi1g47080	Bd21	Bradi1g47080.7.v3.1	20	single_copy_ortholog
OG0000035	Bradi1g47080	Bd21	Bradi1g47080.19.v3.1	20	single_copy_ortholog
OG0000035	Bradi1g47080	Bd21	Bradi1g47080.18.v3.1	20	single_copy_ortholog
OG0000035	Bradi1g47080	Bd21	Bradi1g47080.20.v3.1	20	single_copy_ortholog
OG0000035	Bradi1g47080	Bd21	Bradi1g47080.5.v3.1	20	single_copy_ortholog
OG0000035	BdiBd21-3.1G0618800	Bd21_3	BdiBd21-3.1G0618800.3.v1.2	2	single_copy_ortholog
OG0000035	Bradi1g47080	Bd21	Bradi1g47080.13.v3.1	20	single_copy_ortholog
OG0000035	Bradi1g47080	Bd21	Bradi1g47080.16.v3.1	20	single_copy_ortholog
OG0000035	Bradi1g47080	Bd21	Bradi1g47080.2.v3.1	20	single_copy_ortholog
OG0000035	Bradi1g47080	Bd21	Bradi1g47080.12.v3.1	20	single_copy_ortholog
OG0000035	BdiBd21-3.1G0618800	Bd21_3	BdiBd21-3.1G0618800.4.v1.2	2	single_copy_ortholog
OG0000035	Bradi1g47080	Bd21	Bradi1g47080.3.v3.1	20	single_copy_ortholog
OG0000035	Bradi1g47080	Bd21	Bradi1g47080.6.v3.1	20	single_copy_ortholog
OG0000035	Bradi1g47080	Bd21	Bradi1g47080.8.v3.1	20	single_copy_ortholog
OG0000035	Bradi1g47080	Bd21	Bradi1g47080.10.v3.1	20	single_copy_ortholog
OG0000035	Bradi1g47080	Bd21	Bradi1g47080.9.v3.1	20	single_copy_ortholog
OG0000035	Bradi1g47080	Bd21	Bradi1g47080.14.v3.1	20	single_copy_ortholog
OG0000035	Bradi1g47080	Bd21	Bradi1g47080.17.v3.1	20	single_copy_ortholog
OG0000035	Bradi1g47080	Bd21	Bradi1g47080.4.v3.1	20	single_copy_ortholog
OG0000035	Bradi1g47080	Bd21	Bradi1g47080.15.v3.1	20	single_copy_ortholog
OG0000035	Bradi1g47080	Bd21	Bradi1g47080.1.v3.1	20	single_copy_ortholog
OG0000035	Bradi1g47080	Bd21	Bradi1g47080.11.v3.1	20	single_copy_ortholog
OG0000036	BdiBd21-3.2G0628500	Bd21_3	BdiBd21-3.2G0628500.14.v1.2	21	single_copy_ortholog
OG0000036	BdiBd21-3.2G0628500	Bd21_3	BdiBd21-3.2G0628500.15.v1.2	21	single_copy_ortholog
OG0000036	BdiBd21-3.2G0628500	Bd21_3	BdiBd21-3.2G0628500.6.v1.2	21	single_copy_ortholog
OG0000036	BdiBd21-3.2G0628500	Bd21_3	BdiBd21-3.2G0628500.19.v1.2	21	single_copy_ortholog
OG0000036	BdiBd21-3.2G0628500	Bd21_3	BdiBd21-3.2G0628500.2.v1.2	21	single_copy_ortholog
OG0000036	BdiBd21-3.2G0628500	Bd21_3	BdiBd21-3.2G0628500.4.v1.2	21	single_copy_ortholog
OG0000036	BdiBd21-3.2G0628500	Bd21_3	BdiBd21-3.2G0628500.17.v1.2	21	single_copy_ortholog
OG0000036	BdiBd21-3.2G0628500	Bd21_3	BdiBd21-3.2G0628500.7.v1.2	21	single_copy_ortholog
OG0000036	BdiBd21-3.2G0628500	Bd21_3	BdiBd21-3.2G0628500.12.v1.2	21	single_copy_ortholog
OG0000036	BdiBd21-3.2G0628500	Bd21_3	BdiBd21-3.2G0628500.20.v1.2	21	single_copy_ortholog
OG0000036	BdiBd21-3.2G0628500	Bd21_3	BdiBd21-3.2G0628500.13.v1.2	21	single_copy_ortholog
OG0000036	BdiBd21-3.2G0628500	Bd21_3	BdiBd21-3.2G0628500.5.v1.2	21	single_copy_ortholog
OG0000036	BdiBd21-3.2G0628500	Bd21_3	BdiBd21-3.2G0628500.8.v1.2	21	single_copy_ortholog
OG0000036	BdiBd21-3.2G0628500	Bd21_3	BdiBd21-3.2G0628500.16.v1.2	21	single_copy_ortholog
OG0000036	BdiBd21-3.2G0628500	Bd21_3	BdiBd21-3.2G0628500.9.v1.2	21	single_copy_ortholog
OG0000036	BdiBd21-3.2G0628500	Bd21_3	BdiBd21-3.2G0628500.10.v1.2	21	single_copy_ortholog
OG0000036	BdiBd21-3.2G0628500	Bd21_3	BdiBd21-3.2G0628500.1.v1.2	21	single_copy_ortholog
OG0000036	BdiBd21-3.2G0628500	Bd21_3	BdiBd21-3.2G0628500.21.v1.2	21	single_copy_ortholog
OG0000036	Bradi2g49175	Bd21	Bradi2g49175.5.v3.1	5	single_copy_ortholog
OG0000036	BdiBd21-3.2G0628500	Bd21_3	BdiBd21-3.2G0628500.11.v1.2	21	single_copy_ortholog
OG0000036	BdiBd21-3.2G0628500	Bd21_3	BdiBd21-3.2G0628500.18.v1.2	21	single_copy_ortholog
OG0000036	BdiBd21-3.2G0628500	Bd21_3	BdiBd21-3.2G0628500.3.v1.2	21	single_copy_ortholog
OG0000037	BdiBd21-3.2G0720200	Bd21_3	BdiBd21-3.2G0720200.3.v1.2	21	single_copy_ortholog
OG0000037	BdiBd21-3.2G0720200	Bd21_3	BdiBd21-3.2G0720200.19.v1.2	21	single_copy_ortholog
OG0000037	BdiBd21-3.2G0720200	Bd21_3	BdiBd21-3.2G0720200.15.v1.2	21	single_copy_ortholog
OG0000037	BdiBd21-3.2G0720200	Bd21_3	BdiBd21-3.2G0720200.16.v1.2	21	single_copy_ortholog
OG0000037	BdiBd21-3.2G0720200	Bd21_3	BdiBd21-3.2G0720200.9.v1.2	21	single_copy_ortholog
OG0000037	BdiBd21-3.2G0720200	Bd21_3	BdiBd21-3.2G0720200.1.v1.2	21	single_copy_ortholog
OG0000037	BdiBd21-3.2G0720200	Bd21_3	BdiBd21-3.2G0720200.17.v1.2	21	single_copy_ortholog
OG0000037	BdiBd21-3.2G0720200	Bd21_3	BdiBd21-3.2G0720200.14.v1.2	21	single_copy_ortholog
OG0000037	BdiBd21-3.2G0720200	Bd21_3	BdiBd21-3.2G0720200.2.v1.2	21	single_copy_ortholog
OG0000037	BdiBd21-3.2G0720200	Bd21_3	BdiBd21-3.2G0720200.6.v1.2	21	single_copy_ortholog
OG0000037	BdiBd21-3.2G0720200	Bd21_3	BdiBd21-3.2G0720200.13.v1.2	21	single_copy_ortholog
OG0000037	BdiBd21-3.2G0720200	Bd21_3	BdiBd21-3.2G0720200.8.v1.2	21	single_copy_ortholog
OG0000037	BdiBd21-3.2G0720200	Bd21_3	BdiBd21-3.2G0720200.21.v1.2	21	single_copy_ortholog
OG0000037	BdiBd21-3.2G0720200	Bd21_3	BdiBd21-3.2G0720200.10.v1.2	21	single_copy_ortholog
OG0000037	BdiBd21-3.2G0720200	Bd21_3	BdiBd21-3.2G0720200.20.v1.2	21	single_copy_ortholog
OG0000037	BdiBd21-3.2G0720200	Bd21_3	BdiBd21-3.2G0720200.5.v1.2	21	single_copy_ortholog
OG0000037	BdiBd21-3.2G0720200	Bd21_3	BdiBd21-3.2G0720200.12.v1.2	21	single_copy_ortholog
OG0000037	BdiBd21-3.2G0720200	Bd21_3	BdiBd21-3.2G0720200.22.v1.2	21	single_copy_ortholog
OG0000037	BdiBd21-3.2G0720200	Bd21_3	BdiBd21-3.2G0720200.7.v1.2	21	single_copy_ortholog
OG0000037	Bradi2g56370	Bd21	Bradi2g56370.2.v3.1	1	single_copy_ortholog
OG0000037	BdiBd21-3.2G0720200	Bd21_3	BdiBd21-3.2G0720200.11.v1.2	21	single_copy_ortholog
OG0000037	BdiBd21-3.2G0720200	Bd21_3	BdiBd21-3.2G0720200.18.v1.2	21	single_copy_ortholog
OG0000038	BdiBd21-3.2G0504625	Bd21_3	BdiBd21-3.2G0504625.1.v1.2	1	multi-copy
OG0000038	BdiBd21-3.1G0555850	Bd21_3	BdiBd21-3.1G0555850.1.v1.2	1	multi-copy
OG0000038	BdiBd21-3.3G0572001	Bd21_3	BdiBd21-3.3G0572001.8.v1.2	9	multi-copy
OG0000038	BdiBd21-3.3G0572001	Bd21_3	BdiBd21-3.3G0572001.4.v1.2	9	multi-copy
OG0000038	Bradi2g59332	Bd21	Bradi2g59332.1.v3.1	1	multi-copy
OG0000038	BdiBd21-3.3G0572001	Bd21_3	BdiBd21-3.3G0572001.1.v1.2	9	multi-copy
OG0000038	Bradi3g43287	Bd21	Bradi3g43287.1.v3.1	1	multi-copy
OG0000038	BdiBd21-3.3G0366600	Bd21_3	BdiBd21-3.3G0366600.2.v1.2	1	multi-copy
OG0000038	BdiBd21-3.1G0086950	Bd21_3	BdiBd21-3.1G0086950.1.v1.2	1	multi-copy
OG0000038	BdiBd21-3.3G0572001	Bd21_3	BdiBd21-3.3G0572001.6.v1.2	9	multi-copy
OG0000038	BdiBd21-3.2G0760250	Bd21_3	BdiBd21-3.2G0760250.1.v1.2	1	multi-copy
OG0000038	BdiBd21-3.4G0316100	Bd21_3	BdiBd21-3.4G0316100.1.v1.2	1	multi-copy
OG0000038	BdiBd21-3.3G0606150	Bd21_3	BdiBd21-3.3G0606150.1.v1.2	1	multi-copy
OG0000038	BdiBd21-3.4G0629250	Bd21_3	BdiBd21-3.4G0629250.1.v1.2	1	multi-copy
OG0000038	BdiBd21-3.3G0572001	Bd21_3	BdiBd21-3.3G0572001.2.v1.2	9	multi-copy
OG0000038	BdiBd21-3.5G0044501	Bd21_3	BdiBd21-3.5G0044501.1.v1.2	1	multi-copy
OG0000038	BdiBd21-3.3G0572001	Bd21_3	BdiBd21-3.3G0572001.9.v1.2	9	multi-copy
OG0000038	BdiBd21-3.3G0572001	Bd21_3	BdiBd21-3.3G0572001.7.v1.2	9	multi-copy
OG0000038	BdiBd21-3.2G0443750	Bd21_3	BdiBd21-3.2G0443750.1.v1.2	1	multi-copy
OG0000038	BdiBd21-3.3G0572001	Bd21_3	BdiBd21-3.3G0572001.3.v1.2	9	multi-copy
OG0000038	BdiBd21-3.2G0451651	Bd21_3	BdiBd21-3.2G0451651.1.v1.2	1	multi-copy
OG0000038	BdiBd21-3.3G0572001	Bd21_3	BdiBd21-3.3G0572001.5.v1.2	9	multi-copy
OG0000039	BdiBd21-3.2G0537300	Bd21_3	BdiBd21-3.2G0537300.1.v1.2	1	duplicated_in_Bd21_3
OG0000039	BdiBd21-3.1G0211200	Bd21_3	BdiBd21-3.1G0211200.1.v1.2	1	duplicated_in_Bd21_3
OG0000039	BdiBd21-3.4G0391600	Bd21_3	BdiBd21-3.4G0391600.1.v1.2	1	duplicated_in_Bd21_3
OG0000039	BdiBd21-3.3G0163400	Bd21_3	BdiBd21-3.3G0163400.1.v1.2	1	duplicated_in_Bd21_3
OG0000039	BdiBd21-3.2G0223400	Bd21_3	BdiBd21-3.2G0223400.1.v1.2	1	duplicated_in_Bd21_3
OG0000039	BdiBd21-3.2G0568800	Bd21_3	BdiBd21-3.2G0568800.1.v1.2	1	duplicated_in_Bd21_3
OG0000039	BdiBd21-3.3G0282800	Bd21_3	BdiBd21-3.3G0282800.1.v1.2	1	duplicated_in_Bd21_3
OG0000039	BdiBd21-3.4G0260300	Bd21_3	BdiBd21-3.4G0260300.1.v1.2	1	duplicated_in_Bd21_3
OG0000039	BdiBd21-3.2G0384100	Bd21_3	BdiBd21-3.2G0384100.1.v1.2	1	duplicated_in_Bd21_3
OG0000039	BdiBd21-3.2G0365500	Bd21_3	BdiBd21-3.2G0365500.1.v1.2	1	duplicated_in_Bd21_3
OG0000039	BdiBd21-3.3G0162500	Bd21_3	BdiBd21-3.3G0162500.1.v1.2	1	duplicated_in_Bd21_3
OG0000039	BdiBd21-3.2G0385100	Bd21_3	BdiBd21-3.2G0385100.1.v1.2	1	duplicated_in_Bd21_3
OG0000039	BdiBd21-3.4G0414000	Bd21_3	BdiBd21-3.4G0414000.1.v1.2	1	duplicated_in_Bd21_3
OG0000039	BdiBd21-3.1G0745900	Bd21_3	BdiBd21-3.1G0745900.1.v1.2	1	duplicated_in_Bd21_3
OG0000039	BdiBd21-3.3G0602000	Bd21_3	BdiBd21-3.3G0602000.1.v1.2	1	duplicated_in_Bd21_3
OG0000039	Bradi3g20187	Bd21	Bradi3g20187.1.v3.1	1	duplicated_in_Bd21_3
OG0000039	BdiBd21-3.4G0152200	Bd21_3	BdiBd21-3.4G0152200.1.v1.2	1	duplicated_in_Bd21_3
OG0000039	BdiBd21-3.4G0485300	Bd21_3	BdiBd21-3.4G0485300.1.v1.2	1	duplicated_in_Bd21_3
OG0000039	BdiBd21-3.3G0237000	Bd21_3	BdiBd21-3.3G0237000.1.v1.2	1	duplicated_in_Bd21_3
OG0000039	BdiBd21-3.2G0289400	Bd21_3	BdiBd21-3.2G0289400.1.v1.2	1	duplicated_in_Bd21_3
OG0000039	BdiBd21-3.2G0600200	Bd21_3	BdiBd21-3.2G0600200.1.v1.2	1	duplicated_in_Bd21_3
OG0000039	BdiBd21-3.2G0568900	Bd21_3	BdiBd21-3.2G0568900.1.v1.2	1	duplicated_in_Bd21_3
OG0000040	BdiBd21-3.4G0312900	Bd21_3	BdiBd21-3.4G0312900.13.v1.2	12	single_copy_ortholog
OG0000040	BdiBd21-3.4G0312900	Bd21_3	BdiBd21-3.4G0312900.14.v1.2	12	single_copy_ortholog
OG0000040	BdiBd21-3.4G0312900	Bd21_3	BdiBd21-3.4G0312900.17.v1.2	12	single_copy_ortholog
OG0000040	Bradi4g22405	Bd21	Bradi4g22405.12.v3.1	10	single_copy_ortholog
OG0000040	BdiBd21-3.4G0312900	Bd21_3	BdiBd21-3.4G0312900.6.v1.2	12	single_copy_ortholog
OG0000040	BdiBd21-3.4G0312900	Bd21_3	BdiBd21-3.4G0312900.16.v1.2	12	single_copy_ortholog
OG0000040	BdiBd21-3.4G0312900	Bd21_3	BdiBd21-3.4G0312900.4.v1.2	12	single_copy_ortholog
OG0000040	Bradi4g22405	Bd21	Bradi4g22405.5.v3.1	10	single_copy_ortholog
OG0000040	BdiBd21-3.4G0312900	Bd21_3	BdiBd21-3.4G0312900.1.v1.2	12	single_copy_ortholog
OG0000040	BdiBd21-3.4G0312900	Bd21_3	BdiBd21-3.4G0312900.15.v1.2	12	single_copy_ortholog
OG0000040	Bradi4g22405	Bd21	Bradi4g22405.11.v3.1	10	single_copy_ortholog
OG0000040	Bradi4g22405	Bd21	Bradi4g22405.10.v3.1	10	single_copy_ortholog
OG0000040	BdiBd21-3.4G0312900	Bd21_3	BdiBd21-3.4G0312900.3.v1.2	12	single_copy_ortholog
OG0000040	BdiBd21-3.4G0312900	Bd21_3	BdiBd21-3.4G0312900.11.v1.2	12	single_copy_ortholog
OG0000040	Bradi4g22405	Bd21	Bradi4g22405.9.v3.1	10	single_copy_ortholog
OG0000040	BdiBd21-3.4G0312900	Bd21_3	BdiBd21-3.4G0312900.12.v1.2	12	single_copy_ortholog
OG0000040	Bradi4g22405	Bd21	Bradi4g22405.6.v3.1	10	single_copy_ortholog
OG0000040	Bradi4g22405	Bd21	Bradi4g22405.13.v3.1	10	single_copy_ortholog
OG0000040	Bradi4g22405	Bd21	Bradi4g22405.7.v3.1	10	single_copy_ortholog
OG0000040	Bradi4g22405	Bd21	Bradi4g22405.8.v3.1	10	single_copy_ortholog
OG0000040	Bradi4g22405	Bd21	Bradi4g22405.14.v3.1	10	single_copy_ortholog
OG0000040	BdiBd21-3.4G0312900	Bd21_3	BdiBd21-3.4G0312900.10.v1.2	12	single_copy_ortholog
OG0000041	BdiBd21-3.1G0548600	Bd21_3	BdiBd21-3.1G0548600.1.v1.2	1	multi-copy
OG0000041	Bradi1g05738	Bd21	Bradi1g05738.1.v3.1	1	multi-copy
OG0000041	BdiBd21-3.1G0533100	Bd21_3	BdiBd21-3.1G0533100.1.v1.2	1	multi-copy
OG0000041	BdiBd21-3.1G0703500	Bd21_3	BdiBd21-3.1G0703500.1.v1.2	1	multi-copy
OG0000041	BdiBd21-3.5G0064100	Bd21_3	BdiBd21-3.5G0064100.1.v1.2	1	multi-copy
OG0000041	BdiBd21-3.4G0250900	Bd21_3	BdiBd21-3.4G0250900.1.v1.2	1	multi-copy
OG0000041	BdiBd21-3.1G0217700	Bd21_3	BdiBd21-3.1G0217700.1.v1.2	1	multi-copy
OG0000041	BdiBd21-3.3G0163600	Bd21_3	BdiBd21-3.3G0163600.1.v1.2	1	multi-copy
OG0000041	BdiBd21-3.1G0211300	Bd21_3	BdiBd21-3.1G0211300.1.v1.2	1	multi-copy
OG0000041	BdiBd21-3.3G0328100	Bd21_3	BdiBd21-3.3G0328100.1.v1.2	1	multi-copy
OG0000041	BdiBd21-3.1G0537100	Bd21_3	BdiBd21-3.1G0537100.1.v1.2	1	multi-copy
OG0000041	BdiBd21-3.1G0669000	Bd21_3	BdiBd21-3.1G0669000.1.v1.2	1	multi-copy
OG0000041	BdiBd21-3.3G0163100	Bd21_3	BdiBd21-3.3G0163100.1.v1.2	1	multi-copy
OG0000041	BdiBd21-3.4G0295000	Bd21_3	BdiBd21-3.4G0295000.1.v1.2	1	multi-copy
OG0000041	BdiBd21-3.3G0163300	Bd21_3	BdiBd21-3.3G0163300.1.v1.2	1	multi-copy
OG0000041	Bradi3g45005	Bd21	Bradi3g45005.1.v3.1	1	multi-copy
OG0000041	BdiBd21-3.1G0410300	Bd21_3	BdiBd21-3.1G0410300.1.v1.2	1	multi-copy
OG0000041	BdiBd21-3.3G0347500	Bd21_3	BdiBd21-3.3G0347500.1.v1.2	1	multi-copy
OG0000041	BdiBd21-3.1G0809800	Bd21_3	BdiBd21-3.1G0809800.1.v1.2	1	multi-copy
OG0000041	BdiBd21-3.4G0467300	Bd21_3	BdiBd21-3.4G0467300.1.v1.2	1	multi-copy
OG0000041	BdiBd21-3.1G1051100	Bd21_3	BdiBd21-3.1G1051100.1.v1.2	1	multi-copy
OG0000042	BdiBd21-3.1G0730200	Bd21_3	BdiBd21-3.1G0730200.1.v1.2	1	multi-copy
OG0000042	BdiBd21-3.1G0837940	Bd21_3	BdiBd21-3.1G0837940.1.v1.2	1	multi-copy
OG0000042	BdiBd21-3.4G0606600	Bd21_3	BdiBd21-3.4G0606600.1.v1.2	1	multi-copy
OG0000042	BdiBd21-3.2G0435700	Bd21_3	BdiBd21-3.2G0435700.1.v1.2	1	multi-copy
OG0000042	BdiBd21-3.2G0291200	Bd21_3	BdiBd21-3.2G0291200.1.v1.2	1	multi-copy
OG0000042	BdiBd21-3.4G0548200	Bd21_3	BdiBd21-3.4G0548200.1.v1.2	1	multi-copy
OG0000042	Bradi1g63273	Bd21	Bradi1g63273.2.v3.1	1	multi-copy
OG0000042	BdiBd21-3.4G0380300	Bd21_3	BdiBd21-3.4G0380300.1.v1.2	1	multi-copy
OG0000042	BdiBd21-3.1G0854300	Bd21_3	BdiBd21-3.1G0854300.1.v1.2	1	multi-copy
OG0000042	Bradi1g12045	Bd21	Bradi1g12045.1.v3.1	1	multi-copy
OG0000042	BdiBd21-3.2G0484500	Bd21_3	BdiBd21-3.2G0484500.1.v1.2	1	multi-copy
OG0000042	BdiBd21-3.1G0160300	Bd21_3	BdiBd21-3.1G0160300.1.v1.2	1	multi-copy
OG0000042	Bradi1g33463	Bd21	Bradi1g33463.1.v3.1	1	multi-copy
OG0000042	BdiBd21-3.3G0698400	Bd21_3	BdiBd21-3.3G0698400.1.v1.2	1	multi-copy
OG0000042	BdiBd21-3.2G0471600	Bd21_3	BdiBd21-3.2G0471600.1.v1.2	1	multi-copy
OG0000042	BdiBd21-3.1G0979700	Bd21_3	BdiBd21-3.1G0979700.1.v1.2	1	multi-copy
OG0000042	BdiBd21-3.5G0340900	Bd21_3	BdiBd21-3.5G0340900.1.v1.2	1	multi-copy
OG0000042	BdiBd21-3.1G0927700	Bd21_3	BdiBd21-3.1G0927700.1.v1.2	1	multi-copy
OG0000042	BdiBd21-3.3G0719800	Bd21_3	BdiBd21-3.3G0719800.1.v1.2	1	multi-copy
OG0000042	Bradi3g52748	Bd21	Bradi3g52748.1.v3.1	1	multi-copy
OG0000042	BdiBd21-3.1G0622600	Bd21_3	BdiBd21-3.1G0622600.1.v1.2	1	multi-copy
OG0000043	Bradi4g33121	Bd21	Bradi4g33121.1.v3.1	1	multi-copy
OG0000043	Bradi1g23405	Bd21	Bradi1g23405.1.v3.1	1	multi-copy
OG0000043	Bradi1g44363	Bd21	Bradi1g44363.1.v3.1	1	multi-copy
OG0000043	Bradi1g45861	Bd21	Bradi1g45861.1.v3.1	1	multi-copy
OG0000043	BdiBd21-3.1G0519700	Bd21_3	BdiBd21-3.1G0519700.1.v1.2	1	multi-copy
OG0000043	Bradi1g12314	Bd21	Bradi1g12314.1.v3.1	1	multi-copy
OG0000043	Bradi1g22904	Bd21	Bradi1g22904.1.v3.1	1	multi-copy
OG0000043	Bradi4g18961	Bd21	Bradi4g18961.1.v3.1	1	multi-copy
OG0000043	Bradi3g44981	Bd21	Bradi3g44981.1.v3.1	1	multi-copy
OG0000043	Bradi3g10487	Bd21	Bradi3g10487.1.v3.1	1	multi-copy
OG0000043	Bradi3g34613	Bd21	Bradi3g34613.1.v3.1	1	multi-copy
OG0000043	Bradi4g27704	Bd21	Bradi4g27704.1.v3.1	1	multi-copy
OG0000043	BdiBd21-3.4G0262050	Bd21_3	BdiBd21-3.4G0262050.1.v1.2	1	multi-copy
OG0000043	Bradi2g27657	Bd21	Bradi2g27657.1.v3.1	1	multi-copy
OG0000043	Bradi4g10074	Bd21	Bradi4g10074.1.v3.1	1	multi-copy
OG0000043	Bradi3g31534	Bd21	Bradi3g31534.1.v3.1	1	multi-copy
OG0000043	Bradi4g23647	Bd21	Bradi4g23647.1.v3.1	1	multi-copy
OG0000043	BdiBd21-3.3G0116500	Bd21_3	BdiBd21-3.3G0116500.1.v1.2	1	multi-copy
OG0000043	Bradi1g38244	Bd21	Bradi1g38244.1.v3.1	1	multi-copy
OG0000043	Bradi2g40513	Bd21	Bradi2g40513.1.v3.1	1	multi-copy
OG0000043	Bradi2g26566	Bd21	Bradi2g26566.1.v3.1	1	multi-copy
OG0000044	Bradi1g14677	Bd21	Bradi1g14677.12.v3.1	10	single_copy_ortholog
OG0000044	BdiBd21-3.1G0196500	Bd21_3	BdiBd21-3.1G0196500.5.v1.2	11	single_copy_ortholog
OG0000044	BdiBd21-3.1G0196500	Bd21_3	BdiBd21-3.1G0196500.11.v1.2	11	single_copy_ortholog
OG0000044	Bradi1g14677	Bd21	Bradi1g14677.8.v3.1	10	single_copy_ortholog
OG0000044	Bradi1g14677	Bd21	Bradi1g14677.13.v3.1	10	single_copy_ortholog
OG0000044	BdiBd21-3.1G0196500	Bd21_3	BdiBd21-3.1G0196500.12.v1.2	11	single_copy_ortholog
OG0000044	BdiBd21-3.1G0196500	Bd21_3	BdiBd21-3.1G0196500.14.v1.2	11	single_copy_ortholog
OG0000044	Bradi1g14677	Bd21	Bradi1g14677.7.v3.1	10	single_copy_ortholog
OG0000044	Bradi1g14677	Bd21	Bradi1g14677.3.v3.1	10	single_copy_ortholog
OG0000044	BdiBd21-3.1G0196500	Bd21_3	BdiBd21-3.1G0196500.6.v1.2	11	single_copy_ortholog
OG0000044	Bradi1g14677	Bd21	Bradi1g14677.11.v3.1	10	single_copy_ortholog
OG0000044	BdiBd21-3.1G0196500	Bd21_3	BdiBd21-3.1G0196500.8.v1.2	11	single_copy_ortholog
OG0000044	Bradi1g14677	Bd21	Bradi1g14677.10.v3.1	10	single_copy_ortholog
OG0000044	Bradi1g14677	Bd21	Bradi1g14677.9.v3.1	10	single_copy_ortholog
OG0000044	BdiBd21-3.1G0196500	Bd21_3	BdiBd21-3.1G0196500.9.v1.2	11	single_copy_ortholog
OG0000044	BdiBd21-3.1G0196500	Bd21_3	BdiBd21-3.1G0196500.2.v1.2	11	single_copy_ortholog
OG0000044	BdiBd21-3.1G0196500	Bd21_3	BdiBd21-3.1G0196500.10.v1.2	11	single_copy_ortholog
OG0000044	Bradi1g14677	Bd21	Bradi1g14677.14.v3.1	10	single_copy_ortholog
OG0000044	BdiBd21-3.1G0196500	Bd21_3	BdiBd21-3.1G0196500.13.v1.2	11	single_copy_ortholog
OG0000044	BdiBd21-3.1G0196500	Bd21_3	BdiBd21-3.1G0196500.7.v1.2	11	single_copy_ortholog
OG0000044	Bradi1g14677	Bd21	Bradi1g14677.5.v3.1	10	single_copy_ortholog
OG0000045	Bradi1g20313	Bd21	Bradi1g20313.17.v3.1	20	multi-copy
OG0000045	Bradi1g20313	Bd21	Bradi1g20313.22.v3.1	20	multi-copy
OG0000045	Bradi1g20313	Bd21	Bradi1g20313.15.v3.1	20	multi-copy
OG0000045	BdiBd21-3.1G0265600	Bd21_3	BdiBd21-3.1G0265600.10.v1.2	4	multi-copy
OG0000045	Bradi1g20313	Bd21	Bradi1g20313.24.v3.1	20	multi-copy
OG0000045	Bradi1g20313	Bd21	Bradi1g20313.16.v3.1	20	multi-copy
OG0000045	Bradi1g20313	Bd21	Bradi1g20313.12.v3.1	20	multi-copy
OG0000045	BdiBd21-3.1G0265600	Bd21_3	BdiBd21-3.1G0265600.9.v1.2	4	multi-copy
OG0000045	Bradi1g20313	Bd21	Bradi1g20313.21.v3.1	20	multi-copy
OG0000045	Bradi1g20313	Bd21	Bradi1g20313.3.v3.1	20	multi-copy
OG0000045	Bradi1g20313	Bd21	Bradi1g20313.14.v3.1	20	multi-copy
OG0000045	Bradi1g20313	Bd21	Bradi1g20313.5.v3.1	20	multi-copy
OG0000045	Bradi1g20313	Bd21	Bradi1g20313.23.v3.1	20	multi-copy
OG0000045	Bradi1g20313	Bd21	Bradi1g20313.18.v3.1	20	multi-copy
OG0000045	Bradi1g20313	Bd21	Bradi1g20313.20.v3.1	20	multi-copy
OG0000045	Bradi1g20313	Bd21	Bradi1g20313.1.v3.1	20	multi-copy
OG0000045	Bradi1g20313	Bd21	Bradi1g20313.13.v3.1	20	multi-copy
OG0000045	Bradi1g20313	Bd21	Bradi1g20313.19.v3.1	20	multi-copy
OG0000045	BdiBd21-3.1G0265600	Bd21_3	BdiBd21-3.1G0265600.7.v1.2	4	multi-copy
OG0000045	Bradi1g20313	Bd21	Bradi1g20313.6.v3.1	20	multi-copy
OG0000045	Bradi1g20313	Bd21	Bradi1g20313.11.v3.1	20	multi-copy
OG0000046	Bradi2g03990	Bd21	Bradi2g03990.15.v3.1	22	duplicated_in_Bd21
OG0000046	Bradi2g03990	Bd21	Bradi2g03990.23.v3.1	22	duplicated_in_Bd21
OG0000046	Bradi2g03990	Bd21	Bradi2g03990.20.v3.1	22	duplicated_in_Bd21
OG0000046	Bradi2g03990	Bd21	Bradi2g03990.5.v3.1	22	duplicated_in_Bd21
OG0000046	BdiBd21-3.2G0052000	Bd21_3	BdiBd21-3.2G0052000.12.v1.2	7	duplicated_in_Bd21
OG0000046	BdiBd21-3.2G0052000	Bd21_3	BdiBd21-3.2G0052000.11.v1.2	7	duplicated_in_Bd21
OG0000046	Bradi2g03990	Bd21	Bradi2g03990.11.v3.1	22	duplicated_in_Bd21
OG0000046	Bradi2g03990	Bd21	Bradi2g03990.21.v3.1	22	duplicated_in_Bd21
OG0000046	Bradi2g03990	Bd21	Bradi2g03990.10.v3.1	22	duplicated_in_Bd21
OG0000046	BdiBd21-3.2G0052000	Bd21_3	BdiBd21-3.2G0052000.10.v1.2	7	duplicated_in_Bd21
OG0000046	Bradi2g03990	Bd21	Bradi2g03990.12.v3.1	22	duplicated_in_Bd21
OG0000046	Bradi2g03990	Bd21	Bradi2g03990.9.v3.1	22	duplicated_in_Bd21
OG0000046	Bradi2g03990	Bd21	Bradi2g03990.13.v3.1	22	duplicated_in_Bd21
OG0000046	Bradi2g03990	Bd21	Bradi2g03990.14.v3.1	22	duplicated_in_Bd21
OG0000046	Bradi2g03990	Bd21	Bradi2g03990.3.v3.1	22	duplicated_in_Bd21
OG0000046	BdiBd21-3.2G0052000	Bd21_3	BdiBd21-3.2G0052000.3.v1.2	7	duplicated_in_Bd21
OG0000046	BdiBd21-3.2G0052000	Bd21_3	BdiBd21-3.2G0052000.13.v1.2	7	duplicated_in_Bd21
OG0000046	BdiBd21-3.2G0052000	Bd21_3	BdiBd21-3.2G0052000.2.v1.2	7	duplicated_in_Bd21
OG0000046	Bradi2g03990	Bd21	Bradi2g03990.22.v3.1	22	duplicated_in_Bd21
OG0000046	BdiBd21-3.2G0052000	Bd21_3	BdiBd21-3.2G0052000.22.v1.2	7	duplicated_in_Bd21
OG0000046	Bradi2g03990	Bd21	Bradi2g03990.2.v3.1	22	duplicated_in_Bd21
OG0000047	BdiBd21-3.2G0286500	Bd21_3	BdiBd21-3.2G0286500.1.v1.2	1	duplicated_in_Bd21_3
OG0000047	BdiBd21-3.3G0476700	Bd21_3	BdiBd21-3.3G0476700.1.v1.2	1	duplicated_in_Bd21_3
OG0000047	BdiBd21-3.1G0545100	Bd21_3	BdiBd21-3.1G0545100.1.v1.2	1	duplicated_in_Bd21_3
OG0000047	BdiBd21-3.1G0535300	Bd21_3	BdiBd21-3.1G0535300.1.v1.2	1	duplicated_in_Bd21_3
OG0000047	BdiBd21-3.2G0807300	Bd21_3	BdiBd21-3.2G0807300.1.v1.2	1	duplicated_in_Bd21_3
OG0000047	BdiBd21-3.1G0974700	Bd21_3	BdiBd21-3.1G0974700.1.v1.2	1	duplicated_in_Bd21_3
OG0000047	BdiBd21-3.1G0535000	Bd21_3	BdiBd21-3.1G0535000.1.v1.2	1	duplicated_in_Bd21_3
OG0000047	BdiBd21-3.5G0001100	Bd21_3	BdiBd21-3.5G0001100.1.v1.2	1	duplicated_in_Bd21_3
OG0000047	Bradi2g21615	Bd21	Bradi2g21615.1.v3.1	1	duplicated_in_Bd21_3
OG0000047	BdiBd21-3.2G0283900	Bd21_3	BdiBd21-3.2G0283900.1.v1.2	1	duplicated_in_Bd21_3
OG0000047	BdiBd21-3.1G0936000	Bd21_3	BdiBd21-3.1G0936000.1.v1.2	1	duplicated_in_Bd21_3
OG0000047	BdiBd21-3.4G0123000	Bd21_3	BdiBd21-3.4G0123000.1.v1.2	1	duplicated_in_Bd21_3
OG0000047	BdiBd21-3.5G0186200	Bd21_3	BdiBd21-3.5G0186200.1.v1.2	1	duplicated_in_Bd21_3
OG0000047	BdiBd21-3.5G0059200	Bd21_3	BdiBd21-3.5G0059200.1.v1.2	1	duplicated_in_Bd21_3
OG0000047	BdiBd21-3.5G0255400	Bd21_3	BdiBd21-3.5G0255400.1.v1.2	1	duplicated_in_Bd21_3
OG0000047	BdiBd21-3.4G0183900	Bd21_3	BdiBd21-3.4G0183900.1.v1.2	1	duplicated_in_Bd21_3
OG0000047	BdiBd21-3.3G0164500	Bd21_3	BdiBd21-3.3G0164500.1.v1.2	1	duplicated_in_Bd21_3
OG0000047	BdiBd21-3.5G0052900	Bd21_3	BdiBd21-3.5G0052900.1.v1.2	1	duplicated_in_Bd21_3
OG0000047	BdiBd21-3.1G0534200	Bd21_3	BdiBd21-3.1G0534200.1.v1.2	1	duplicated_in_Bd21_3
OG0000047	BdiBd21-3.3G0164400	Bd21_3	BdiBd21-3.3G0164400.1.v1.2	1	duplicated_in_Bd21_3
OG0000047	BdiBd21-3.3G0164700	Bd21_3	BdiBd21-3.3G0164700.1.v1.2	1	duplicated_in_Bd21_3
OG0000048	BdiBd21-3.2G0692900	Bd21_3	BdiBd21-3.2G0692900.12.v1.2	9	single_copy_ortholog
OG0000048	Bradi2g54177	Bd21	Bradi2g54177.6.v3.1	12	single_copy_ortholog
OG0000048	BdiBd21-3.2G0692900	Bd21_3	BdiBd21-3.2G0692900.8.v1.2	9	single_copy_ortholog
OG0000048	Bradi2g54177	Bd21	Bradi2g54177.2.v3.1	12	single_copy_ortholog
OG0000048	BdiBd21-3.2G0692900	Bd21_3	BdiBd21-3.2G0692900.1.v1.2	9	single_copy_ortholog
OG0000048	BdiBd21-3.2G0692900	Bd21_3	BdiBd21-3.2G0692900.14.v1.2	9	single_copy_ortholog
OG0000048	Bradi2g54177	Bd21	Bradi2g54177.9.v3.1	12	single_copy_ortholog
OG0000048	Bradi2g54177	Bd21	Bradi2g54177.13.v3.1	12	single_copy_ortholog
OG0000048	BdiBd21-3.2G0692900	Bd21_3	BdiBd21-3.2G0692900.11.v1.2	9	single_copy_ortholog
OG0000048	BdiBd21-3.2G0692900	Bd21_3	BdiBd21-3.2G0692900.10.v1.2	9	single_copy_ortholog
OG0000048	Bradi2g54177	Bd21	Bradi2g54177.3.v3.1	12	single_copy_ortholog
OG0000048	BdiBd21-3.2G0692900	Bd21_3	BdiBd21-3.2G0692900.13.v1.2	9	single_copy_ortholog
OG0000048	BdiBd21-3.2G0692900	Bd21_3	BdiBd21-3.2G0692900.9.v1.2	9	single_copy_ortholog
OG0000048	Bradi2g54177	Bd21	Bradi2g54177.12.v3.1	12	single_copy_ortholog
OG0000048	Bradi2g54177	Bd21	Bradi2g54177.10.v3.1	12	single_copy_ortholog
OG0000048	Bradi2g54177	Bd21	Bradi2g54177.15.v3.1	12	single_copy_ortholog
OG0000048	Bradi2g54177	Bd21	Bradi2g54177.7.v3.1	12	single_copy_ortholog
OG0000048	Bradi2g54177	Bd21	Bradi2g54177.8.v3.1	12	single_copy_ortholog
OG0000048	BdiBd21-3.2G0692900	Bd21_3	BdiBd21-3.2G0692900.5.v1.2	9	single_copy_ortholog
OG0000048	Bradi2g54177	Bd21	Bradi2g54177.14.v3.1	12	single_copy_ortholog
OG0000048	Bradi2g54177	Bd21	Bradi2g54177.11.v3.1	12	single_copy_ortholog
OG0000049	BdiBd21-3.3G0038000	Bd21_3	BdiBd21-3.3G0038000.1.v1.2	8	single_copy_ortholog
OG0000049	Bradi3g03106	Bd21	Bradi3g03106.7.v3.1	13	single_copy_ortholog
OG0000049	BdiBd21-3.3G0038000	Bd21_3	BdiBd21-3.3G0038000.6.v1.2	8	single_copy_ortholog
OG0000049	BdiBd21-3.3G0038000	Bd21_3	BdiBd21-3.3G0038000.7.v1.2	8	single_copy_ortholog
OG0000049	BdiBd21-3.3G0038000	Bd21_3	BdiBd21-3.3G0038000.5.v1.2	8	single_copy_ortholog
OG0000049	BdiBd21-3.3G0038000	Bd21_3	BdiBd21-3.3G0038000.2.v1.2	8	single_copy_ortholog
OG0000049	Bradi3g03106	Bd21	Bradi3g03106.9.v3.1	13	single_copy_ortholog
OG0000049	Bradi3g03106	Bd21	Bradi3g03106.8.v3.1	13	single_copy_ortholog
OG0000049	Bradi3g03106	Bd21	Bradi3g03106.6.v3.1	13	single_copy_ortholog
OG0000049	BdiBd21-3.3G0038000	Bd21_3	BdiBd21-3.3G0038000.4.v1.2	8	single_copy_ortholog
OG0000049	BdiBd21-3.3G0038000	Bd21_3	BdiBd21-3.3G0038000.3.v1.2	8	single_copy_ortholog
OG0000049	Bradi3g03106	Bd21	Bradi3g03106.13.v3.1	13	single_copy_ortholog
OG0000049	BdiBd21-3.3G0038000	Bd21_3	BdiBd21-3.3G0038000.8.v1.2	8	single_copy_ortholog
OG0000049	Bradi3g03106	Bd21	Bradi3g03106.3.v3.1	13	single_copy_ortholog
OG0000049	Bradi3g03106	Bd21	Bradi3g03106.14.v3.1	13	single_copy_ortholog
OG0000049	Bradi3g03106	Bd21	Bradi3g03106.1.v3.1	13	single_copy_ortholog
OG0000049	Bradi3g03106	Bd21	Bradi3g03106.10.v3.1	13	single_copy_ortholog
OG0000049	Bradi3g03106	Bd21	Bradi3g03106.5.v3.1	13	single_copy_ortholog
OG0000049	Bradi3g03106	Bd21	Bradi3g03106.11.v3.1	13	single_copy_ortholog
OG0000049	Bradi3g03106	Bd21	Bradi3g03106.4.v3.1	13	single_copy_ortholog
OG0000049	Bradi3g03106	Bd21	Bradi3g03106.12.v3.1	13	single_copy_ortholog
OG0000050	Bradi3g29861	Bd21	Bradi3g29861.16.v3.1	20	single_copy_ortholog
OG0000050	Bradi3g29861	Bd21	Bradi3g29861.19.v3.1	20	single_copy_ortholog
OG0000050	Bradi3g29861	Bd21	Bradi3g29861.24.v3.1	20	single_copy_ortholog
OG0000050	Bradi3g29861	Bd21	Bradi3g29861.1.v3.1	20	single_copy_ortholog
OG0000050	Bradi3g29861	Bd21	Bradi3g29861.12.v3.1	20	single_copy_ortholog
OG0000050	Bradi3g29861	Bd21	Bradi3g29861.26.v3.1	20	single_copy_ortholog
OG0000050	Bradi3g29861	Bd21	Bradi3g29861.28.v3.1	20	single_copy_ortholog
OG0000050	Bradi3g29861	Bd21	Bradi3g29861.6.v3.1	20	single_copy_ortholog
OG0000050	Bradi3g29861	Bd21	Bradi3g29861.22.v3.1	20	single_copy_ortholog
OG0000050	Bradi3g29861	Bd21	Bradi3g29861.23.v3.1	20	single_copy_ortholog
OG0000050	Bradi3g29861	Bd21	Bradi3g29861.14.v3.1	20	single_copy_ortholog
OG0000050	Bradi3g29861	Bd21	Bradi3g29861.25.v3.1	20	single_copy_ortholog
OG0000050	Bradi3g29861	Bd21	Bradi3g29861.21.v3.1	20	single_copy_ortholog
OG0000050	Bradi3g29861	Bd21	Bradi3g29861.17.v3.1	20	single_copy_ortholog
OG0000050	Bradi3g29861	Bd21	Bradi3g29861.18.v3.1	20	single_copy_ortholog
OG0000050	Bradi3g29861	Bd21	Bradi3g29861.7.v3.1	20	single_copy_ortholog
OG0000050	Bradi3g29861	Bd21	Bradi3g29861.5.v3.1	20	single_copy_ortholog
OG0000050	Bradi3g29861	Bd21	Bradi3g29861.20.v3.1	20	single_copy_ortholog
OG0000050	Bradi3g29861	Bd21	Bradi3g29861.15.v3.1	20	single_copy_ortholog
OG0000050	BdiBd21-3.3G0390900	Bd21_3	BdiBd21-3.3G0390900.3.v1.2	4	single_copy_ortholog
OG0000050	Bradi3g29861	Bd21	Bradi3g29861.27.v3.1	20	single_copy_ortholog
OG0000051	Bradi3g44707	Bd21	Bradi3g44707.20.v3.1	18	single_copy_ortholog
OG0000051	Bradi3g44707	Bd21	Bradi3g44707.12.v3.1	18	single_copy_ortholog
OG0000051	Bradi3g44707	Bd21	Bradi3g44707.15.v3.1	18	single_copy_ortholog
OG0000051	Bradi3g44707	Bd21	Bradi3g44707.19.v3.1	18	single_copy_ortholog
OG0000051	Bradi3g44707	Bd21	Bradi3g44707.13.v3.1	18	single_copy_ortholog
OG0000051	Bradi3g44707	Bd21	Bradi3g44707.14.v3.1	18	single_copy_ortholog
OG0000051	Bradi3g44707	Bd21	Bradi3g44707.11.v3.1	18	single_copy_ortholog
OG0000051	Bradi3g44707	Bd21	Bradi3g44707.10.v3.1	18	single_copy_ortholog
OG0000051	Bradi3g44707	Bd21	Bradi3g44707.6.v3.1	18	single_copy_ortholog
OG0000051	Bradi3g44707	Bd21	Bradi3g44707.18.v3.1	18	single_copy_ortholog
OG0000051	Bradi3g44707	Bd21	Bradi3g44707.5.v3.1	18	single_copy_ortholog
OG0000051	Bradi3g44707	Bd21	Bradi3g44707.3.v3.1	18	single_copy_ortholog
OG0000051	Bradi3g44707	Bd21	Bradi3g44707.17.v3.1	18	single_copy_ortholog
OG0000051	BdiBd21-3.3G0593600	Bd21_3	BdiBd21-3.3G0593600.1.v1.2	3	single_copy_ortholog
OG0000051	BdiBd21-3.3G0593600	Bd21_3	BdiBd21-3.3G0593600.3.v1.2	3	single_copy_ortholog
OG0000051	Bradi3g44707	Bd21	Bradi3g44707.2.v3.1	18	single_copy_ortholog
OG0000051	Bradi3g44707	Bd21	Bradi3g44707.9.v3.1	18	single_copy_ortholog
OG0000051	Bradi3g44707	Bd21	Bradi3g44707.7.v3.1	18	single_copy_ortholog
OG0000051	Bradi3g44707	Bd21	Bradi3g44707.16.v3.1	18	single_copy_ortholog
OG0000051	BdiBd21-3.3G0593600	Bd21_3	BdiBd21-3.3G0593600.2.v1.2	3	single_copy_ortholog
OG0000051	Bradi3g44707	Bd21	Bradi3g44707.8.v3.1	18	single_copy_ortholog
OG0000052	Bradi4g33495	Bd21	Bradi4g33495.2.v3.1	2	duplicated_in_Bd21_3
OG0000052	BdiBd21-3.4G0478200	Bd21_3	BdiBd21-3.4G0478200.1.v1.2	1	duplicated_in_Bd21_3
OG0000052	BdiBd21-3.1G0123100	Bd21_3	BdiBd21-3.1G0123100.1.v1.2	1	duplicated_in_Bd21_3
OG0000052	BdiBd21-3.4G0259900	Bd21_3	BdiBd21-3.4G0259900.1.v1.2	1	duplicated_in_Bd21_3
OG0000052	BdiBd21-3.3G0161100	Bd21_3	BdiBd21-3.3G0161100.1.v1.2	1	duplicated_in_Bd21_3
OG0000052	BdiBd21-3.3G0161700	Bd21_3	BdiBd21-3.3G0161700.1.v1.2	1	duplicated_in_Bd21_3
OG0000052	BdiBd21-3.2G0543000	Bd21_3	BdiBd21-3.2G0543000.1.v1.2	1	duplicated_in_Bd21_3
OG0000052	BdiBd21-3.1G0625800	Bd21_3	BdiBd21-3.1G0625800.1.v1.2	1	duplicated_in_Bd21_3
OG0000052	BdiBd21-3.1G0974600	Bd21_3	BdiBd21-3.1G0974600.1.v1.2	1	duplicated_in_Bd21_3
OG0000052	BdiBd21-3.1G0545200	Bd21_3	BdiBd21-3.1G0545200.1.v1.2	1	duplicated_in_Bd21_3
OG0000052	BdiBd21-3.3G0337000	Bd21_3	BdiBd21-3.3G0337000.1.v1.2	1	duplicated_in_Bd21_3
OG0000052	BdiBd21-3.4G0391800	Bd21_3	BdiBd21-3.4G0391800.1.v1.2	1	duplicated_in_Bd21_3
OG0000052	BdiBd21-3.2G0107200	Bd21_3	BdiBd21-3.2G0107200.1.v1.2	1	duplicated_in_Bd21_3
OG0000052	BdiBd21-3.4G0299900	Bd21_3	BdiBd21-3.4G0299900.1.v1.2	1	duplicated_in_Bd21_3
OG0000052	BdiBd21-3.3G0164600	Bd21_3	BdiBd21-3.3G0164600.1.v1.2	1	duplicated_in_Bd21_3
OG0000052	BdiBd21-3.1G0703600	Bd21_3	BdiBd21-3.1G0703600.1.v1.2	1	duplicated_in_Bd21_3
OG0000052	BdiBd21-3.1G0195200	Bd21_3	BdiBd21-3.1G0195200.1.v1.2	1	duplicated_in_Bd21_3
OG0000052	BdiBd21-3.4G0232300	Bd21_3	BdiBd21-3.4G0232300.1.v1.2	1	duplicated_in_Bd21_3
OG0000052	BdiBd21-3.4G0182200	Bd21_3	BdiBd21-3.4G0182200.1.v1.2	1	duplicated_in_Bd21_3
OG0000052	BdiBd21-3.5G0079100	Bd21_3	BdiBd21-3.5G0079100.1.v1.2	1	duplicated_in_Bd21_3
OG0000052	BdiBd21-3.5G0030600	Bd21_3	BdiBd21-3.5G0030600.1.v1.2	1	duplicated_in_Bd21_3
OG0000053	Bradi4g44217	Bd21	Bradi4g44217.4.v3.1	1	multi-copy
OG0000053	BdiBd21-3.4G0613500	Bd21_3	BdiBd21-3.4G0613500.15.v1.2	12	multi-copy
OG0000053	Bradi4g44227	Bd21	Bradi4g44227.3.v3.1	6	multi-copy
OG0000053	Bradi4g44227	Bd21	Bradi4g44227.5.v3.1	6	multi-copy
OG0000053	Bradi4g44227	Bd21	Bradi4g44227.2.v3.1	6	multi-copy
OG0000053	BdiBd21-3.4G0613000	Bd21_3	BdiBd21-3.4G0613000.1.v1.2	2	multi-copy
OG0000053	BdiBd21-3.4G0613500	Bd21_3	BdiBd21-3.4G0613500.16.v1.2	12	multi-copy
OG0000053	BdiBd21-3.4G0613500	Bd21_3	BdiBd21-3.4G0613500.8.v1.2	12	multi-copy
OG0000053	BdiBd21-3.4G0613000	Bd21_3	BdiBd21-3.4G0613000.2.v1.2	2	multi-copy
OG0000053	BdiBd21-3.4G0613500	Bd21_3	BdiBd21-3.4G0613500.5.v1.2	12	multi-copy
OG0000053	BdiBd21-3.4G0613500	Bd21_3	BdiBd21-3.4G0613500.7.v1.2	12	multi-copy
OG0000053	Bradi4g44227	Bd21	Bradi4g44227.6.v3.1	6	multi-copy
OG0000053	Bradi4g44227	Bd21	Bradi4g44227.7.v3.1	6	multi-copy
OG0000053	BdiBd21-3.4G0613500	Bd21_3	BdiBd21-3.4G0613500.11.v1.2	12	multi-copy
OG0000053	BdiBd21-3.4G0613500	Bd21_3	BdiBd21-3.4G0613500.14.v1.2	12	multi-copy
OG0000053	BdiBd21-3.4G0613500	Bd21_3	BdiBd21-3.4G0613500.12.v1.2	12	multi-copy
OG0000053	Bradi4g44227	Bd21	Bradi4g44227.1.v3.1	6	multi-copy
OG0000053	BdiBd21-3.4G0613500	Bd21_3	BdiBd21-3.4G0613500.6.v1.2	12	multi-copy
OG0000053	BdiBd21-3.4G0613500	Bd21_3	BdiBd21-3.4G0613500.13.v1.2	12	multi-copy
OG0000053	BdiBd21-3.4G0613500	Bd21_3	BdiBd21-3.4G0613500.4.v1.2	12	multi-copy
OG0000053	BdiBd21-3.4G0613500	Bd21_3	BdiBd21-3.4G0613500.17.v1.2	12	multi-copy
OG0000054	Bradi2g56000	Bd21	Bradi2g56000.2.v3.1	2	multi-copy
OG0000054	BdiBd21-3.1G0142200	Bd21_3	BdiBd21-3.1G0142200.1.v1.2	1	multi-copy
OG0000054	BdiBd21-3.2G0504000	Bd21_3	BdiBd21-3.2G0504000.1.v1.2	1	multi-copy
OG0000054	Bradi2g39590	Bd21	Bradi2g39590.1.v3.1	1	multi-copy
OG0000054	BdiBd21-3.3G0403700	Bd21_3	BdiBd21-3.3G0403700.1.v1.2	1	multi-copy
OG0000054	Bradi2g24070	Bd21	Bradi2g24070.2.v3.1	2	multi-copy
OG0000054	Bradi2g56000	Bd21	Bradi2g56000.1.v3.1	2	multi-copy
OG0000054	Bradi1g10630	Bd21	Bradi1g10630.1.v3.1	1	multi-copy
OG0000054	BdiBd21-3.4G0001100	Bd21_3	BdiBd21-3.4G0001100.1.v1.2	1	multi-copy
OG0000054	BdiBd21-3.2G0716300	Bd21_3	BdiBd21-3.2G0716300.1.v1.2	1	multi-copy
OG0000054	Bradi4g41850	Bd21	Bradi4g41850.1.v3.1	1	multi-copy
OG0000054	BdiBd21-3.2G0318100	Bd21_3	BdiBd21-3.2G0318100.3.v1.2	3	multi-copy
OG0000054	Bradi1g02580	Bd21	Bradi1g02580.1.v3.1	1	multi-copy
OG0000054	BdiBd21-3.2G0318100	Bd21_3	BdiBd21-3.2G0318100.1.v1.2	3	multi-copy
OG0000054	Bradi3g30710	Bd21	Bradi3g30710.2.v3.1	1	multi-copy
OG0000054	Bradi4g00260	Bd21	Bradi4g00260.1.v3.1	1	multi-copy
OG0000054	Bradi2g24070	Bd21	Bradi2g24070.1.v3.1	2	multi-copy
OG0000054	BdiBd21-3.4G0580600	Bd21_3	BdiBd21-3.4G0580600.1.v1.2	1	multi-copy
OG0000054	BdiBd21-3.2G0318100	Bd21_3	BdiBd21-3.2G0318100.2.v1.2	3	multi-copy
OG0000054	BdiBd21-3.1G0034400	Bd21_3	BdiBd21-3.1G0034400.1.v1.2	1	multi-copy
OG0000055	BdiBd21-3.3G0337100	Bd21_3	BdiBd21-3.3G0337100.1.v1.2	1	duplicated_in_Bd21_3
OG0000055	Bradi1g16208	Bd21	Bradi1g16208.1.v3.1	1	duplicated_in_Bd21_3
OG0000055	BdiBd21-3.1G0217000	Bd21_3	BdiBd21-3.1G0217000.1.v1.2	1	duplicated_in_Bd21_3
OG0000055	BdiBd21-3.2G0379400	Bd21_3	BdiBd21-3.2G0379400.1.v1.2	1	duplicated_in_Bd21_3
OG0000055	BdiBd21-3.3G0209100	Bd21_3	BdiBd21-3.3G0209100.1.v1.2	1	duplicated_in_Bd21_3
OG0000055	BdiBd21-3.4G0232400	Bd21_3	BdiBd21-3.4G0232400.1.v1.2	1	duplicated_in_Bd21_3
OG0000055	BdiBd21-3.2G0422100	Bd21_3	BdiBd21-3.2G0422100.1.v1.2	1	duplicated_in_Bd21_3
OG0000055	BdiBd21-3.1G0215600	Bd21_3	BdiBd21-3.1G0215600.1.v1.2	1	duplicated_in_Bd21_3
OG0000055	BdiBd21-3.5G0065400	Bd21_3	BdiBd21-3.5G0065400.1.v1.2	1	duplicated_in_Bd21_3
OG0000055	BdiBd21-3.1G0603500	Bd21_3	BdiBd21-3.1G0603500.1.v1.2	1	duplicated_in_Bd21_3
OG0000055	BdiBd21-3.4G0423500	Bd21_3	BdiBd21-3.4G0423500.1.v1.2	1	duplicated_in_Bd21_3
OG0000055	BdiBd21-3.3G0363300	Bd21_3	BdiBd21-3.3G0363300.1.v1.2	1	duplicated_in_Bd21_3
OG0000055	BdiBd21-3.4G0216700	Bd21_3	BdiBd21-3.4G0216700.1.v1.2	1	duplicated_in_Bd21_3
OG0000055	BdiBd21-3.2G0395200	Bd21_3	BdiBd21-3.2G0395200.1.v1.2	1	duplicated_in_Bd21_3
OG0000055	BdiBd21-3.2G0033000	Bd21_3	BdiBd21-3.2G0033000.1.v1.2	1	duplicated_in_Bd21_3
OG0000055	BdiBd21-3.2G0392900	Bd21_3	BdiBd21-3.2G0392900.1.v1.2	1	duplicated_in_Bd21_3
OG0000055	BdiBd21-3.1G0715100	Bd21_3	BdiBd21-3.1G0715100.1.v1.2	1	duplicated_in_Bd21_3
OG0000055	BdiBd21-3.3G0153200	Bd21_3	BdiBd21-3.3G0153200.1.v1.2	1	duplicated_in_Bd21_3
OG0000055	BdiBd21-3.1G0698000	Bd21_3	BdiBd21-3.1G0698000.1.v1.2	1	duplicated_in_Bd21_3
OG0000055	BdiBd21-3.2G0397600	Bd21_3	BdiBd21-3.2G0397600.1.v1.2	1	duplicated_in_Bd21_3
OG0000056	Bradi1g42490	Bd21	Bradi1g42490.13.v3.1	19	single_copy_ortholog
OG0000056	Bradi1g42490	Bd21	Bradi1g42490.3.v3.1	19	single_copy_ortholog
OG0000056	Bradi1g42490	Bd21	Bradi1g42490.12.v3.1	19	single_copy_ortholog
OG0000056	Bradi1g42490	Bd21	Bradi1g42490.2.v3.1	19	single_copy_ortholog
OG0000056	Bradi1g42490	Bd21	Bradi1g42490.10.v3.1	19	single_copy_ortholog
OG0000056	Bradi1g42490	Bd21	Bradi1g42490.7.v3.1	19	single_copy_ortholog
OG0000056	Bradi1g42490	Bd21	Bradi1g42490.6.v3.1	19	single_copy_ortholog
OG0000056	Bradi1g42490	Bd21	Bradi1g42490.18.v3.1	19	single_copy_ortholog
OG0000056	Bradi1g42490	Bd21	Bradi1g42490.8.v3.1	19	single_copy_ortholog
OG0000056	Bradi1g42490	Bd21	Bradi1g42490.19.v3.1	19	single_copy_ortholog
OG0000056	Bradi1g42490	Bd21	Bradi1g42490.14.v3.1	19	single_copy_ortholog
OG0000056	Bradi1g42490	Bd21	Bradi1g42490.15.v3.1	19	single_copy_ortholog
OG0000056	Bradi1g42490	Bd21	Bradi1g42490.16.v3.1	19	single_copy_ortholog
OG0000056	Bradi1g42490	Bd21	Bradi1g42490.4.v3.1	19	single_copy_ortholog
OG0000056	Bradi1g42490	Bd21	Bradi1g42490.17.v3.1	19	single_copy_ortholog
OG0000056	BdiBd21-3.1G0550100	Bd21_3	BdiBd21-3.1G0550100.3.v1.2	1	single_copy_ortholog
OG0000056	Bradi1g42490	Bd21	Bradi1g42490.20.v3.1	19	single_copy_ortholog
OG0000056	Bradi1g42490	Bd21	Bradi1g42490.5.v3.1	19	single_copy_ortholog
OG0000056	Bradi1g42490	Bd21	Bradi1g42490.9.v3.1	19	single_copy_ortholog
OG0000056	Bradi1g42490	Bd21	Bradi1g42490.11.v3.1	19	single_copy_ortholog
OG0000057	BdiBd21-3.3G0491500	Bd21_3	BdiBd21-3.3G0491500.1.v1.2	1	multi-copy
OG0000057	BdiBd21-3.2G0546700	Bd21_3	BdiBd21-3.2G0546700.1.v1.2	1	multi-copy
OG0000057	Bradi3g29483	Bd21	Bradi3g29483.1.v3.1	1	multi-copy
OG0000057	Bradi2g36592	Bd21	Bradi2g36592.1.v3.1	1	multi-copy
OG0000057	BdiBd21-3.3G0301500	Bd21_3	BdiBd21-3.3G0301500.1.v1.2	1	multi-copy
OG0000057	BdiBd21-3.2G0093400	Bd21_3	BdiBd21-3.2G0093400.1.v1.2	1	multi-copy
OG0000057	Bradi3g21562	Bd21	Bradi3g21562.1.v3.1	1	multi-copy
OG0000057	BdiBd21-3.2G0287500	Bd21_3	BdiBd21-3.2G0287500.1.v1.2	1	multi-copy
OG0000057	BdiBd21-3.4G0169500	Bd21_3	BdiBd21-3.4G0169500.1.v1.2	1	multi-copy
OG0000057	BdiBd21-3.5G0206100	Bd21_3	BdiBd21-3.5G0206100.1.v1.2	1	multi-copy
OG0000057	Bradi3g17992	Bd21	Bradi3g17992.1.v3.1	1	multi-copy
OG0000057	BdiBd21-3.2G0460600	Bd21_3	BdiBd21-3.2G0460600.1.v1.2	1	multi-copy
OG0000057	BdiBd21-3.2G0229900	Bd21_3	BdiBd21-3.2G0229900.1.v1.2	1	multi-copy
OG0000057	BdiBd21-3.3G0385500	Bd21_3	BdiBd21-3.3G0385500.1.v1.2	1	multi-copy
OG0000057	BdiBd21-3.2G0401500	Bd21_3	BdiBd21-3.2G0401500.1.v1.2	1	multi-copy
OG0000057	BdiBd21-3.3G0260400	Bd21_3	BdiBd21-3.3G0260400.1.v1.2	1	multi-copy
OG0000057	BdiBd21-3.1G0687800	Bd21_3	BdiBd21-3.1G0687800.1.v1.2	1	multi-copy
OG0000057	BdiBd21-3.3G0247600	Bd21_3	BdiBd21-3.3G0247600.1.v1.2	1	multi-copy
OG0000057	Bradi2g21955	Bd21	Bradi2g21955.1.v3.1	1	multi-copy
OG0000057	BdiBd21-3.1G0767900	Bd21_3	BdiBd21-3.1G0767900.1.v1.2	1	multi-copy
OG0000058	Bradi3g02970	Bd21	Bradi3g02970.20.v3.1	19	single_copy_ortholog
OG0000058	Bradi3g02970	Bd21	Bradi3g02970.12.v3.1	19	single_copy_ortholog
OG0000058	Bradi3g02970	Bd21	Bradi3g02970.7.v3.1	19	single_copy_ortholog
OG0000058	Bradi3g02970	Bd21	Bradi3g02970.11.v3.1	19	single_copy_ortholog
OG0000058	Bradi3g02970	Bd21	Bradi3g02970.10.v3.1	19	single_copy_ortholog
OG0000058	Bradi3g02970	Bd21	Bradi3g02970.3.v3.1	19	single_copy_ortholog
OG0000058	Bradi3g02970	Bd21	Bradi3g02970.5.v3.1	19	single_copy_ortholog
OG0000058	Bradi3g02970	Bd21	Bradi3g02970.15.v3.1	19	single_copy_ortholog
OG0000058	Bradi3g02970	Bd21	Bradi3g02970.16.v3.1	19	single_copy_ortholog
OG0000058	Bradi3g02970	Bd21	Bradi3g02970.8.v3.1	19	single_copy_ortholog
OG0000058	Bradi3g02970	Bd21	Bradi3g02970.6.v3.1	19	single_copy_ortholog
OG0000058	Bradi3g02970	Bd21	Bradi3g02970.9.v3.1	19	single_copy_ortholog
OG0000058	Bradi3g02970	Bd21	Bradi3g02970.19.v3.1	19	single_copy_ortholog
OG0000058	Bradi3g02970	Bd21	Bradi3g02970.13.v3.1	19	single_copy_ortholog
OG0000058	Bradi3g02970	Bd21	Bradi3g02970.18.v3.1	19	single_copy_ortholog
OG0000058	Bradi3g02970	Bd21	Bradi3g02970.4.v3.1	19	single_copy_ortholog
OG0000058	BdiBd21-3.3G0036600	Bd21_3	BdiBd21-3.3G0036600.12.v1.2	1	single_copy_ortholog
OG0000058	Bradi3g02970	Bd21	Bradi3g02970.14.v3.1	19	single_copy_ortholog
OG0000058	Bradi3g02970	Bd21	Bradi3g02970.17.v3.1	19	single_copy_ortholog
OG0000058	Bradi3g02970	Bd21	Bradi3g02970.2.v3.1	19	single_copy_ortholog
OG0000059	BdiBd21-3.3G0404700	Bd21_3	BdiBd21-3.3G0404700.1.v1.2	2	single_copy_ortholog
OG0000059	Bradi3g30757	Bd21	Bradi3g30757.12.v3.1	18	single_copy_ortholog
OG0000059	Bradi3g30757	Bd21	Bradi3g30757.14.v3.1	18	single_copy_ortholog
OG0000059	Bradi3g30757	Bd21	Bradi3g30757.1.v3.1	18	single_copy_ortholog
OG0000059	Bradi3g30757	Bd21	Bradi3g30757.18.v3.1	18	single_copy_ortholog
OG0000059	Bradi3g30757	Bd21	Bradi3g30757.10.v3.1	18	single_copy_ortholog
OG0000059	Bradi3g30757	Bd21	Bradi3g30757.4.v3.1	18	single_copy_ortholog
OG0000059	Bradi3g30757	Bd21	Bradi3g30757.17.v3.1	18	single_copy_ortholog
OG0000059	Bradi3g30757	Bd21	Bradi3g30757.7.v3.1	18	single_copy_ortholog
OG0000059	Bradi3g30757	Bd21	Bradi3g30757.5.v3.1	18	single_copy_ortholog
OG0000059	Bradi3g30757	Bd21	Bradi3g30757.11.v3.1	18	single_copy_ortholog
OG0000059	Bradi3g30757	Bd21	Bradi3g30757.13.v3.1	18	single_copy_ortholog
OG0000059	Bradi3g30757	Bd21	Bradi3g30757.8.v3.1	18	single_copy_ortholog
OG0000059	Bradi3g30757	Bd21	Bradi3g30757.3.v3.1	18	single_copy_ortholog
OG0000059	Bradi3g30757	Bd21	Bradi3g30757.16.v3.1	18	single_copy_ortholog
OG0000059	BdiBd21-3.3G0404700	Bd21_3	BdiBd21-3.3G0404700.2.v1.2	2	single_copy_ortholog
OG0000059	Bradi3g30757	Bd21	Bradi3g30757.9.v3.1	18	single_copy_ortholog
OG0000059	Bradi3g30757	Bd21	Bradi3g30757.6.v3.1	18	single_copy_ortholog
OG0000059	Bradi3g30757	Bd21	Bradi3g30757.2.v3.1	18	single_copy_ortholog
OG0000059	Bradi3g30757	Bd21	Bradi3g30757.15.v3.1	18	single_copy_ortholog
OG0000060	BdiBd21-3.4G0237550	Bd21_3	BdiBd21-3.4G0237550.1.v1.2	1	duplicated_in_Bd21_3
OG0000060	BdiBd21-3.2G0220400	Bd21_3	BdiBd21-3.2G0220400.1.v1.2	1	duplicated_in_Bd21_3
OG0000060	BdiBd21-3.3G0229500	Bd21_3	BdiBd21-3.3G0229500.1.v1.2	1	duplicated_in_Bd21_3
OG0000060	BdiBd21-3.2G0031200	Bd21_3	BdiBd21-3.2G0031200.1.v1.2	1	duplicated_in_Bd21_3
OG0000060	BdiBd21-3.2G0402100	Bd21_3	BdiBd21-3.2G0402100.1.v1.2	1	duplicated_in_Bd21_3
OG0000060	BdiBd21-3.5G0194100	Bd21_3	BdiBd21-3.5G0194100.1.v1.2	1	duplicated_in_Bd21_3
OG0000060	BdiBd21-3.2G0616000	Bd21_3	BdiBd21-3.2G0616000.1.v1.2	1	duplicated_in_Bd21_3
OG0000060	BdiBd21-3.3G0599200	Bd21_3	BdiBd21-3.3G0599200.1.v1.2	1	duplicated_in_Bd21_3
OG0000060	BdiBd21-3.4G0287700	Bd21_3	BdiBd21-3.4G0287700.1.v1.2	1	duplicated_in_Bd21_3
OG0000060	BdiBd21-3.4G0279300	Bd21_3	BdiBd21-3.4G0279300.1.v1.2	1	duplicated_in_Bd21_3
OG0000060	Bradi5g15081	Bd21	Bradi5g15081.1.v3.1	1	duplicated_in_Bd21_3
OG0000060	BdiBd21-3.4G0501700	Bd21_3	BdiBd21-3.4G0501700.1.v1.2	1	duplicated_in_Bd21_3
OG0000060	BdiBd21-3.1G0505200	Bd21_3	BdiBd21-3.1G0505200.1.v1.2	1	duplicated_in_Bd21_3
OG0000060	BdiBd21-3.1G0384200	Bd21_3	BdiBd21-3.1G0384200.1.v1.2	1	duplicated_in_Bd21_3
OG0000060	BdiBd21-3.3G0544400	Bd21_3	BdiBd21-3.3G0544400.1.v1.2	1	duplicated_in_Bd21_3
OG0000060	BdiBd21-3.2G0243200	Bd21_3	BdiBd21-3.2G0243200.1.v1.2	1	duplicated_in_Bd21_3
OG0000060	BdiBd21-3.2G0516800	Bd21_3	BdiBd21-3.2G0516800.1.v1.2	1	duplicated_in_Bd21_3
OG0000060	BdiBd21-3.5G0059300	Bd21_3	BdiBd21-3.5G0059300.1.v1.2	1	duplicated_in_Bd21_3
OG0000060	BdiBd21-3.4G0252000	Bd21_3	BdiBd21-3.4G0252000.1.v1.2	1	duplicated_in_Bd21_3
OG0000060	BdiBd21-3.3G0361700	Bd21_3	BdiBd21-3.3G0361700.1.v1.2	1	duplicated_in_Bd21_3
OG0000061	Bradi1g53862	Bd21	Bradi1g53862.2.v3.1	2	multi-copy
OG0000061	Bradi1g04220	Bd21	Bradi1g04220.4.v3.1	2	multi-copy
OG0000061	Bradi1g53867	Bd21	Bradi1g53867.2.v3.1	3	multi-copy
OG0000061	BdiBd21-3.1G0055500	Bd21_3	BdiBd21-3.1G0055500.1.v1.2	1	multi-copy
OG0000061	BdiBd21-3.4G0609300	Bd21_3	BdiBd21-3.4G0609300.1.v1.2	1	multi-copy
OG0000061	BdiBd21-3.1G0715700	Bd21_3	BdiBd21-3.1G0715700.2.v1.2	2	multi-copy
OG0000061	Bradi1g53867	Bd21	Bradi1g53867.5.v3.1	3	multi-copy
OG0000061	Bradi1g04220	Bd21	Bradi1g04220.3.v3.1	2	multi-copy
OG0000061	BdiBd21-3.1G0715700	Bd21_3	BdiBd21-3.1G0715700.1.v1.2	2	multi-copy
OG0000061	BdiBd21-3.2G0679500	Bd21_3	BdiBd21-3.2G0679500.2.v1.2	1	multi-copy
OG0000061	BdiBd21-3.2G0679600	Bd21_3	BdiBd21-3.2G0679600.1.v1.2	1	multi-copy
OG0000061	Bradi4g43910	Bd21	Bradi4g43910.1.v3.1	1	multi-copy
OG0000061	Bradi1g53867	Bd21	Bradi1g53867.4.v3.1	3	multi-copy
OG0000061	Bradi1g53862	Bd21	Bradi1g53862.1.v3.1	2	multi-copy
OG0000061	Bradi2g53082	Bd21	Bradi2g53082.1.v3.1	2	multi-copy
OG0000061	BdiBd21-3.1G0715600	Bd21_3	BdiBd21-3.1G0715600.2.v1.2	2	multi-copy
OG0000061	BdiBd21-3.1G0715600	Bd21_3	BdiBd21-3.1G0715600.1.v1.2	2	multi-copy
OG0000061	Bradi2g53076	Bd21	Bradi2g53076.1.v3.1	1	multi-copy
OG0000061	Bradi2g53082	Bd21	Bradi2g53082.2.v3.1	2	multi-copy
OG0000062	Bradi1g21497	Bd21	Bradi1g21497.2.v3.1	9	duplicated_in_Bd21_3
OG0000062	BdiBd21-3.1G0281000	Bd21_3	BdiBd21-3.1G0281000.4.v1.2	8	duplicated_in_Bd21_3
OG0000062	Bradi1g21497	Bd21	Bradi1g21497.5.v3.1	9	duplicated_in_Bd21_3
OG0000062	Bradi1g21497	Bd21	Bradi1g21497.8.v3.1	9	duplicated_in_Bd21_3
OG0000062	BdiBd21-3.1G0281000	Bd21_3	BdiBd21-3.1G0281000.6.v1.2	8	duplicated_in_Bd21_3
OG0000062	BdiBd21-3.1G0281000	Bd21_3	BdiBd21-3.1G0281000.1.v1.2	8	duplicated_in_Bd21_3
OG0000062	Bradi1g21497	Bd21	Bradi1g21497.4.v3.1	9	duplicated_in_Bd21_3
OG0000062	BdiBd21-3.1G0281000	Bd21_3	BdiBd21-3.1G0281000.5.v1.2	8	duplicated_in_Bd21_3
OG0000062	BdiBd21-3.1G0281000	Bd21_3	BdiBd21-3.1G0281000.7.v1.2	8	duplicated_in_Bd21_3
OG0000062	BdiBd21-3.1G0281000	Bd21_3	BdiBd21-3.1G0281000.3.v1.2	8	duplicated_in_Bd21_3
OG0000062	Bradi1g21497	Bd21	Bradi1g21497.9.v3.1	9	duplicated_in_Bd21_3
OG0000062	Bradi1g21497	Bd21	Bradi1g21497.7.v3.1	9	duplicated_in_Bd21_3
OG0000062	BdiBd21-3.1G0281000	Bd21_3	BdiBd21-3.1G0281000.9.v1.2	8	duplicated_in_Bd21_3
OG0000062	BdiBd21-3.2G0076800	Bd21_3	BdiBd21-3.2G0076800.2.v1.2	2	duplicated_in_Bd21_3
OG0000062	Bradi1g21497	Bd21	Bradi1g21497.1.v3.1	9	duplicated_in_Bd21_3
OG0000062	Bradi1g21497	Bd21	Bradi1g21497.6.v3.1	9	duplicated_in_Bd21_3
OG0000062	BdiBd21-3.2G0076800	Bd21_3	BdiBd21-3.2G0076800.1.v1.2	2	duplicated_in_Bd21_3
OG0000062	Bradi1g21497	Bd21	Bradi1g21497.3.v3.1	9	duplicated_in_Bd21_3
OG0000062	BdiBd21-3.1G0281000	Bd21_3	BdiBd21-3.1G0281000.8.v1.2	8	duplicated_in_Bd21_3
OG0000063	Bradi1g47950	Bd21	Bradi1g47950.6.v3.1	16	multi-copy
OG0000063	BdiBd21-3.1G0633200	Bd21_3	BdiBd21-3.1G0633200.4.v1.2	11	multi-copy
OG0000063	BdiBd21-3.1G0633200	Bd21_3	BdiBd21-3.1G0633200.5.v1.2	11	multi-copy
OG0000063	Bradi1g47950	Bd21	Bradi1g47950.2.v3.1	16	multi-copy
OG0000063	BdiBd21-3.1G0633200	Bd21_3	BdiBd21-3.1G0633200.3.v1.2	11	multi-copy
OG0000063	Bradi1g47950	Bd21	Bradi1g47950.5.v3.1	16	multi-copy
OG0000063	BdiBd21-3.1G0633200	Bd21_3	BdiBd21-3.1G0633200.2.v1.2	11	multi-copy
OG0000063	BdiBd21-3.1G0633200	Bd21_3	BdiBd21-3.1G0633200.10.v1.2	11	multi-copy
OG0000063	Bradi1g47950	Bd21	Bradi1g47950.14.v3.1	16	multi-copy
OG0000063	BdiBd21-3.1G0633200	Bd21_3	BdiBd21-3.1G0633200.8.v1.2	11	multi-copy
OG0000063	BdiBd21-3.1G0633200	Bd21_3	BdiBd21-3.1G0633200.1.v1.2	11	multi-copy
OG0000063	Bradi1g47950	Bd21	Bradi1g47950.16.v3.1	16	multi-copy
OG0000063	Bradi1g47950	Bd21	Bradi1g47950.13.v3.1	16	multi-copy
OG0000063	Bradi1g47950	Bd21	Bradi1g47950.4.v3.1	16	multi-copy
OG0000063	BdiBd21-3.1G0633200	Bd21_3	BdiBd21-3.1G0633200.7.v1.2	11	multi-copy
OG0000063	Bradi1g47950	Bd21	Bradi1g47950.7.v3.1	16	multi-copy
OG0000063	BdiBd21-3.1G0633200	Bd21_3	BdiBd21-3.1G0633200.9.v1.2	11	multi-copy
OG0000063	BdiBd21-3.1G0633200	Bd21_3	BdiBd21-3.1G0633200.6.v1.2	11	multi-copy
OG0000063	Bradi1g47950	Bd21	Bradi1g47950.15.v3.1	16	multi-copy
OG0000064	BdiBd21-3.1G1045300	Bd21_3	BdiBd21-3.1G1045300.15.v1.2	18	single_copy_ortholog
OG0000064	Bradi1g78380	Bd21	Bradi1g78380.2.v3.1	1	single_copy_ortholog
OG0000064	BdiBd21-3.1G1045300	Bd21_3	BdiBd21-3.1G1045300.10.v1.2	18	single_copy_ortholog
OG0000064	BdiBd21-3.1G1045300	Bd21_3	BdiBd21-3.1G1045300.17.v1.2	18	single_copy_ortholog
OG0000064	BdiBd21-3.1G1045300	Bd21_3	BdiBd21-3.1G1045300.19.v1.2	18	single_copy_ortholog
OG0000064	BdiBd21-3.1G1045300	Bd21_3	BdiBd21-3.1G1045300.11.v1.2	18	single_copy_ortholog
OG0000064	BdiBd21-3.1G1045300	Bd21_3	BdiBd21-3.1G1045300.16.v1.2	18	single_copy_ortholog
OG0000064	BdiBd21-3.1G1045300	Bd21_3	BdiBd21-3.1G1045300.13.v1.2	18	single_copy_ortholog
OG0000064	BdiBd21-3.1G1045300	Bd21_3	BdiBd21-3.1G1045300.6.v1.2	18	single_copy_ortholog
OG0000064	BdiBd21-3.1G1045300	Bd21_3	BdiBd21-3.1G1045300.14.v1.2	18	single_copy_ortholog
OG0000064	BdiBd21-3.1G1045300	Bd21_3	BdiBd21-3.1G1045300.7.v1.2	18	single_copy_ortholog
OG0000064	BdiBd21-3.1G1045300	Bd21_3	BdiBd21-3.1G1045300.1.v1.2	18	single_copy_ortholog
OG0000064	BdiBd21-3.1G1045300	Bd21_3	BdiBd21-3.1G1045300.8.v1.2	18	single_copy_ortholog
OG0000064	BdiBd21-3.1G1045300	Bd21_3	BdiBd21-3.1G1045300.12.v1.2	18	single_copy_ortholog
OG0000064	BdiBd21-3.1G1045300	Bd21_3	BdiBd21-3.1G1045300.9.v1.2	18	single_copy_ortholog
OG0000064	BdiBd21-3.1G1045300	Bd21_3	BdiBd21-3.1G1045300.20.v1.2	18	single_copy_ortholog
OG0000064	BdiBd21-3.1G1045300	Bd21_3	BdiBd21-3.1G1045300.4.v1.2	18	single_copy_ortholog
OG0000064	BdiBd21-3.1G1045300	Bd21_3	BdiBd21-3.1G1045300.18.v1.2	18	single_copy_ortholog
OG0000064	BdiBd21-3.1G1045300	Bd21_3	BdiBd21-3.1G1045300.3.v1.2	18	single_copy_ortholog
OG0000065	Bradi2g50136	Bd21	Bradi2g50136.6.v3.1	7	multi-copy
OG0000065	Bradi2g50130	Bd21	Bradi2g50130.15.v3.1	10	multi-copy
OG0000065	Bradi2g50136	Bd21	Bradi2g50136.3.v3.1	7	multi-copy
OG0000065	Bradi2g50130	Bd21	Bradi2g50130.7.v3.1	10	multi-copy
OG0000065	BdiBd21-3.2G0641400	Bd21_3	BdiBd21-3.2G0641400.1.v1.2	1	multi-copy
OG0000065	Bradi2g50130	Bd21	Bradi2g50130.16.v3.1	10	multi-copy
OG0000065	Bradi2g50136	Bd21	Bradi2g50136.7.v3.1	7	multi-copy
OG0000065	Bradi2g50136	Bd21	Bradi2g50136.8.v3.1	7	multi-copy
OG0000065	Bradi2g50136	Bd21	Bradi2g50136.1.v3.1	7	multi-copy
OG0000065	Bradi2g50130	Bd21	Bradi2g50130.11.v3.1	10	multi-copy
OG0000065	BdiBd21-3.2G0641200	Bd21_3	BdiBd21-3.2G0641200.1.v1.2	1	multi-copy
OG0000065	Bradi2g50130	Bd21	Bradi2g50130.6.v3.1	10	multi-copy
OG0000065	Bradi2g50130	Bd21	Bradi2g50130.13.v3.1	10	multi-copy
OG0000065	Bradi2g50130	Bd21	Bradi2g50130.14.v3.1	10	multi-copy
OG0000065	Bradi2g50130	Bd21	Bradi2g50130.10.v3.1	10	multi-copy
OG0000065	Bradi2g50136	Bd21	Bradi2g50136.4.v3.1	7	multi-copy
OG0000065	Bradi2g50136	Bd21	Bradi2g50136.5.v3.1	7	multi-copy
OG0000065	Bradi2g50130	Bd21	Bradi2g50130.8.v3.1	10	multi-copy
OG0000065	Bradi2g50130	Bd21	Bradi2g50130.12.v3.1	10	multi-copy
OG0000066	BdiBd21-3.4G0221200	Bd21_3	BdiBd21-3.4G0221200.2.v1.2	18	single_copy_ortholog
OG0000066	BdiBd21-3.4G0221200	Bd21_3	BdiBd21-3.4G0221200.7.v1.2	18	single_copy_ortholog
OG0000066	BdiBd21-3.4G0221200	Bd21_3	BdiBd21-3.4G0221200.3.v1.2	18	single_copy_ortholog
OG0000066	BdiBd21-3.4G0221200	Bd21_3	BdiBd21-3.4G0221200.10.v1.2	18	single_copy_ortholog
OG0000066	BdiBd21-3.4G0221200	Bd21_3	BdiBd21-3.4G0221200.17.v1.2	18	single_copy_ortholog
OG0000066	BdiBd21-3.4G0221200	Bd21_3	BdiBd21-3.4G0221200.1.v1.2	18	single_copy_ortholog
OG0000066	BdiBd21-3.4G0221200	Bd21_3	BdiBd21-3.4G0221200.11.v1.2	18	single_copy_ortholog
OG0000066	BdiBd21-3.4G0221200	Bd21_3	BdiBd21-3.4G0221200.6.v1.2	18	single_copy_ortholog
OG0000066	Bradi4g15043	Bd21	Bradi4g15043.10.v3.1	1	single_copy_ortholog
OG0000066	BdiBd21-3.4G0221200	Bd21_3	BdiBd21-3.4G0221200.13.v1.2	18	single_copy_ortholog
OG0000066	BdiBd21-3.4G0221200	Bd21_3	BdiBd21-3.4G0221200.14.v1.2	18	single_copy_ortholog
OG0000066	BdiBd21-3.4G0221200	Bd21_3	BdiBd21-3.4G0221200.4.v1.2	18	single_copy_ortholog
OG0000066	BdiBd21-3.4G0221200	Bd21_3	BdiBd21-3.4G0221200.16.v1.2	18	single_copy_ortholog
OG0000066	BdiBd21-3.4G0221200	Bd21_3	BdiBd21-3.4G0221200.8.v1.2	18	single_copy_ortholog
OG0000066	BdiBd21-3.4G0221200	Bd21_3	BdiBd21-3.4G0221200.15.v1.2	18	single_copy_ortholog
OG0000066	BdiBd21-3.4G0221200	Bd21_3	BdiBd21-3.4G0221200.12.v1.2	18	single_copy_ortholog
OG0000066	BdiBd21-3.4G0221200	Bd21_3	BdiBd21-3.4G0221200.18.v1.2	18	single_copy_ortholog
OG0000066	BdiBd21-3.4G0221200	Bd21_3	BdiBd21-3.4G0221200.9.v1.2	18	single_copy_ortholog
OG0000066	BdiBd21-3.4G0221200	Bd21_3	BdiBd21-3.4G0221200.5.v1.2	18	single_copy_ortholog
OG0000067	Bradi5g01518	Bd21	Bradi5g01518.3.v3.1	15	duplicated_in_Bd21_3
OG0000067	BdiBd21-3.5G0019300	Bd21_3	BdiBd21-3.5G0019300.1.v1.2	1	duplicated_in_Bd21_3
OG0000067	Bradi5g01518	Bd21	Bradi5g01518.7.v3.1	15	duplicated_in_Bd21_3
OG0000067	Bradi5g01518	Bd21	Bradi5g01518.6.v3.1	15	duplicated_in_Bd21_3
OG0000067	Bradi5g01518	Bd21	Bradi5g01518.8.v3.1	15	duplicated_in_Bd21_3
OG0000067	Bradi5g01518	Bd21	Bradi5g01518.4.v3.1	15	duplicated_in_Bd21_3
OG0000067	Bradi5g01518	Bd21	Bradi5g01518.12.v3.1	15	duplicated_in_Bd21_3
OG0000067	Bradi5g01518	Bd21	Bradi5g01518.14.v3.1	15	duplicated_in_Bd21_3
OG0000067	Bradi5g01518	Bd21	Bradi5g01518.2.v3.1	15	duplicated_in_Bd21_3
OG0000067	Bradi5g01518	Bd21	Bradi5g01518.13.v3.1	15	duplicated_in_Bd21_3
OG0000067	Bradi5g01518	Bd21	Bradi5g01518.1.v3.1	15	duplicated_in_Bd21_3
OG0000067	Bradi5g01518	Bd21	Bradi5g01518.9.v3.1	15	duplicated_in_Bd21_3
OG0000067	BdiBd21-3.5G0018700	Bd21_3	BdiBd21-3.5G0018700.3.v1.2	3	duplicated_in_Bd21_3
OG0000067	Bradi5g01518	Bd21	Bradi5g01518.15.v3.1	15	duplicated_in_Bd21_3
OG0000067	Bradi5g01518	Bd21	Bradi5g01518.5.v3.1	15	duplicated_in_Bd21_3
OG0000067	BdiBd21-3.5G0018700	Bd21_3	BdiBd21-3.5G0018700.2.v1.2	3	duplicated_in_Bd21_3
OG0000067	Bradi5g01518	Bd21	Bradi5g01518.10.v3.1	15	duplicated_in_Bd21_3
OG0000067	Bradi5g01518	Bd21	Bradi5g01518.11.v3.1	15	duplicated_in_Bd21_3
OG0000067	BdiBd21-3.5G0018700	Bd21_3	BdiBd21-3.5G0018700.1.v1.2	3	duplicated_in_Bd21_3
OG0000068	BdiBd21-3.5G0095100	Bd21_3	BdiBd21-3.5G0095100.13.v1.2	13	single_copy_ortholog
OG0000068	Bradi5g08320	Bd21	Bradi5g08320.4.v3.1	6	single_copy_ortholog
OG0000068	BdiBd21-3.5G0095100	Bd21_3	BdiBd21-3.5G0095100.3.v1.2	13	single_copy_ortholog
OG0000068	BdiBd21-3.5G0095100	Bd21_3	BdiBd21-3.5G0095100.8.v1.2	13	single_copy_ortholog
OG0000068	BdiBd21-3.5G0095100	Bd21_3	BdiBd21-3.5G0095100.6.v1.2	13	single_copy_ortholog
OG0000068	BdiBd21-3.5G0095100	Bd21_3	BdiBd21-3.5G0095100.7.v1.2	13	single_copy_ortholog
OG0000068	BdiBd21-3.5G0095100	Bd21_3	BdiBd21-3.5G0095100.12.v1.2	13	single_copy_ortholog
OG0000068	BdiBd21-3.5G0095100	Bd21_3	BdiBd21-3.5G0095100.5.v1.2	13	single_copy_ortholog
OG0000068	BdiBd21-3.5G0095100	Bd21_3	BdiBd21-3.5G0095100.10.v1.2	13	single_copy_ortholog
OG0000068	BdiBd21-3.5G0095100	Bd21_3	BdiBd21-3.5G0095100.4.v1.2	13	single_copy_ortholog
OG0000068	BdiBd21-3.5G0095100	Bd21_3	BdiBd21-3.5G0095100.1.v1.2	13	single_copy_ortholog
OG0000068	BdiBd21-3.5G0095100	Bd21_3	BdiBd21-3.5G0095100.9.v1.2	13	single_copy_ortholog
OG0000068	BdiBd21-3.5G0095100	Bd21_3	BdiBd21-3.5G0095100.11.v1.2	13	single_copy_ortholog
OG0000068	Bradi5g08320	Bd21	Bradi5g08320.3.v3.1	6	single_copy_ortholog
OG0000068	Bradi5g08320	Bd21	Bradi5g08320.7.v3.1	6	single_copy_ortholog
OG0000068	BdiBd21-3.5G0095100	Bd21_3	BdiBd21-3.5G0095100.2.v1.2	13	single_copy_ortholog
OG0000068	Bradi5g08320	Bd21	Bradi5g08320.8.v3.1	6	single_copy_ortholog
OG0000068	Bradi5g08320	Bd21	Bradi5g08320.5.v3.1	6	single_copy_ortholog
OG0000068	Bradi5g08320	Bd21	Bradi5g08320.6.v3.1	6	single_copy_ortholog
OG0000069	Bradi1g18370	Bd21	Bradi1g18370.20.v3.1	17	single_copy_ortholog
OG0000069	Bradi1g18370	Bd21	Bradi1g18370.27.v3.1	17	single_copy_ortholog
OG0000069	Bradi1g18370	Bd21	Bradi1g18370.30.v3.1	17	single_copy_ortholog
OG0000069	Bradi1g18370	Bd21	Bradi1g18370.32.v3.1	17	single_copy_ortholog
OG0000069	Bradi1g18370	Bd21	Bradi1g18370.16.v3.1	17	single_copy_ortholog
OG0000069	Bradi1g18370	Bd21	Bradi1g18370.23.v3.1	17	single_copy_ortholog
OG0000069	BdiBd21-3.1G0240100	Bd21_3	BdiBd21-3.1G0240100.13.v1.2	1	single_copy_ortholog
OG0000069	Bradi1g18370	Bd21	Bradi1g18370.29.v3.1	17	single_copy_ortholog
OG0000069	Bradi1g18370	Bd21	Bradi1g18370.22.v3.1	17	single_copy_ortholog
OG0000069	Bradi1g18370	Bd21	Bradi1g18370.25.v3.1	17	single_copy_ortholog
OG0000069	Bradi1g18370	Bd21	Bradi1g18370.28.v3.1	17	single_copy_ortholog
OG0000069	Bradi1g18370	Bd21	Bradi1g18370.18.v3.1	17	single_copy_ortholog
OG0000069	Bradi1g18370	Bd21	Bradi1g18370.24.v3.1	17	single_copy_ortholog
OG0000069	Bradi1g18370	Bd21	Bradi1g18370.17.v3.1	17	single_copy_ortholog
OG0000069	Bradi1g18370	Bd21	Bradi1g18370.21.v3.1	17	single_copy_ortholog
OG0000069	Bradi1g18370	Bd21	Bradi1g18370.31.v3.1	17	single_copy_ortholog
OG0000069	Bradi1g18370	Bd21	Bradi1g18370.19.v3.1	17	single_copy_ortholog
OG0000069	Bradi1g18370	Bd21	Bradi1g18370.26.v3.1	17	single_copy_ortholog
OG0000070	BdiBd21-3.2G0241900	Bd21_3	BdiBd21-3.2G0241900.1.v1.2	1	multi-copy
OG0000070	BdiBd21-3.5G0149800	Bd21_3	BdiBd21-3.5G0149800.1.v1.2	1	multi-copy
OG0000070	BdiBd21-3.1G0663100	Bd21_3	BdiBd21-3.1G0663100.1.v1.2	1	multi-copy
OG0000070	BdiBd21-3.3G0601500	Bd21_3	BdiBd21-3.3G0601500.1.v1.2	1	multi-copy
OG0000070	BdiBd21-3.4G0107400	Bd21_3	BdiBd21-3.4G0107400.1.v1.2	1	multi-copy
OG0000070	Bradi4g07840	Bd21	Bradi4g07840.1.v3.1	1	multi-copy
OG0000070	Bradi5g11920	Bd21	Bradi5g11920.4.v3.1	1	multi-copy
OG0000070	Bradi2g18410	Bd21	Bradi2g18410.1.v3.1	1	multi-copy
OG0000070	Bradi2g27720	Bd21	Bradi2g27720.1.v3.1	1	multi-copy
OG0000070	BdiBd21-3.2G0318200	Bd21_3	BdiBd21-3.2G0318200.1.v1.2	1	multi-copy
OG0000070	Bradi1g49997	Bd21	Bradi1g49997.1.v3.1	1	multi-copy
OG0000070	Bradi2g24080	Bd21	Bradi2g24080.1.v3.1	1	multi-copy
OG0000070	BdiBd21-3.1G0643532	Bd21_3	BdiBd21-3.1G0643532.1.v1.2	1	multi-copy
OG0000070	BdiBd21-3.1G0674600	Bd21_3	BdiBd21-3.1G0674600.1.v1.2	1	multi-copy
OG0000070	Bradi1g49990	Bd21	Bradi1g49990.3.v3.1	1	multi-copy
OG0000070	BdiBd21-3.2G0370600	Bd21_3	BdiBd21-3.2G0370600.1.v1.2	1	multi-copy
OG0000070	Bradi3g45290	Bd21	Bradi3g45290.1.v3.1	1	multi-copy
OG0000070	BdiBd21-3.1G0663000	Bd21_3	BdiBd21-3.1G0663000.1.v1.2	1	multi-copy
[truncated: 101,440 more rows]

## Sheet: Table S7
Table S7: Summary table of the differential gene expression analysis performed using DESeq2 across multiple time points following root tip excision, relative to the baseline (0 hours). The "condition" column indicates the time point in the kinetic series (1, 2, 4, 8, 12 hours) compared to 0 hours. "pancategory" refers to the pangenome category of the gene, describing whether it is a single-copy o…
locusName	Accession	Orthogroup	geneID	baseMean	log2FoldChange	lfcSE	stat	pvalue	padj	condition	pancategory	deg	transcriptName	peptideName	Pfam	Panther	KOG	ec	KO	GO	best_arabi_gene	best_arabi_defline	best_rice_gene	best_rice_defline
BdiBd21-3.1G0000550	Bd21_3	OG0034882	BdiBd21-3.1G0000550.1.v1.2	44.1491	0.623068	0.234551	2.65643	0.00789723	0.0196731	Condition_H12_vs_H0	Bd21_3_only	upregulated	BdiBd21-3.1G0000550.1	BdiBd21-3.1G0000550.1.p
BdiBd21-3.1G0000550	Bd21_3	OG0034882	BdiBd21-3.1G0000550.1.v1.2	44.1491	0.544337	0.23469	2.31939	0.0203742	0.0529922	Condition_H8_vs_H0	Bd21_3_only	none	BdiBd21-3.1G0000550.1	BdiBd21-3.1G0000550.1.p
BdiBd21-3.1G0000550	Bd21_3	OG0034882	BdiBd21-3.1G0000550.1.v1.2	44.1491	0.661988	0.236089	2.80397	0.0050477	0.0186969	Condition_H4_vs_H0	Bd21_3_only	upregulated	BdiBd21-3.1G0000550.1	BdiBd21-3.1G0000550.1.p
BdiBd21-3.1G0000550	Bd21_3	OG0034882	BdiBd21-3.1G0000550.1.v1.2	44.1491	0.267657	0.241028	1.11048	0.266791	0.523846	Condition_H2_vs_H0	Bd21_3_only	none	BdiBd21-3.1G0000550.1	BdiBd21-3.1G0000550.1.p
BdiBd21-3.1G0000550	Bd21_3	OG0034882	BdiBd21-3.1G0000550.1.v1.2	44.1491	0.00610936	0.248576	0.0245774	0.980392	0.994808	Condition_H1_vs_H0	Bd21_3_only	none	BdiBd21-3.1G0000550.1	BdiBd21-3.1G0000550.1.p
BdiBd21-3.1G0000600	Bd21_3	OG0012440	BdiBd21-3.1G0000600.1.v1.2	6.16112	-0.791313	0.814753	-0.971231	0.331433	0.58931	Condition_H2_vs_H0	single_copy_ortholog	none	BdiBd21-3.1G0000600.1	BdiBd21-3.1G0000600.1.p			EC:6.3.2.19
BdiBd21-3.1G0000600	Bd21_3	OG0012440	BdiBd21-3.1G0000600.1.v1.2	6.16112	-0.0641548	0.782604	-0.0819761	0.934666	0.95721	Condition_H12_vs_H0	single_copy_ortholog	none	BdiBd21-3.1G0000600.1	BdiBd21-3.1G0000600.1.p			EC:6.3.2.19
BdiBd21-3.1G0000600	Bd21_3	OG0012440	BdiBd21-3.1G0000600.1.v1.2	6.16112	-0.229853	0.793661	-0.289611	0.772114	0.861652	Condition_H4_vs_H0	single_copy_ortholog	none	BdiBd21-3.1G0000600.1	BdiBd21-3.1G0000600.1.p			EC:6.3.2.19
BdiBd21-3.1G0000600	Bd21_3	OG0012440	BdiBd21-3.1G0000600.1.v1.2	6.16112	-0.602418	0.811118	-0.742701	0.457663	0.788738	Condition_H1_vs_H0	single_copy_ortholog	none	BdiBd21-3.1G0000600.1	BdiBd21-3.1G0000600.1.p			EC:6.3.2.19
BdiBd21-3.1G0000600	Bd21_3	OG0012440	BdiBd21-3.1G0000600.1.v1.2	6.16112	0.13217	0.775107	0.170518	0.864602	0.919584	Condition_H8_vs_H0	single_copy_ortholog	none	BdiBd21-3.1G0000600.1	BdiBd21-3.1G0000600.1.p			EC:6.3.2.19
BdiBd21-3.1G0000800	Bd21_3	OG0006718	BdiBd21-3.1G0000800.3.v1.2	22.8026	0.391827	0.311088	1.25954	0.207836	0.453915	Condition_H2_vs_H0	duplicated_in_Bd21_3	none	BdiBd21-3.1G0000800.3	BdiBd21-3.1G0000800.3.p	PF01809	PTHR33383 PTHR33383:SF1							LOC_Os11g47930	alpha-hemolysin, putative, expressed
BdiBd21-3.1G0000800	Bd21_3	OG0006718	BdiBd21-3.1G0000800.3.v1.2	22.8026	-0.0514094	0.319021	-0.161147	0.871977	0.923407	Condition_H8_vs_H0	duplicated_in_Bd21_3	none	BdiBd21-3.1G0000800.3	BdiBd21-3.1G0000800.3.p	PF01809	PTHR33383 PTHR33383:SF1							LOC_Os11g47930	alpha-hemolysin, putative, expressed
BdiBd21-3.1G0000800	Bd21_3	OG0006718	BdiBd21-3.1G0000800.3.v1.2	22.8026	0.288319	0.312036	0.923993	0.35549	0.485281	Condition_H12_vs_H0	duplicated_in_Bd21_3	none	BdiBd21-3.1G0000800.3	BdiBd21-3.1G0000800.3.p	PF01809	PTHR33383 PTHR33383:SF1							LOC_Os11g47930	alpha-hemolysin, putative, expressed
BdiBd21-3.1G0000800	Bd21_3	OG0006718	BdiBd21-3.1G0000800.3.v1.2	22.8026	0.297019	0.316428	0.938662	0.347904	0.710449	Condition_H1_vs_H0	duplicated_in_Bd21_3	none	BdiBd21-3.1G0000800.3	BdiBd21-3.1G0000800.3.p	PF01809	PTHR33383 PTHR33383:SF1							LOC_Os11g47930	alpha-hemolysin, putative, expressed
BdiBd21-3.1G0000800	Bd21_3	OG0006718	BdiBd21-3.1G0000800.3.v1.2	22.8026	0.792085	0.304457	2.60163	0.0092782	0.0309981	Condition_H4_vs_H0	duplicated_in_Bd21_3	upregulated	BdiBd21-3.1G0000800.3	BdiBd21-3.1G0000800.3.p	PF01809	PTHR33383 PTHR33383:SF1							LOC_Os11g47930	alpha-hemolysin, putative, expressed
BdiBd21-3.1G0001000	Bd21_3	OG0034883	BdiBd21-3.1G0001000.1.v1.2	1.17967	-0.63641	1.33273	-0.477523	0.632989	0.754763	Condition_H8_vs_H0	Bd21_3_only	none	BdiBd21-3.1G0001000.1	BdiBd21-3.1G0001000.1.p	PF00931	PTHR23155 PTHR23155:SF550		KOG4658		GO:0043531			LOC_Os11g47780	pollen signalling protein with adenylyl cyclase activity, putative, expressed
BdiBd21-3.1G0001000	Bd21_3	OG0034883	BdiBd21-3.1G0001000.1.v1.2	1.17967	-0.63641	1.33273	-0.477523	0.632989	0.754763	Condition_H8_vs_H0	Bd21_3_only	none	BdiBd21-3.1G0001000.2	BdiBd21-3.1G0001000.2.p	PF13359	PTHR22930 PTHR22930:SF44		KOG4585					LOC_Os11g47780	pollen signalling protein with adenylyl cyclase activity, putative, expressed
BdiBd21-3.1G0001000	Bd21_3	OG0034883	BdiBd21-3.1G0001000.1.v1.2	1.17967	-3.29939	1.54623	-2.13383	0.0328571	0.068802	Condition_H12_vs_H0	Bd21_3_only	none	BdiBd21-3.1G0001000.1	BdiBd21-3.1G0001000.1.p	PF00931	PTHR23155 PTHR23155:SF550		KOG4658		GO:0043531			LOC_Os11g47780	pollen signalling protein with adenylyl cyclase activity, putative, expressed
BdiBd21-3.1G0001000	Bd21_3	OG0034883	BdiBd21-3.1G0001000.1.v1.2	1.17967	-3.29939	1.54623	-2.13383	0.0328571	0.068802	Condition_H12_vs_H0	Bd21_3_only	none	BdiBd21-3.1G0001000.2	BdiBd21-3.1G0001000.2.p	PF13359	PTHR22930 PTHR22930:SF44		KOG4585					LOC_Os11g47780	pollen signalling protein with adenylyl cyclase activity, putative, expressed
BdiBd21-3.1G0001000	Bd21_3	OG0034883	BdiBd21-3.1G0001000.1.v1.2	1.17967	-1.67269	1.51199	-1.10629	0.268602	1	Condition_H4_vs_H0	Bd21_3_only	none	BdiBd21-3.1G0001000.1	BdiBd21-3.1G0001000.1.p	PF00931	PTHR23155 PTHR23155:SF550		KOG4658		GO:0043531			LOC_Os11g47780	pollen signalling protein with adenylyl cyclase activity, putative, expressed
BdiBd21-3.1G0001000	Bd21_3	OG0034883	BdiBd21-3.1G0001000.1.v1.2	1.17967	-1.67269	1.51199	-1.10629	0.268602	1	Condition_H4_vs_H0	Bd21_3_only	none	BdiBd21-3.1G0001000.2	BdiBd21-3.1G0001000.2.p	PF13359	PTHR22930 PTHR22930:SF44		KOG4585					LOC_Os11g47780	pollen signalling protein with adenylyl cyclase activity, putative, expressed
BdiBd21-3.1G0001000	Bd21_3	OG0034883	BdiBd21-3.1G0001000.1.v1.2	1.17967	0.675219	1.24704	0.541456	0.588194	1	Condition_H1_vs_H0	Bd21_3_only	none	BdiBd21-3.1G0001000.1	BdiBd21-3.1G0001000.1.p	PF00931	PTHR23155 PTHR23155:SF550		KOG4658		GO:0043531			LOC_Os11g47780	pollen signalling protein with adenylyl cyclase activity, putative, expressed
BdiBd21-3.1G0001000	Bd21_3	OG0034883	BdiBd21-3.1G0001000.1.v1.2	1.17967	0.675219	1.24704	0.541456	0.588194	1	Condition_H1_vs_H0	Bd21_3_only	none	BdiBd21-3.1G0001000.2	BdiBd21-3.1G0001000.2.p	PF13359	PTHR22930 PTHR22930:SF44		KOG4585					LOC_Os11g47780	pollen signalling protein with adenylyl cyclase activity, putative, expressed
BdiBd21-3.1G0001000	Bd21_3	OG0034883	BdiBd21-3.1G0001000.1.v1.2	1.17967	-0.552379	1.33815	-0.412792	0.679759	1	Condition_H2_vs_H0	Bd21_3_only	none	BdiBd21-3.1G0001000.1	BdiBd21-3.1G0001000.1.p	PF00931	PTHR23155 PTHR23155:SF550		KOG4658		GO:0043531			LOC_Os11g47780	pollen signalling protein with adenylyl cyclase activity, putative, expressed
BdiBd21-3.1G0001000	Bd21_3	OG0034883	BdiBd21-3.1G0001000.1.v1.2	1.17967	-0.552379	1.33815	-0.412792	0.679759	1	Condition_H2_vs_H0	Bd21_3_only	none	BdiBd21-3.1G0001000.2	BdiBd21-3.1G0001000.2.p	PF13359	PTHR22930 PTHR22930:SF44		KOG4585					LOC_Os11g47780	pollen signalling protein with adenylyl cyclase activity, putative, expressed
BdiBd21-3.1G0001100	Bd21_3	OG0003805	BdiBd21-3.1G0001100.1.v1.2	21.6795	0.0150847	0.369139	0.0408645	0.967404	0.981488	Condition_H8_vs_H0	duplicated_in_Bd21	none	BdiBd21-3.1G0001100.1	BdiBd21-3.1G0001100.1.p		PTHR33638 PTHR33638:SF1					AT4G31360	selenium binding
BdiBd21-3.1G0001100	Bd21_3	OG0003805	BdiBd21-3.1G0001100.1.v1.2	21.6795	0.132905	0.369545	0.359645	0.719112	0.871209	Condition_H2_vs_H0	duplicated_in_Bd21	none	BdiBd21-3.1G0001100.1	BdiBd21-3.1G0001100.1.p		PTHR33638 PTHR33638:SF1					AT4G31360	selenium binding
BdiBd21-3.1G0001100	Bd21_3	OG0003805	BdiBd21-3.1G0001100.1.v1.2	21.6795	0.245372	0.365582	0.671183	0.502104	0.628579	Condition_H12_vs_H0	duplicated_in_Bd21	none	BdiBd21-3.1G0001100.1	BdiBd21-3.1G0001100.1.p		PTHR33638 PTHR33638:SF1					AT4G31360	selenium binding
BdiBd21-3.1G0001100	Bd21_3	OG0003805	BdiBd21-3.1G0001100.1.v1.2	21.6795	0.623376	0.361797	1.723	0.0848887	0.37644	Condition_H1_vs_H0	duplicated_in_Bd21	none	BdiBd21-3.1G0001100.1	BdiBd21-3.1G0001100.1.p		PTHR33638 PTHR33638:SF1					AT4G31360	selenium binding
BdiBd21-3.1G0001100	Bd21_3	OG0003805	BdiBd21-3.1G0001100.1.v1.2	21.6795	0.378938	0.36596	1.03546	0.300453	0.463293	Condition_H4_vs_H0	duplicated_in_Bd21	none	BdiBd21-3.1G0001100.1	BdiBd21-3.1G0001100.1.p		PTHR33638 PTHR33638:SF1					AT4G31360	selenium binding
BdiBd21-3.1G0001200	Bd21_3	OG0012441	BdiBd21-3.1G0001200.1.v1.2	9.24395	0.593623	0.68081	0.871937	0.383243	0.513533	Condition_H12_vs_H0	single_copy_ortholog	none	BdiBd21-3.1G0001200.1	BdiBd21-3.1G0001200.1.p
BdiBd21-3.1G0001200	Bd21_3	OG0012441	BdiBd21-3.1G0001200.1.v1.2	9.24395	0.354391	0.689734	0.513808	0.607386	0.743667	Condition_H4_vs_H0	single_copy_ortholog	none	BdiBd21-3.1G0001200.1	BdiBd21-3.1G0001200.1.p
BdiBd21-3.1G0001200	Bd21_3	OG0012441	BdiBd21-3.1G0001200.1.v1.2	9.24395	0.0157907	0.696733	0.0226639	0.981918	0.992777	Condition_H2_vs_H0	single_copy_ortholog	none	BdiBd21-3.1G0001200.1	BdiBd21-3.1G0001200.1.p
BdiBd21-3.1G0001200	Bd21_3	OG0012441	BdiBd21-3.1G0001200.1.v1.2	9.24395	0.0584915	0.698909	0.0836897	0.933303	0.981703	Condition_H1_vs_H0	single_copy_ortholog	none	BdiBd21-3.1G0001200.1	BdiBd21-3.1G0001200.1.p
BdiBd21-3.1G0001200	Bd21_3	OG0012441	BdiBd21-3.1G0001200.1.v1.2	9.24395	-0.107026	0.696219	-0.153725	0.877826	0.927173	Condition_H8_vs_H0	single_copy_ortholog	none	BdiBd21-3.1G0001200.1	BdiBd21-3.1G0001200.1.p
BdiBd21-3.1G0001300	Bd21_3	OG0001579	BdiBd21-3.1G0001300.5.v1.2	0.654898	2.01334	2.10102	0.958267	0.337928	1	Condition_H2_vs_H0	multi-copy	none	BdiBd21-3.1G0001300.1	BdiBd21-3.1G0001300.1.p	PF07714 PF12819 PF13855	PTHR27003 PTHR27003:SF75	EC:2.7.10.1 EC:2.7.11.1	KOG1187		GO:0004672 GO:0004713 GO:0005515 GO:0005524 GO:0006468	AT1G51800	Leucine-rich repeat protein kinase family protein	LOC_Os05g15720	expressed protein
BdiBd21-3.1G0001300	Bd21_3	OG0001579	BdiBd21-3.1G0001300.5.v1.2	0.654898	2.18951	2.08691	1.04917	0.294102	1	Condition_H12_vs_H0	multi-copy	none	BdiBd21-3.1G0001300.1	BdiBd21-3.1G0001300.1.p	PF07714 PF12819 PF13855	PTHR27003 PTHR27003:SF75	EC:2.7.10.1 EC:2.7.11.1	KOG1187		GO:0004672 GO:0004713 GO:0005515 GO:0005524 GO:0006468	AT1G51800	Leucine-rich repeat protein kinase family protein	LOC_Os05g15720	expressed protein
BdiBd21-3.1G0001300	Bd21_3	OG0001579	BdiBd21-3.1G0001300.5.v1.2	0.654898	-0.132317	2.25479	-0.0586826	0.953205	1	Condition_H4_vs_H0	multi-copy	none	BdiBd21-3.1G0001300.1	BdiBd21-3.1G0001300.1.p	PF07714 PF12819 PF13855	PTHR27003 PTHR27003:SF75	EC:2.7.10.1 EC:2.7.11.1	KOG1187		GO:0004672 GO:0004713 GO:0005515 GO:0005524 GO:0006468	AT1G51800	Leucine-rich repeat protein kinase family protein	LOC_Os05g15720	expressed protein
BdiBd21-3.1G0001300	Bd21_3	OG0001579	BdiBd21-3.1G0001300.5.v1.2	0.654898	-0.090519	2.25479	-0.0401451	0.967977	1	Condition_H1_vs_H0	multi-copy	none	BdiBd21-3.1G0001300.1	BdiBd21-3.1G0001300.1.p	PF07714 PF12819 PF13855	PTHR27003 PTHR27003:SF75	EC:2.7.10.1 EC:2.7.11.1	KOG1187		GO:0004672 GO:0004713 GO:0005515 GO:0005524 GO:0006468	AT1G51800	Leucine-rich repeat protein kinase family protein	LOC_Os05g15720	expressed protein
BdiBd21-3.1G0001300	Bd21_3	OG0001579	BdiBd21-3.1G0001300.5.v1.2	0.654898	-0.343414	2.25479	-0.152304	0.878947	1	Condition_H8_vs_H0	multi-copy	none	BdiBd21-3.1G0001300.1	BdiBd21-3.1G0001300.1.p	PF07714 PF12819 PF13855	PTHR27003 PTHR27003:SF75	EC:2.7.10.1 EC:2.7.11.1	KOG1187		GO:0004672 GO:0004713 GO:0005515 GO:0005524 GO:0006468	AT1G51800	Leucine-rich repeat protein kinase family protein	LOC_Os05g15720	expressed protein
BdiBd21-3.1G0001401	Bd21_3	OG0000014	BdiBd21-3.1G0001401.1.v1.2	30.3232	-0.320847	0.322388	-0.99522	0.319629	0.473191	Condition_H8_vs_H0	duplicated_in_Bd21	none	BdiBd21-3.1G0001401.1	BdiBd21-3.1G0001401.1.p	PF00069	PTHR27002 PTHR27002:SF153	EC:2.7.11.1			GO:0004672 GO:0005524 GO:0006468			LOC_Os04g06090	cysteine-rich receptor-like protein kinase 37 precursor, putative, expressed
BdiBd21-3.1G0001401	Bd21_3	OG0000014	BdiBd21-3.1G0001401.1.v1.2	30.3232	0.195494	0.315233	0.620157	0.535155	0.657884	Condition_H12_vs_H0	duplicated_in_Bd21	none	BdiBd21-3.1G0001401.1	BdiBd21-3.1G0001401.1.p	PF00069	PTHR27002 PTHR27002:SF153	EC:2.7.11.1			GO:0004672 GO:0005524 GO:0006468			LOC_Os04g06090	cysteine-rich receptor-like protein kinase 37 precursor, putative, expressed
BdiBd21-3.1G0001401	Bd21_3	OG0000014	BdiBd21-3.1G0001401.1.v1.2	30.3232	-0.142809	0.321653	-0.443985	0.657053	0.837747	Condition_H2_vs_H0	duplicated_in_Bd21	none	BdiBd21-3.1G0001401.1	BdiBd21-3.1G0001401.1.p	PF00069	PTHR27002 PTHR27002:SF153	EC:2.7.11.1			GO:0004672 GO:0005524 GO:0006468			LOC_Os04g06090	cysteine-rich receptor-like protein kinase 37 precursor, putative, expressed
BdiBd21-3.1G0001401	Bd21_3	OG0000014	BdiBd21-3.1G0001401.1.v1.2	30.3232	-0.64987	0.334335	-1.94377	0.051923	0.124841	Condition_H4_vs_H0	duplicated_in_Bd21	none	BdiBd21-3.1G0001401.1	BdiBd21-3.1G0001401.1.p	PF00069	PTHR27002 PTHR27002:SF153	EC:2.7.11.1			GO:0004672 GO:0005524 GO:0006468			LOC_Os04g06090	cysteine-rich receptor-like protein kinase 37 precursor, putative, expressed
BdiBd21-3.1G0001401	Bd21_3	OG0000014	BdiBd21-3.1G0001401.1.v1.2	30.3232	-0.068814	0.322413	-0.213435	0.830988	0.951595	Condition_H1_vs_H0	duplicated_in_Bd21	none	BdiBd21-3.1G0001401.1	BdiBd21-3.1G0001401.1.p	PF00069	PTHR27002 PTHR27002:SF153	EC:2.7.11.1			GO:0004672 GO:0005524 GO:0006468			LOC_Os04g06090	cysteine-rich receptor-like protein kinase 37 precursor, putative, expressed
BdiBd21-3.1G0001800	Bd21_3	OG0034885	BdiBd21-3.1G0001800.1.v1.2	8.23941	-0.813723	0.590271	-1.37856	0.168031	0.293101	Condition_H8_vs_H0	Bd21_3_only	none	BdiBd21-3.1G0001800.1	BdiBd21-3.1G0001800.1.p
BdiBd21-3.1G0001800	Bd21_3	OG0034885	BdiBd21-3.1G0001800.1.v1.2	8.23941	-0.0101486	0.568471	-0.0178524	0.985757	0.995849	Condition_H1_vs_H0	Bd21_3_only	none	BdiBd21-3.1G0001800.1	BdiBd21-3.1G0001800.1.p
BdiBd21-3.1G0001800	Bd21_3	OG0034885	BdiBd21-3.1G0001800.1.v1.2	8.23941	-0.523904	0.580595	-0.902357	0.366867	0.496959	Condition_H12_vs_H0	Bd21_3_only	none	BdiBd21-3.1G0001800.1	BdiBd21-3.1G0001800.1.p
BdiBd21-3.1G0001800	Bd21_3	OG0034885	BdiBd21-3.1G0001800.1.v1.2	8.23941	-0.332467	0.578927	-0.574282	0.565777	0.71057	Condition_H4_vs_H0	Bd21_3_only	none	BdiBd21-3.1G0001800.1	BdiBd21-3.1G0001800.1.p
BdiBd21-3.1G0001800	Bd21_3	OG0034885	BdiBd21-3.1G0001800.1.v1.2	8.23941	-0.252823	0.572803	-0.441379	0.658939	0.838113	Condition_H2_vs_H0	Bd21_3_only	none	BdiBd21-3.1G0001800.1	BdiBd21-3.1G0001800.1.p
BdiBd21-3.1G0001901	Bd21_3	OG0006063	BdiBd21-3.1G0001901.1.v1.2	8.8483	0.506888	0.554109	0.914781	0.360307	0.516278	Condition_H8_vs_H0	duplicated_in_Bd21_3	none	BdiBd21-3.1G0001901.1	BdiBd21-3.1G0001901.1.p		PTHR23155 PTHR23155:SF586
BdiBd21-3.1G0001901	Bd21_3	OG0006063	BdiBd21-3.1G0001901.1.v1.2	8.8483	0.438526	0.560185	0.782823	0.433731	0.679501	Condition_H2_vs_H0	duplicated_in_Bd21_3	none	BdiBd21-3.1G0001901.1	BdiBd21-3.1G0001901.1.p		PTHR23155 PTHR23155:SF586
BdiBd21-3.1G0001901	Bd21_3	OG0006063	BdiBd21-3.1G0001901.1.v1.2	8.8483	0.124301	0.574381	0.216408	0.82867	0.898691	Condition_H4_vs_H0	duplicated_in_Bd21_3	none	BdiBd21-3.1G0001901.1	BdiBd21-3.1G0001901.1.p		PTHR23155 PTHR23155:SF586
BdiBd21-3.1G0001901	Bd21_3	OG0006063	BdiBd21-3.1G0001901.1.v1.2	8.8483	0.254349	0.564014	0.450962	0.652017	0.753776	Condition_H12_vs_H0	duplicated_in_Bd21_3	none	BdiBd21-3.1G0001901.1	BdiBd21-3.1G0001901.1.p		PTHR23155 PTHR23155:SF586
BdiBd21-3.1G0001901	Bd21_3	OG0006063	BdiBd21-3.1G0001901.1.v1.2	8.8483	0.319475	0.568257	0.562202	0.573978	0.852368	Condition_H1_vs_H0	duplicated_in_Bd21_3	none	BdiBd21-3.1G0001901.1	BdiBd21-3.1G0001901.1.p		PTHR23155 PTHR23155:SF586
BdiBd21-3.1G0002000	Bd21_3	OG0012445	BdiBd21-3.1G0002000.1.v1.2	0.671659	-1.38599	2.27354	-0.609616	0.542116	1	Condition_H1_vs_H0	single_copy_ortholog	none	BdiBd21-3.1G0002000.1	BdiBd21-3.1G0002000.1.p
BdiBd21-3.1G0002000	Bd21_3	OG0012445	BdiBd21-3.1G0002000.1.v1.2	0.671659	0.941792	2.11319	0.445673	0.655833	1	Condition_H4_vs_H0	single_copy_ortholog	none	BdiBd21-3.1G0002000.1	BdiBd21-3.1G0002000.1.p
BdiBd21-3.1G0002000	Bd21_3	OG0012445	BdiBd21-3.1G0002000.1.v1.2	0.671659	-1.5701	2.27354	-0.690596	0.489819	1	Condition_H12_vs_H0	single_copy_ortholog	none	BdiBd21-3.1G0002000.1	BdiBd21-3.1G0002000.1.p
BdiBd21-3.1G0002000	Bd21_3	OG0012445	BdiBd21-3.1G0002000.1.v1.2	0.671659	0.0331774	2.16061	0.0153556	0.987748	1	Condition_H8_vs_H0	single_copy_ortholog	none	BdiBd21-3.1G0002000.1	BdiBd21-3.1G0002000.1.p
BdiBd21-3.1G0002000	Bd21_3	OG0012445	BdiBd21-3.1G0002000.1.v1.2	0.671659	-1.50691	2.27354	-0.662801	0.507458	1	Condition_H2_vs_H0	single_copy_ortholog	none	BdiBd21-3.1G0002000.1	BdiBd21-3.1G0002000.1.p
BdiBd21-3.1G0002100	Bd21_3	OG0012446	BdiBd21-3.1G0002100.1.v1.2	7.87517	-0.15209	0.610631	-0.249071	0.803306	0.916278	Condition_H2_vs_H0	single_copy_ortholog	none	BdiBd21-3.1G0002100.1	BdiBd21-3.1G0002100.1.p
BdiBd21-3.1G0002100	Bd21_3	OG0012446	BdiBd21-3.1G0002100.1.v1.2	7.87517	0.747511	0.574916	1.30021	0.193529	0.326006	Condition_H8_vs_H0	single_copy_ortholog	none	BdiBd21-3.1G0002100.1	BdiBd21-3.1G0002100.1.p
BdiBd21-3.1G0002100	Bd21_3	OG0012446	BdiBd21-3.1G0002100.1.v1.2	7.87517	-0.0667113	0.612282	-0.108955	0.913238	0.977882	Condition_H1_vs_H0	single_copy_ortholog	none	BdiBd21-3.1G0002100.1	BdiBd21-3.1G0002100.1.p
BdiBd21-3.1G0002100	Bd21_3	OG0012446	BdiBd21-3.1G0002100.1.v1.2	7.87517	0.0555847	0.605011	0.091874	0.926798	0.958292	Condition_H4_vs_H0	single_copy_ortholog	none	BdiBd21-3.1G0002100.1	BdiBd21-3.1G0002100.1.p
BdiBd21-3.1G0002100	Bd21_3	OG0012446	BdiBd21-3.1G0002100.1.v1.2	7.87517	0.573457	0.581323	0.98647	0.323903	0.452412	Condition_H12_vs_H0	single_copy_ortholog	none	BdiBd21-3.1G0002100.1	BdiBd21-3.1G0002100.1.p
BdiBd21-3.1G0002200	Bd21_3	OG0012447	BdiBd21-3.1G0002200.1.v1.2	52.8047	-2.30451	0.777671	-2.96335	0.00304315	0.0122963	Condition_H4_vs_H0	single_copy_ortholog	downregulated	BdiBd21-3.1G0002200.1	BdiBd21-3.1G0002200.1.p	PF01734	PTHR32176 PTHR32176:SF10		KOG0513		GO:0006629 GO:0008152
BdiBd21-3.1G0002200	Bd21_3	OG0012447	BdiBd21-3.1G0002200.1.v1.2	52.8047	-2.24682	0.775444	-2.89747	0.00376191	0.0124089	Condition_H8_vs_H0	single_copy_ortholog	downregulated	BdiBd21-3.1G0002200.1	BdiBd21-3.1G0002200.1.p	PF01734	PTHR32176 PTHR32176:SF10		KOG0513		GO:0006629 GO:0008152
BdiBd21-3.1G0002200	Bd21_3	OG0012447	BdiBd21-3.1G0002200.1.v1.2	52.8047	-3.20353	0.785711	-4.07724	4.55732e-05	0.000179794	Condition_H12_vs_H0	single_copy_ortholog	downregulated	BdiBd21-3.1G0002200.1	BdiBd21-3.1G0002200.1.p	PF01734	PTHR32176 PTHR32176:SF10		KOG0513		GO:0006629 GO:0008152
BdiBd21-3.1G0002200	Bd21_3	OG0012447	BdiBd21-3.1G0002200.1.v1.2	52.8047	-1.47517	0.772419	-1.9098	0.0561588	0.300483	Condition_H1_vs_H0	single_copy_ortholog	none	BdiBd21-3.1G0002200.1	BdiBd21-3.1G0002200.1.p	PF01734	PTHR32176 PTHR32176:SF10		KOG0513		GO:0006629 GO:0008152
BdiBd21-3.1G0002200	Bd21_3	OG0012447	BdiBd21-3.1G0002200.1.v1.2	52.8047	-1.41705	0.771669	-1.83634	0.0663073	0.231116	Condition_H2_vs_H0	single_copy_ortholog	none	BdiBd21-3.1G0002200.1	BdiBd21-3.1G0002200.1.p	PF01734	PTHR32176 PTHR32176:SF10		KOG0513		GO:0006629 GO:0008152
BdiBd21-3.1G0002700	Bd21_3	OG0012449	BdiBd21-3.1G0002700.1.v1.2	2.35535	5.64792	1.70826	3.30623	0.000945591	0.00291373	Condition_H12_vs_H0	single_copy_ortholog	upregulated	BdiBd21-3.1G0002700.1	BdiBd21-3.1G0002700.1.p									LOC_Os11g09710	expressed protein
BdiBd21-3.1G0002700	Bd21_3	OG0012449	BdiBd21-3.1G0002700.1.v1.2	2.35535	3.6055	1.74791	2.06275	0.0391364	0.0912653	Condition_H8_vs_H0	single_copy_ortholog	none	BdiBd21-3.1G0002700.1	BdiBd21-3.1G0002700.1.p									LOC_Os11g09710	expressed protein
BdiBd21-3.1G0002700	Bd21_3	OG0012449	BdiBd21-3.1G0002700.1.v1.2	2.35535	2.89941	1.79475	1.6155	0.106203	0.216685	Condition_H4_vs_H0	single_copy_ortholog	none	BdiBd21-3.1G0002700.1	BdiBd21-3.1G0002700.1.p									LOC_Os11g09710	expressed protein
BdiBd21-3.1G0002700	Bd21_3	OG0012449	BdiBd21-3.1G0002700.1.v1.2	2.35535	-0.0905335	1.97789	-0.0457729	0.963491	1	Condition_H1_vs_H0	single_copy_ortholog	none	BdiBd21-3.1G0002700.1	BdiBd21-3.1G0002700.1.p									LOC_Os11g09710	expressed protein
BdiBd21-3.1G0002700	Bd21_3	OG0012449	BdiBd21-3.1G0002700.1.v1.2	2.35535	-0.211451	1.97789	-0.106908	0.914862	1	Condition_H2_vs_H0	single_copy_ortholog	none	BdiBd21-3.1G0002700.1	BdiBd21-3.1G0002700.1.p									LOC_Os11g09710	expressed protein
BdiBd21-3.1G0003100	Bd21_3	OG0012452	BdiBd21-3.1G0003100.1.v1.2	9.99263	-0.109564	0.481782	-0.227414	0.820102	0.948262	Condition_H1_vs_H0	single_copy_ortholog	none	BdiBd21-3.1G0003100.1	BdiBd21-3.1G0003100.1.p						GO:0000166
BdiBd21-3.1G0003100	Bd21_3	OG0012452	BdiBd21-3.1G0003100.1.v1.2	9.99263	-0.195687	0.478167	-0.409244	0.682361	0.77789	Condition_H12_vs_H0	single_copy_ortholog	none	BdiBd21-3.1G0003100.1	BdiBd21-3.1G0003100.1.p						GO:0000166
BdiBd21-3.1G0003100	Bd21_3	OG0012452	BdiBd21-3.1G0003100.1.v1.2	9.99263	-0.293869	0.47923	-0.613212	0.539736	0.681147	Condition_H8_vs_H0	single_copy_ortholog	none	BdiBd21-3.1G0003100.1	BdiBd21-3.1G0003100.1.p						GO:0000166
BdiBd21-3.1G0003100	Bd21_3	OG0012452	BdiBd21-3.1G0003100.1.v1.2	9.99263	-0.20137	0.480719	-0.418893	0.675294	0.847332	Condition_H2_vs_H0	single_copy_ortholog	none	BdiBd21-3.1G0003100.1	BdiBd21-3.1G0003100.1.p						GO:0000166
BdiBd21-3.1G0003100	Bd21_3	OG0012452	BdiBd21-3.1G0003100.1.v1.2	9.99263	-0.158417	0.482188	-0.328539	0.742504	0.840545	Condition_H4_vs_H0	single_copy_ortholog	none	BdiBd21-3.1G0003100.1	BdiBd21-3.1G0003100.1.p						GO:0000166
BdiBd21-3.1G0003150	Bd21_3	OG0034888	BdiBd21-3.1G0003150.1.v1.2	4.35875	0.450097	0.814497	0.552607	0.580532	0.714583	Condition_H8_vs_H0	Bd21_3_only	none	BdiBd21-3.1G0003150.1	BdiBd21-3.1G0003150.1.p
BdiBd21-3.1G0003150	Bd21_3	OG0034888	BdiBd21-3.1G0003150.1.v1.2	4.35875	-0.187748	0.851302	-0.220542	0.825449	1	Condition_H2_vs_H0	Bd21_3_only	none	BdiBd21-3.1G0003150.1	BdiBd21-3.1G0003150.1.p
BdiBd21-3.1G0003150	Bd21_3	OG0034888	BdiBd21-3.1G0003150.1.v1.2	4.35875	0.0709625	0.841359	0.0843427	0.932784	0.961398	Condition_H4_vs_H0	Bd21_3_only	none	BdiBd21-3.1G0003150.1	BdiBd21-3.1G0003150.1.p
BdiBd21-3.1G0003150	Bd21_3	OG0034888	BdiBd21-3.1G0003150.1.v1.2	4.35875	-0.786382	0.889246	-0.884324	0.376521	0.506819	Condition_H12_vs_H0	Bd21_3_only	none	BdiBd21-3.1G0003150.1	BdiBd21-3.1G0003150.1.p
BdiBd21-3.1G0003150	Bd21_3	OG0034888	BdiBd21-3.1G0003150.1.v1.2	4.35875	0.981287	0.805122	1.21881	0.222918	0.593948	Condition_H1_vs_H0	Bd21_3_only	none	BdiBd21-3.1G0003150.1	BdiBd21-3.1G0003150.1.p
BdiBd21-3.1G0003200	Bd21_3	OG0012453	BdiBd21-3.1G0003200.1.v1.2	2.63203	-1.36881	1.1081	-1.23527	0.216729	0.35465	Condition_H8_vs_H0	single_copy_ortholog	none	BdiBd21-3.1G0003200.1	BdiBd21-3.1G0003200.1.p
BdiBd21-3.1G0003200	Bd21_3	OG0012453	BdiBd21-3.1G0003200.1.v1.2	2.63203	0.329864	0.94549	0.348882	0.727178	1	Condition_H1_vs_H0	single_copy_ortholog	none	BdiBd21-3.1G0003200.1	BdiBd21-3.1G0003200.1.p
BdiBd21-3.1G0003200	Bd21_3	OG0012453	BdiBd21-3.1G0003200.1.v1.2	2.63203	0.421066	0.927464	0.453998	0.649831	0.752111	Condition_H12_vs_H0	single_copy_ortholog	none	BdiBd21-3.1G0003200.1	BdiBd21-3.1G0003200.1.p
BdiBd21-3.1G0003200	Bd21_3	OG0012453	BdiBd21-3.1G0003200.1.v1.2	2.63203	0.904909	0.909469	0.994986	0.319743	0.484541	Condition_H4_vs_H0	single_copy_ortholog	none	BdiBd21-3.1G0003200.1	BdiBd21-3.1G0003200.1.p
BdiBd21-3.1G0003200	Bd21_3	OG0012453	BdiBd21-3.1G0003200.1.v1.2	2.63203	0.255602	0.942245	0.271269	0.786184	1	Condition_H2_vs_H0	single_copy_ortholog	none	BdiBd21-3.1G0003200.1	BdiBd21-3.1G0003200.1.p
BdiBd21-3.1G0003300	Bd21_3	OG0012454	BdiBd21-3.1G0003300.1.v1.2	3.33422	0.448173	0.82328	0.544374	0.586184	1	Condition_H1_vs_H0	single_copy_ortholog	none	BdiBd21-3.1G0003300.1	BdiBd21-3.1G0003300.1.p
BdiBd21-3.1G0003300	Bd21_3	OG0012454	BdiBd21-3.1G0003300.1.v1.2	3.33422	-1.01285	0.907395	-1.11621	0.264331	0.411864	Condition_H8_vs_H0	single_copy_ortholog	none	BdiBd21-3.1G0003300.1	BdiBd21-3.1G0003300.1.p
BdiBd21-3.1G0003300	Bd21_3	OG0012454	BdiBd21-3.1G0003300.1.v1.2	3.33422	0.0722563	0.836376	0.0863922	0.931155	1	Condition_H2_vs_H0	single_copy_ortholog	none	BdiBd21-3.1G0003300.1	BdiBd21-3.1G0003300.1.p
BdiBd21-3.1G0003300	Bd21_3	OG0012454	BdiBd21-3.1G0003300.1.v1.2	3.33422	0.340277	0.826828	0.411545	0.680673	0.799516	Condition_H4_vs_H0	single_copy_ortholog	none	BdiBd21-3.1G0003300.1	BdiBd21-3.1G0003300.1.p
BdiBd21-3.1G0003300	Bd21_3	OG0012454	BdiBd21-3.1G0003300.1.v1.2	3.33422	-1.15812	0.929772	-1.24559	0.212913	0.325169	Condition_H12_vs_H0	single_copy_ortholog	none	BdiBd21-3.1G0003300.1	BdiBd21-3.1G0003300.1.p
BdiBd21-3.1G0003400	Bd21_3	OG0003808	BdiBd21-3.1G0003400.2.v1.2	3.66629	-0.900661	0.840202	-1.07196	0.283739	0.445418	Condition_H4_vs_H0	single_copy_ortholog	none	BdiBd21-3.1G0003400.1	BdiBd21-3.1G0003400.1.p
BdiBd21-3.1G0003400	Bd21_3	OG0003808	BdiBd21-3.1G0003400.2.v1.2	3.66629	-0.313268	0.802024	-0.390597	0.696095	1	Condition_H1_vs_H0	single_copy_ortholog	none	BdiBd21-3.1G0003400.1	BdiBd21-3.1G0003400.1.p
BdiBd21-3.1G0003400	Bd21_3	OG0003808	BdiBd21-3.1G0003400.2.v1.2	3.66629	-0.526383	0.79969	-0.658234	0.510388	0.655625	Condition_H8_vs_H0	single_copy_ortholog	none	BdiBd21-3.1G0003400.1	BdiBd21-3.1G0003400.1.p
BdiBd21-3.1G0003400	Bd21_3	OG0003808	BdiBd21-3.1G0003400.2.v1.2	3.66629	-0.509021	0.802675	-0.634156	0.525979	0.649936	Condition_H12_vs_H0	single_copy_ortholog	none	BdiBd21-3.1G0003400.1	BdiBd21-3.1G0003400.1.p
BdiBd21-3.1G0003400	Bd21_3	OG0003808	BdiBd21-3.1G0003400.2.v1.2	3.66629	-0.580604	0.811115	-0.715811	0.474108	1	Condition_H2_vs_H0	single_copy_ortholog	none	BdiBd21-3.1G0003400.1	BdiBd21-3.1G0003400.1.p
BdiBd21-3.1G0003800	Bd21_3	OG0002453	BdiBd21-3.1G0003800.1.v1.2	5.17762	0.376637	0.685478	0.549452	0.582695	1	Condition_H2_vs_H0	multi-copy	none	BdiBd21-3.1G0003800.1	BdiBd21-3.1G0003800.1.p	PF12274	PTHR33120 PTHR33120:SF9							LOC_Os06g45620	expressed protein
BdiBd21-3.1G0003800	Bd21_3	OG0002453	BdiBd21-3.1G0003800.1.v1.2	5.17762	-0.607156	0.726395	-0.835849	0.40324	0.558818	Condition_H8_vs_H0	multi-copy	none	BdiBd21-3.1G0003800.1	BdiBd21-3.1G0003800.1.p	PF12274	PTHR33120 PTHR33120:SF9							LOC_Os06g45620	expressed protein
BdiBd21-3.1G0003800	Bd21_3	OG0002453	BdiBd21-3.1G0003800.1.v1.2	5.17762	-0.09456	0.711511	-0.1329	0.894272	0.971435	Condition_H1_vs_H0	multi-copy	none	BdiBd21-3.1G0003800.1	BdiBd21-3.1G0003800.1.p	PF12274	PTHR33120 PTHR33120:SF9							LOC_Os06g45620	expressed protein
BdiBd21-3.1G0003800	Bd21_3	OG0002453	BdiBd21-3.1G0003800.1.v1.2	5.17762	-0.107706	0.710272	-0.151641	0.87947	0.929522	Condition_H4_vs_H0	multi-copy	none	BdiBd21-3.1G0003800.1	BdiBd21-3.1G0003800.1.p	PF12274	PTHR33120 PTHR33120:SF9							LOC_Os06g45620	expressed protein
BdiBd21-3.1G0003800	Bd21_3	OG0002453	BdiBd21-3.1G0003800.1.v1.2	5.17762	-0.0774291	0.701464	-0.110382	0.912106	0.942851	Condition_H12_vs_H0	multi-copy	none	BdiBd21-3.1G0003800.1	BdiBd21-3.1G0003800.1.p	PF12274	PTHR33120 PTHR33120:SF9							LOC_Os06g45620	expressed protein
BdiBd21-3.1G0004700	Bd21_3	OG0002454	BdiBd21-3.1G0004700.1.v1.2	16.0012	-0.357166	0.389315	-0.917422	0.358921	0.514712	Condition_H8_vs_H0	multi-copy	none	BdiBd21-3.1G0004700.1	BdiBd21-3.1G0004700.1.p	PF07893	PTHR33085 PTHR33085:SF9				GO:0003824 GO:0005515			LOC_Os07g49050	expressed protein
BdiBd21-3.1G0004700	Bd21_3	OG0002454	BdiBd21-3.1G0004700.1.v1.2	16.0012	-0.652291	0.406437	-1.6049	0.108516	0.423633	Condition_H1_vs_H0	multi-copy	none	BdiBd21-3.1G0004700.1	BdiBd21-3.1G0004700.1.p	PF07893	PTHR33085 PTHR33085:SF9				GO:0003824 GO:0005515			LOC_Os07g49050	expressed protein
BdiBd21-3.1G0004700	Bd21_3	OG0002454	BdiBd21-3.1G0004700.1.v1.2	16.0012	-0.426577	0.395005	-1.07993	0.280174	0.537562	Condition_H2_vs_H0	multi-copy	none	BdiBd21-3.1G0004700.1	BdiBd21-3.1G0004700.1.p	PF07893	PTHR33085 PTHR33085:SF9				GO:0003824 GO:0005515			LOC_Os07g49050	expressed protein
BdiBd21-3.1G0004700	Bd21_3	OG0002454	BdiBd21-3.1G0004700.1.v1.2	16.0012	-0.215754	0.391366	-0.551283	0.581439	0.723823	Condition_H4_vs_H0	multi-copy	none	BdiBd21-3.1G0004700.1	BdiBd21-3.1G0004700.1.p	PF07893	PTHR33085 PTHR33085:SF9				GO:0003824 GO:0005515			LOC_Os07g49050	expressed protein
BdiBd21-3.1G0004700	Bd21_3	OG0002454	BdiBd21-3.1G0004700.1.v1.2	16.0012	-0.300653	0.389629	-0.771639	0.440329	0.570738	Condition_H12_vs_H0	multi-copy	none	BdiBd21-3.1G0004700.1	BdiBd21-3.1G0004700.1.p	PF07893	PTHR33085 PTHR33085:SF9				GO:0003824 GO:0005515			LOC_Os07g49050	expressed protein
BdiBd21-3.1G0004800	Bd21_3	OG0012458	BdiBd21-3.1G0004800.1.v1.2	60.9778	0.3626	0.206026	1.75997	0.0784131	0.144087	Condition_H12_vs_H0	single_copy_ortholog	none	BdiBd21-3.1G0004800.1	BdiBd21-3.1G0004800.1.p	PF06733 PF06777 PF13307	PTHR11472 PTHR11472:SF1	EC:3.6.4.12			GO:0003676 GO:0003677 GO:0004003 GO:0005524 GO:0005634 GO:0006139 GO:0006289 GO:0008026 GO:0016818
BdiBd21-3.1G0004800	Bd21_3	OG0012458	BdiBd21-3.1G0004800.1.v1.2	60.9778	0.0319852	0.212123	0.150786	0.880144	0.92979	Condition_H4_vs_H0	single_copy_ortholog	none	BdiBd21-3.1G0004800.1	BdiBd21-3.1G0004800.1.p	PF06733 PF06777 PF13307	PTHR11472 PTHR11472:SF1	EC:3.6.4.12			GO:0003676 GO:0003677 GO:0004003 GO:0005524 GO:0005634 GO:0006139 GO:0006289 GO:0008026 GO:0016818
BdiBd21-3.1G0004800	Bd21_3	OG0012458	BdiBd21-3.1G0004800.1.v1.2	60.9778	0.166897	0.207471	0.804432	0.421148	0.575105	Condition_H8_vs_H0	single_copy_ortholog	none	BdiBd21-3.1G0004800.1	BdiBd21-3.1G0004800.1.p	PF06733 PF06777 PF13307	PTHR11472 PTHR11472:SF1	EC:3.6.4.12			GO:0003676 GO:0003677 GO:0004003 GO:0005524 GO:0005634 GO:0006139 GO:0006289 GO:0008026 GO:0016818
BdiBd21-3.1G0004800	Bd21_3	OG0012458	BdiBd21-3.1G0004800.1.v1.2	60.9778	-0.29207	0.218054	-1.33944	0.180428	0.538024	Condition_H1_vs_H0	single_copy_ortholog	none	BdiBd21-3.1G0004800.1	BdiBd21-3.1G0004800.1.p	PF06733 PF06777 PF13307	PTHR11472 PTHR11472:SF1	EC:3.6.4.12			GO:0003676 GO:0003677 GO:0004003 GO:0005524 GO:0005634 GO:0006139 GO:0006289 GO:0008026 GO:0016818
BdiBd21-3.1G0004800	Bd21_3	OG0012458	BdiBd21-3.1G0004800.1.v1.2	60.9778	0.136482	0.209534	0.65136	0.514814	0.741887	Condition_H2_vs_H0	single_copy_ortholog	none	BdiBd21-3.1G0004800.1	BdiBd21-3.1G0004800.1.p	PF06733 PF06777 PF13307	PTHR11472 PTHR11472:SF1	EC:3.6.4.12			GO:0003676 GO:0003677 GO:0004003 GO:0005524 GO:0005634 GO:0006139 GO:0006289 GO:0008026 GO:0016818
BdiBd21-3.1G0005000	Bd21_3	OG0003812	BdiBd21-3.1G0005000.1.v1.2	121.095	-0.125226	0.227262	-0.55102	0.58162	0.856151	Condition_H1_vs_H0	single_copy_ortholog	none	BdiBd21-3.1G0005000.1	BdiBd21-3.1G0005000.1.p	PF00566	PTHR22957 PTHR22957:SF273		KOG2197			AT4G27100	Ypt/Rab-GAP domain of gyp1p superfamily protein	LOC_Os11g37690	TBC domain containing protein, expressed
BdiBd21-3.1G0005000	Bd21_3	OG0003812	BdiBd21-3.1G0005000.2.v1.2	12.6001	-0.292714	0.408062	-0.717326	0.473173	0.601999	Condition_H12_vs_H0	single_copy_ortholog	none	BdiBd21-3.1G0005000.1	BdiBd21-3.1G0005000.1.p	PF00566	PTHR22957 PTHR22957:SF273		KOG2197			AT4G27100	Ypt/Rab-GAP domain of gyp1p superfamily protein	LOC_Os11g37690	TBC domain containing protein, expressed
BdiBd21-3.1G0005000	Bd21_3	OG0003812	BdiBd21-3.1G0005000.1.v1.2	121.095	0.143988	0.225405	0.638796	0.522955	0.675474	Condition_H4_vs_H0	single_copy_ortholog	none	BdiBd21-3.1G0005000.1	BdiBd21-3.1G0005000.1.p	PF00566	PTHR22957 PTHR22957:SF273		KOG2197			AT4G27100	Ypt/Rab-GAP domain of gyp1p superfamily protein	LOC_Os11g37690	TBC domain containing protein, expressed
BdiBd21-3.1G0005000	Bd21_3	OG0003812	BdiBd21-3.1G0005000.2.v1.2	12.6001	0.0280973	0.403486	0.0696364	0.944483	0.985084	Condition_H1_vs_H0	single_copy_ortholog	none	BdiBd21-3.1G0005000.1	BdiBd21-3.1G0005000.1.p	PF00566	PTHR22957 PTHR22957:SF273		KOG2197			AT4G27100	Ypt/Rab-GAP domain of gyp1p superfamily protein	LOC_Os11g37690	TBC domain containing protein, expressed
BdiBd21-3.1G0005000	Bd21_3	OG0003812	BdiBd21-3.1G0005000.1.v1.2	121.095	-0.383371	0.227294	-1.68667	0.091667	0.18252	Condition_H8_vs_H0	single_copy_ortholog	none	BdiBd21-3.1G0005000.1	BdiBd21-3.1G0005000.1.p	PF00566	PTHR22957 PTHR22957:SF273		KOG2197			AT4G27100	Ypt/Rab-GAP domain of gyp1p superfamily protein	LOC_Os11g37690	TBC domain containing protein, expressed
BdiBd21-3.1G0005000	Bd21_3	OG0003812	BdiBd21-3.1G0005000.2.v1.2	12.6001	-0.29425	0.410336	-0.717096	0.473315	0.711146	Condition_H2_vs_H0	single_copy_ortholog	none	BdiBd21-3.1G0005000.1	BdiBd21-3.1G0005000.1.p	PF00566	PTHR22957 PTHR22957:SF273		KOG2197			AT4G27100	Ypt/Rab-GAP domain of gyp1p superfamily protein	LOC_Os11g37690	TBC domain containing protein, expressed
BdiBd21-3.1G0005000	Bd21_3	OG0003812	BdiBd21-3.1G0005000.1.v1.2	121.095	-0.0276193	0.225914	-0.122256	0.902696	0.96118	Condition_H2_vs_H0	single_copy_ortholog	none	BdiBd21-3.1G0005000.1	BdiBd21-3.1G0005000.1.p	PF00566	PTHR22957 PTHR22957:SF273		KOG2197			AT4G27100	Ypt/Rab-GAP domain of gyp1p superfamily protein	LOC_Os11g37690	TBC domain containing protein, expressed
BdiBd21-3.1G0005000	Bd21_3	OG0003812	BdiBd21-3.1G0005000.2.v1.2	12.6001	-0.320839	0.406657	-0.788966	0.430132	0.584197	Condition_H8_vs_H0	single_copy_ortholog	none	BdiBd21-3.1G0005000.1	BdiBd21-3.1G0005000.1.p	PF00566	PTHR22957 PTHR22957:SF273		KOG2197			AT4G27100	Ypt/Rab-GAP domain of gyp1p superfamily protein	LOC_Os11g37690	TBC domain containing protein, expressed
BdiBd21-3.1G0005000	Bd21_3	OG0003812	BdiBd21-3.1G0005000.1.v1.2	121.095	-0.326055	0.227366	-1.43405	0.151557	0.247513	Condition_H12_vs_H0	single_copy_ortholog	none	BdiBd21-3.1G0005000.1	BdiBd21-3.1G0005000.1.p	PF00566	PTHR22957 PTHR22957:SF273		KOG2197			AT4G27100	Ypt/Rab-GAP domain of gyp1p superfamily protein	LOC_Os11g37690	TBC domain containing protein, expressed
BdiBd21-3.1G0005000	Bd21_3	OG0003812	BdiBd21-3.1G0005000.2.v1.2	12.6001	-0.177828	0.409084	-0.434699	0.663781	0.786836	Condition_H4_vs_H0	single_copy_ortholog	none	BdiBd21-3.1G0005000.1	BdiBd21-3.1G0005000.1.p	PF00566	PTHR22957 PTHR22957:SF273		KOG2197			AT4G27100	Ypt/Rab-GAP domain of gyp1p superfamily protein	LOC_Os11g37690	TBC domain containing protein, expressed
BdiBd21-3.1G0005100	Bd21_3	OG0012459	BdiBd21-3.1G0005100.1.v1.2	357.724	-0.387111	0.596136	-0.649367	0.516101	0.660968	Condition_H8_vs_H0	single_copy_ortholog	none	BdiBd21-3.1G0005100.1	BdiBd21-3.1G0005100.1.p	PF00005 PF01061 PF08370 PF14510	PTHR19241 PTHR19241:SF214	EC:3.6.3.44			GO:0005524 GO:0016020 GO:0016887	AT2G36380	pleiotropic drug resistance 6	LOC_Os11g37700	pleiotropic drug resistance protein, putative, expressed
BdiBd21-3.1G0005100	Bd21_3	OG0012459	BdiBd21-3.1G0005100.1.v1.2	357.724	-0.155537	0.596152	-0.260901	0.794169	0.940887	Condition_H1_vs_H0	single_copy_ortholog	none	BdiBd21-3.1G0005100.1	BdiBd21-3.1G0005100.1.p	PF00005 PF01061 PF08370 PF14510	PTHR19241 PTHR19241:SF214	EC:3.6.3.44			GO:0005524 GO:0016020 GO:0016887	AT2G36380	pleiotropic drug resistance 6	LOC_Os11g37700	pleiotropic drug resistance protein, putative, expressed
BdiBd21-3.1G0005100	Bd21_3	OG0012459	BdiBd21-3.1G0005100.1.v1.2	357.724	-0.61333	0.596446	-1.02831	0.303805	0.563173	Condition_H2_vs_H0	single_copy_ortholog	none	BdiBd21-3.1G0005100.1	BdiBd21-3.1G0005100.1.p	PF00005 PF01061 PF08370 PF14510	PTHR19241 PTHR19241:SF214	EC:3.6.3.44			GO:0005524 GO:0016020 GO:0016887	AT2G36380	pleiotropic drug resistance 6	LOC_Os11g37700	pleiotropic drug resistance protein, putative, expressed
BdiBd21-3.1G0005100	Bd21_3	OG0012459	BdiBd21-3.1G0005100.1.v1.2	357.724	-0.671025	0.596423	-1.12508	0.260554	0.381098	Condition_H12_vs_H0	single_copy_ortholog	none	BdiBd21-3.1G0005100.1	BdiBd21-3.1G0005100.1.p	PF00005 PF01061 PF08370 PF14510	PTHR19241 PTHR19241:SF214	EC:3.6.3.44			GO:0005524 GO:0016020 GO:0016887	AT2G36380	pleiotropic drug resistance 6	LOC_Os11g37700	pleiotropic drug resistance protein, putative, expressed
BdiBd21-3.1G0005100	Bd21_3	OG0012459	BdiBd21-3.1G0005100.1.v1.2	357.724	-0.986755	0.596953	-1.65299	0.0983334	0.204594	Condition_H4_vs_H0	single_copy_ortholog	none	BdiBd21-3.1G0005100.1	BdiBd21-3.1G0005100.1.p	PF00005 PF01061 PF08370 PF14510	PTHR19241 PTHR19241:SF214	EC:3.6.3.44			GO:0005524 GO:0016020 GO:0016887	AT2G36380	pleiotropic drug resistance 6	LOC_Os11g37700	pleiotropic drug resistance protein, putative, expressed
BdiBd21-3.1G0005300	Bd21_3	OG0012460	BdiBd21-3.1G0005300.1.v1.2	1834.59	-0.19737	0.0992243	-1.98913	0.0466874	0.186282	Condition_H2_vs_H0	single_copy_ortholog	none	BdiBd21-3.1G0005300.1	BdiBd21-3.1G0005300.1.p	PF00395	PTHR33740 PTHR33740:SF3					AT5G23890		LOC_Os03g64400	oxidoreductase/ transition metal ion binding protein, putative, expressed
BdiBd21-3.1G0005300	Bd21_3	OG0012460	BdiBd21-3.1G0005300.1.v1.2	1834.59	-0.106622	0.0992388	-1.0744	0.282645	0.654637	Condition_H1_vs_H0	single_copy_ortholog	none	BdiBd21-3.1G0005300.1	BdiBd21-3.1G0005300.1.p	PF00395	PTHR33740 PTHR33740:SF3					AT5G23890		LOC_Os03g64400	oxidoreductase/ transition metal ion binding protein, putative, expressed
BdiBd21-3.1G0005300	Bd21_3	OG0012460	BdiBd21-3.1G0005300.1.v1.2	1834.59	-0.352932	0.0994742	-3.54798	0.000388196	0.00212359	Condition_H4_vs_H0	single_copy_ortholog	downregulated	BdiBd21-3.1G0005300.1	BdiBd21-3.1G0005300.1.p	PF00395	PTHR33740 PTHR33740:SF3					AT5G23890		LOC_Os03g64400	oxidoreductase/ transition metal ion binding protein, putative, expressed
BdiBd21-3.1G0005300	Bd21_3	OG0012460	BdiBd21-3.1G0005300.1.v1.2	1834.59	-0.402335	0.0993483	-4.04974	5.12738e-05	0.000200399	Condition_H12_vs_H0	single_copy_ortholog	downregulated	BdiBd21-3.1G0005300.1	BdiBd21-3.1G0005300.1.p	PF00395	PTHR33740 PTHR33740:SF3					AT5G23890		LOC_Os03g64400	oxidoreductase/ transition metal ion binding protein, putative, expressed
BdiBd21-3.1G0005300	Bd21_3	OG0012460	BdiBd21-3.1G0005300.1.v1.2	1834.59	-0.262024	0.0991469	-2.64279	0.0082227	0.0244875	Condition_H8_vs_H0	single_copy_ortholog	downregulated	BdiBd21-3.1G0005300.1	BdiBd21-3.1G0005300.1.p	PF00395	PTHR33740 PTHR33740:SF3					AT5G23890		LOC_Os03g64400	oxidoreductase/ transition metal ion binding protein, putative, expressed
BdiBd21-3.1G0005400	Bd21_3	OG0006725	BdiBd21-3.1G0005400.1.v1.2	3.11427	-1.25768	1.02645	-1.22526	0.220476	0.371237	Condition_H4_vs_H0	single_copy_ortholog	none	BdiBd21-3.1G0005400.1	BdiBd21-3.1G0005400.1.p		PTHR33870 PTHR33870:SF1					AT5G58880	(1 of 2) PTHR33870:SF4 - GB
BdiBd21-3.1G0005400	Bd21_3	OG0006725	BdiBd21-3.1G0005400.1.v1.2	3.11427	-1.72579	1.06988	-1.61307	0.10673	1	Condition_H1_vs_H0	single_copy_ortholog	none	BdiBd21-3.1G0005400.1	BdiBd21-3.1G0005400.1.p		PTHR33870 PTHR33870:SF1					AT5G58880	(1 of 2) PTHR33870:SF4 - GB
BdiBd21-3.1G0005400	Bd21_3	OG0006725	BdiBd21-3.1G0005400.1.v1.2	3.11427	-1.09933	1.00568	-1.09312	0.27434	0.396861	Condition_H12_vs_H0	single_copy_ortholog	none	BdiBd21-3.1G0005400.1	BdiBd21-3.1G0005400.1.p		PTHR33870 PTHR33870:SF1					AT5G58880	(1 of 2) PTHR33870:SF4 - GB
BdiBd21-3.1G0005400	Bd21_3	OG0006725	BdiBd21-3.1G0005400.1.v1.2	3.11427	-1.92707	1.06476	-1.80986	0.0703174	0.147561	Condition_H8_vs_H0	single_copy_ortholog	none	BdiBd21-3.1G0005400.1	BdiBd21-3.1G0005400.1.p		PTHR33870 PTHR33870:SF1					AT5G58880	(1 of 2) PTHR33870:SF4 - GB
BdiBd21-3.1G0005400	Bd21_3	OG0006725	BdiBd21-3.1G0005400.1.v1.2	3.11427	-0.328773	0.971385	-0.338458	0.735018	1	Condition_H2_vs_H0	single_copy_ortholog	none	BdiBd21-3.1G0005400.1	BdiBd21-3.1G0005400.1.p		PTHR33870 PTHR33870:SF1					AT5G58880	(1 of 2) PTHR33870:SF4 - GB
BdiBd21-3.1G0005500	Bd21_3	OG0012461	BdiBd21-3.1G0005500.1.v1.2	62.2622	1.19876	0.283002	4.23586	2.27683e-05	0.000131853	Condition_H8_vs_H0	single_copy_ortholog	upregulated	BdiBd21-3.1G0005500.1	BdiBd21-3.1G0005500.1.p		PTHR33698 PTHR33698:SF1					AT5G41470	Nuclear transport factor 2 (NTF2) family protein	LOC_Os03g64380	expressed protein
BdiBd21-3.1G0005500	Bd21_3	OG0012461	BdiBd21-3.1G0005500.1.v1.2	62.2622	1.35565	0.282439	4.7998	1.58824e-06	7.99615e-06	Condition_H12_vs_H0	single_copy_ortholog	upregulated	BdiBd21-3.1G0005500.1	BdiBd21-3.1G0005500.1.p		PTHR33698 PTHR33698:SF1					AT5G41470	Nuclear transport factor 2 (NTF2) family protein	LOC_Os03g64380	expressed protein
BdiBd21-3.1G0005500	Bd21_3	OG0012461	BdiBd21-3.1G0005500.1.v1.2	62.2622	0.0856999	0.295616	0.289903	0.771891	0.900289	Condition_H2_vs_H0	single_copy_ortholog	none	BdiBd21-3.1G0005500.1	BdiBd21-3.1G0005500.1.p		PTHR33698 PTHR33698:SF1					AT5G41470	Nuclear transport factor 2 (NTF2) family protein	LOC_Os03g64380	expressed protein
BdiBd21-3.1G0005500	Bd21_3	OG0012461	BdiBd21-3.1G0005500.1.v1.2	62.2622	0.294882	0.29427	1.00208	0.316305	0.684082	Condition_H1_vs_H0	single_copy_ortholog	none	BdiBd21-3.1G0005500.1	BdiBd21-3.1G0005500.1.p		PTHR33698 PTHR33698:SF1					AT5G41470	Nuclear transport factor 2 (NTF2) family protein	LOC_Os03g64380	expressed protein
BdiBd21-3.1G0005500	Bd21_3	OG0012461	BdiBd21-3.1G0005500.1.v1.2	62.2622	0.860395	0.287448	2.99322	0.00276051	0.0112971	Condition_H4_vs_H0	single_copy_ortholog	upregulated	BdiBd21-3.1G0005500.1	BdiBd21-3.1G0005500.1.p		PTHR33698 PTHR33698:SF1					AT5G41470	Nuclear transport factor 2 (NTF2) family protein	LOC_Os03g64380	expressed protein
BdiBd21-3.1G0005700	Bd21_3	OG0006726	BdiBd21-3.1G0005700.1.v1.2	1335.98	0.019393	0.0702165	0.276188	0.782404	0.86879	Condition_H4_vs_H0	single_copy_ortholog	none	BdiBd21-3.1G0005700.1	BdiBd21-3.1G0005700.1.p	PF12937	PTHR22844 PTHR22844:SF176				GO:0005515	AT4G00755	F-box family protein	LOC_Os03g64360	OsFBX113 - F-box domain containing protein, expressed
BdiBd21-3.1G0005700	Bd21_3	OG0006726	BdiBd21-3.1G0005700.1.v1.2	1335.98	0.0431662	0.0700098	0.616574	0.537516	0.75802	Condition_H2_vs_H0	single_copy_ortholog	none	BdiBd21-3.1G0005700.1	BdiBd21-3.1G0005700.1.p	PF12937	PTHR22844 PTHR22844:SF176				GO:0005515	AT4G00755	F-box family protein	LOC_Os03g64360	OsFBX113 - F-box domain containing protein, expressed
BdiBd21-3.1G0005700	Bd21_3	OG0006726	BdiBd21-3.1G0005700.1.v1.2	1335.98	-0.0708989	0.0700797	-1.01169	0.311687	0.438956	Condition_H12_vs_H0	single_copy_ortholog	none	BdiBd21-3.1G0005700.1	BdiBd21-3.1G0005700.1.p	PF12937	PTHR22844 PTHR22844:SF176				GO:0005515	AT4G00755	F-box family protein	LOC_Os03g64360	OsFBX113 - F-box domain containing protein, expressed
BdiBd21-3.1G0005700	Bd21_3	OG0006726	BdiBd21-3.1G0005700.1.v1.2	1335.98	-0.0500392	0.0699182	-0.715682	0.474188	0.624812	Condition_H8_vs_H0	single_copy_ortholog	none	BdiBd21-3.1G0005700.1	BdiBd21-3.1G0005700.1.p	PF12937	PTHR22844 PTHR22844:SF176				GO:0005515	AT4G00755	F-box family protein	LOC_Os03g64360	OsFBX113 - F-box domain containing protein, expressed
BdiBd21-3.1G0005700	Bd21_3	OG0006726	BdiBd21-3.1G0005700.1.v1.2	1335.98	0.137107	0.0700389	1.95758	0.0502796	0.279396	Condition_H1_vs_H0	single_copy_ortholog	none	BdiBd21-3.1G0005700.1	BdiBd21-3.1G0005700.1.p	PF12937	PTHR22844 PTHR22844:SF176				GO:0005515	AT4G00755	F-box family protein	LOC_Os03g64360	OsFBX113 - F-box domain containing protein, expressed
BdiBd21-3.1G0006200	Bd21_3	OG0008986	BdiBd21-3.1G0006200.1.v1.2	33.3718	1.06066	0.393733	2.69386	0.00706289	0.0247725	Condition_H4_vs_H0	duplicated_in_Bd21_3	upregulated	BdiBd21-3.1G0006200.1	BdiBd21-3.1G0006200.1.p		PTHR33087
BdiBd21-3.1G0006200	Bd21_3	OG0008986	BdiBd21-3.1G0006200.1.v1.2	33.3718	1.22785	0.389805	3.14991	0.00163324	0.00598335	Condition_H8_vs_H0	duplicated_in_Bd21_3	upregulated	BdiBd21-3.1G0006200.1	BdiBd21-3.1G0006200.1.p		PTHR33087
BdiBd21-3.1G0006200	Bd21_3	OG0008986	BdiBd21-3.1G0006200.1.v1.2	33.3718	0.731581	0.398258	1.83695	0.0662169	0.327686	Condition_H1_vs_H0	duplicated_in_Bd21_3	none	BdiBd21-3.1G0006200.1	BdiBd21-3.1G0006200.1.p		PTHR33087
BdiBd21-3.1G0006200	Bd21_3	OG0008986	BdiBd21-3.1G0006200.1.v1.2	33.3718	1.07955	0.392602	2.74974	0.00596435	0.0465205	Condition_H2_vs_H0	duplicated_in_Bd21_3	upregulated	BdiBd21-3.1G0006200.1	BdiBd21-3.1G0006200.1.p		PTHR33087
BdiBd21-3.1G0006200	Bd21_3	OG0008986	BdiBd21-3.1G0006200.1.v1.2	33.3718	-0.288632	0.41409	-0.697027	0.485786	0.613673	Condition_H12_vs_H0	duplicated_in_Bd21_3	none	BdiBd21-3.1G0006200.1	BdiBd21-3.1G0006200.1.p		PTHR33087
BdiBd21-3.1G0006500	Bd21_3	OG0012463	BdiBd21-3.1G0006500.1.v1.2	204.074	0.523709	0.264174	1.98244	0.04743	0.26976	Condition_H1_vs_H0	single_copy_ortholog	none	BdiBd21-3.1G0006500.1	BdiBd21-3.1G0006500.1.p	PF00403	PTHR22814 PTHR22814:SF51		KOG1603		GO:0030001 GO:0046872	AT5G24580	Heavy metal transport/detoxification superfamily protein	LOC_Os03g64340	heavy metal-associated domain containing protein, expressed
BdiBd21-3.1G0006500	Bd21_3	OG0012463	BdiBd21-3.1G0006500.1.v1.2	204.074	1.44581	0.26009	5.55889	2.71498e-08	1.80506e-07	Condition_H12_vs_H0	single_copy_ortholog	upregulated	BdiBd21-3.1G0006500.1	BdiBd21-3.1G0006500.1.p	PF00403	PTHR22814 PTHR22814:SF51		KOG1603		GO:0030001 GO:0046872	AT5G24580	Heavy metal transport/detoxification superfamily protein	LOC_Os03g64340	heavy metal-associated domain containing protein, expressed
BdiBd21-3.1G0006500	Bd21_3	OG0012463	BdiBd21-3.1G0006500.1.v1.2	204.074	1.44184	0.260534	5.5342	3.12661e-08	5.85989e-07	Condition_H4_vs_H0	single_copy_ortholog	upregulated	BdiBd21-3.1G0006500.1	BdiBd21-3.1G0006500.1.p	PF00403	PTHR22814 PTHR22814:SF51		KOG1603		GO:0030001 GO:0046872	AT5G24580	Heavy metal transport/detoxification superfamily protein	LOC_Os03g64340	heavy metal-associated domain containing protein, expressed
BdiBd21-3.1G0006500	Bd21_3	OG0012463	BdiBd21-3.1G0006500.1.v1.2	204.074	1.63526	0.25951	6.30135	2.95072e-10	5.32511e-09	Condition_H8_vs_H0	single_copy_ortholog	upregulated	BdiBd21-3.1G0006500.1	BdiBd21-3.1G0006500.1.p	PF00403	PTHR22814 PTHR22814:SF51		KOG1603		GO:0030001 GO:0046872	AT5G24580	Heavy metal transport/detoxification superfamily protein	LOC_Os03g64340	heavy metal-associated domain containing protein, expressed
BdiBd21-3.1G0006500	Bd21_3	OG0012463	BdiBd21-3.1G0006500.1.v1.2	204.074	0.91551	0.261957	3.49489	0.000474254	0.00741231	Condition_H2_vs_H0	single_copy_ortholog	upregulated	BdiBd21-3.1G0006500.1	BdiBd21-3.1G0006500.1.p	PF00403	PTHR22814 PTHR22814:SF51		KOG1603		GO:0030001 GO:0046872	AT5G24580	Heavy metal transport/detoxification superfamily protein	LOC_Os03g64340	heavy metal-associated domain containing protein, expressed
BdiBd21-3.1G0006600	Bd21_3	OG0012464	BdiBd21-3.1G0006600.1.v1.2	614.571	-1.86654	0.248525	-7.5105	5.89034e-14	9.31577e-13	Condition_H12_vs_H0	single_copy_ortholog	downregulated	BdiBd21-3.1G0006600.1	BdiBd21-3.1G0006600.1.p	PF00230	PTHR19139 PTHR19139:SF163		KOG0223	K09872	GO:0005215 GO:0006810 GO:0016020
BdiBd21-3.1G0006600	Bd21_3	OG0012464	BdiBd21-3.1G0006600.1.v1.2	614.571	-0.971142	0.247093	-3.93028	8.48485e-05	0.000573922	Condition_H4_vs_H0	single_copy_ortholog	downregulated	BdiBd21-3.1G0006600.1	BdiBd21-3.1G0006600.1.p	PF00230	PTHR19139 PTHR19139:SF163		KOG0223	K09872	GO:0005215 GO:0006810 GO:0016020
BdiBd21-3.1G0006600	Bd21_3	OG0012464	BdiBd21-3.1G0006600.1.v1.2	614.571	-0.322325	0.24622	-1.30909	0.190503	0.43064	Condition_H2_vs_H0	single_copy_ortholog	none	BdiBd21-3.1G0006600.1	BdiBd21-3.1G0006600.1.p	PF00230	PTHR19139 PTHR19139:SF163		KOG0223	K09872	GO:0005215 GO:0006810 GO:0016020
BdiBd21-3.1G0006600	Bd21_3	OG0012464	BdiBd21-3.1G0006600.1.v1.2	614.571	-1.05441	0.246876	-4.27099	1.94604e-05	0.000114936	Condition_H8_vs_H0	single_copy_ortholog	downregulated	BdiBd21-3.1G0006600.1	BdiBd21-3.1G0006600.1.p	PF00230	PTHR19139 PTHR19139:SF163		KOG0223	K09872	GO:0005215 GO:0006810 GO:0016020
BdiBd21-3.1G0006600	Bd21_3	OG0012464	BdiBd21-3.1G0006600.1.v1.2	614.571	-0.518378	0.246525	-2.10274	0.0354887	0.228818	Condition_H1_vs_H0	single_copy_ortholog	none	BdiBd21-3.1G0006600.1	BdiBd21-3.1G0006600.1.p	PF00230	PTHR19139 PTHR19139:SF163		KOG0223	K09872	GO:0005215 GO:0006810 GO:0016020
BdiBd21-3.1G0006700	Bd21_3	OG0003815	BdiBd21-3.1G0006700.1.v1.2	5550.27	-2.29742	0.227121	-10.1154	4.7206e-24	4.55384e-22	Condition_H12_vs_H0	single_copy_ortholog	downregulated	BdiBd21-3.1G0006700.1	BdiBd21-3.1G0006700.1.p		PTHR31008 PTHR31008:SF0		KOG2398			AT5G43310	COP1-interacting protein-related	LOC_Os03g64320	expressed protein
BdiBd21-3.1G0006700	Bd21_3	OG0003815	BdiBd21-3.1G0006700.1.v1.2	5550.27	-1.58244	0.226973	-6.97193	3.12612e-12	2.02589e-10	Condition_H4_vs_H0	single_copy_ortholog	downregulated	BdiBd21-3.1G0006700.1	BdiBd21-3.1G0006700.1.p		PTHR31008 PTHR31008:SF0		KOG2398			AT5G43310	COP1-interacting protein-related	LOC_Os03g64320	expressed protein
BdiBd21-3.1G0006700	Bd21_3	OG0003815	BdiBd21-3.1G0006700.1.v1.2	5550.27	-0.719062	0.22683	-3.17004	0.00152417	0.0283313	Condition_H1_vs_H0	single_copy_ortholog	downregulated	BdiBd21-3.1G0006700.1	BdiBd21-3.1G0006700.1.p		PTHR31008 PTHR31008:SF0		KOG2398			AT5G43310	COP1-interacting protein-related	LOC_Os03g64320	expressed protein
BdiBd21-3.1G0006700	Bd21_3	OG0003815	BdiBd21-3.1G0006700.1.v1.2	5550.27	-0.766369	0.226823	-3.3787	0.000728286	0.0102153	Condition_H2_vs_H0	single_copy_ortholog	downregulated	BdiBd21-3.1G0006700.1	BdiBd21-3.1G0006700.1.p		PTHR31008 PTHR31008:SF0		KOG2398			AT5G43310	COP1-interacting protein-related	LOC_Os03g64320	expressed protein
BdiBd21-3.1G0006700	Bd21_3	OG0003815	BdiBd21-3.1G0006700.1.v1.2	5550.27	-1.87234	0.226986	-8.2487	1.6012e-16	1.36684e-14	Condition_H8_vs_H0	single_copy_ortholog	downregulated	BdiBd21-3.1G0006700.1	BdiBd21-3.1G0006700.1.p		PTHR31008 PTHR31008:SF0		KOG2398			AT5G43310	COP1-interacting protein-related	LOC_Os03g64320	expressed protein
BdiBd21-3.1G0007000	Bd21_3	OG0012465	BdiBd21-3.1G0007000.1.v1.2	1863.93	-0.196279	0.116616	-1.68312	0.0923519	0.282999	Condition_H2_vs_H0	single_copy_ortholog	none	BdiBd21-3.1G0007000.1	BdiBd21-3.1G0007000.1.p	PF00564 PF07714	PTHR31066 PTHR31066:SF7	EC:2.7.11.1	KOG0192		GO:0004672 GO:0004713 GO:0005515 GO:0005524 GO:0006468	AT1G16270	Protein kinase superfamily protein with octicosapeptide/Phox/Bem1p domain
BdiBd21-3.1G0007000	Bd21_3	OG0012465	BdiBd21-3.1G0007000.1.v1.2	1863.93	-0.59831	0.11689	-5.11855	3.07887e-07	1.73345e-06	Condition_H12_vs_H0	single_copy_ortholog	downregulated	BdiBd21-3.1G0007000.1	BdiBd21-3.1G0007000.1.p	PF00564 PF07714	PTHR31066 PTHR31066:SF7	EC:2.7.11.1	KOG0192		GO:0004672 GO:0004713 GO:0005515 GO:0005524 GO:0006468	AT1G16270	Protein kinase superfamily protein with octicosapeptide/Phox/Bem1p domain
BdiBd21-3.1G0007000	Bd21_3	OG0012465	BdiBd21-3.1G0007000.1.v1.2	1863.93	-0.145549	0.116659	-1.24765	0.212159	0.580981	Condition_H1_vs_H0	single_copy_ortholog	none	BdiBd21-3.1G0007000.1	BdiBd21-3.1G0007000.1.p	PF00564 PF07714	PTHR31066 PTHR31066:SF7	EC:2.7.11.1	KOG0192		GO:0004672 GO:0004713 GO:0005515 GO:0005524 GO:0006468	AT1G16270	Protein kinase superfamily protein with octicosapeptide/Phox/Bem1p domain
BdiBd21-3.1G0007000	Bd21_3	OG0012465	BdiBd21-3.1G0007000.1.v1.2	1863.93	-0.408281	0.116666	-3.49957	0.000466003	0.00196652	Condition_H8_vs_H0	single_copy_ortholog	downregulated	BdiBd21-3.1G0007000.1	BdiBd21-3.1G0007000.1.p	PF00564 PF07714	PTHR31066 PTHR31066:SF7	EC:2.7.11.1	KOG0192		GO:0004672 GO:0004713 GO:0005515 GO:0005524 GO:0006468	AT1G16270	Protein kinase superfamily protein with octicosapeptide/Phox/Bem1p domain
BdiBd21-3.1G0007000	Bd21_3	OG0012465	BdiBd21-3.1G0007000.1.v1.2	1863.93	-0.423595	0.116882	-3.62411	0.000289958	0.00165588	Condition_H4_vs_H0	single_copy_ortholog	downregulated	BdiBd21-3.1G0007000.1	BdiBd21-3.1G0007000.1.p	PF00564 PF07714	PTHR31066 PTHR31066:SF7	EC:2.7.11.1	KOG0192		GO:0004672 GO:0004713 GO:0005515 GO:0005524 GO:0006468	AT1G16270	Protein kinase superfamily protein with octicosapeptide/Phox/Bem1p domain
BdiBd21-3.1G0007100	Bd21_3	OG0002456	BdiBd21-3.1G0007100.1.v1.2	379.971	0.980154	0.334534	2.92991	0.00339062	0.0509337	Condition_H1_vs_H0	single_copy_ortholog	none	BdiBd21-3.1G0007100.1	BdiBd21-3.1G0007100.1.p	PF00743	PTHR23023 PTHR23023:SF145	EC:1.14.13.168	KOG1399	K11816	GO:0004499 GO:0050660 GO:0050661 GO:0055114
BdiBd21-3.1G0007100	Bd21_3	OG0002456	BdiBd21-3.1G0007100.1.v1.2	379.971	1.94503	0.332752	5.84529	5.05689e-09	6.79115e-08	Condition_H8_vs_H0	single_copy_ortholog	upregulated	BdiBd21-3.1G0007100.1	BdiBd21-3.1G0007100.1.p	PF00743	PTHR23023 PTHR23023:SF145	EC:1.14.13.168	KOG1399	K11816	GO:0004499 GO:0050660 GO:0050661 GO:0055114
BdiBd21-3.1G0007100	Bd21_3	OG0002456	BdiBd21-3.1G0007100.1.v1.2	379.971	1.68584	0.333301	5.05803	4.23618e-07	5.70305e-06	Condition_H4_vs_H0	single_copy_ortholog	upregulated	BdiBd21-3.1G0007100.1	BdiBd21-3.1G0007100.1.p	PF00743	PTHR23023 PTHR23023:SF145	EC:1.14.13.168	KOG1399	K11816	GO:0004499 GO:0050660 GO:0050661 GO:0055114
BdiBd21-3.1G0007100	Bd21_3	OG0002456	BdiBd21-3.1G0007100.1.v1.2	379.971	2.00649	0.332757	6.02989	1.64068e-09	1.29944e-08	Condition_H12_vs_H0	single_copy_ortholog	upregulated	BdiBd21-3.1G0007100.1	BdiBd21-3.1G0007100.1.p	PF00743	PTHR23023 PTHR23023:SF145	EC:1.14.13.168	KOG1399	K11816	GO:0004499 GO:0050660 GO:0050661 GO:0055114
BdiBd21-3.1G0007100	Bd21_3	OG0002456	BdiBd21-3.1G0007100.1.v1.2	379.971	1.62131	0.333274	4.86479	1.1458e-06	6.63705e-05	Condition_H2_vs_H0	single_copy_ortholog	upregulated	BdiBd21-3.1G0007100.1	BdiBd21-3.1G0007100.1.p	PF00743	PTHR23023 PTHR23023:SF145	EC:1.14.13.168	KOG1399	K11816	GO:0004499 GO:0050660 GO:0050661 GO:0055114
BdiBd21-3.1G0007200	Bd21_3	OG0012466	BdiBd21-3.1G0007200.1.v1.2	1.27885	4.77261	2.23259	2.1377	0.032541	0.0785351	Condition_H8_vs_H0	single_copy_ortholog	none	BdiBd21-3.1G0007200.1	BdiBd21-3.1G0007200.1.p	PF05512	PTHR33294 PTHR33294:SF5					AT1G04560	AWPM-19-like family protein	LOC_Os07g24000	AWPM-19-like membrane family protein, putative, expressed
BdiBd21-3.1G0007200	Bd21_3	OG0012466	BdiBd21-3.1G0007200.1.v1.2	1.27885	1.86031	2.36236	0.787481	0.431	1	Condition_H2_vs_H0	single_copy_ortholog	none	BdiBd21-3.1G0007200.1	BdiBd21-3.1G0007200.1.p	PF05512	PTHR33294 PTHR33294:SF5					AT1G04560	AWPM-19-like family protein	LOC_Os07g24000	AWPM-19-like membrane family protein, putative, expressed
BdiBd21-3.1G0007200	Bd21_3	OG0012466	BdiBd21-3.1G0007200.1.v1.2	1.27885	2.04282	2.35299	0.868179	0.385296	1	Condition_H4_vs_H0	single_copy_ortholog	none	BdiBd21-3.1G0007200.1	BdiBd21-3.1G0007200.1.p	PF05512	PTHR33294 PTHR33294:SF5					AT1G04560	AWPM-19-like family protein	LOC_Os07g24000	AWPM-19-like membrane family protein, putative, expressed
BdiBd21-3.1G0007200	Bd21_3	OG0012466	BdiBd21-3.1G0007200.1.v1.2	1.27885	-0.0905417	2.43786	-0.0371399	0.970373	1	Condition_H1_vs_H0	single_copy_ortholog	none	BdiBd21-3.1G0007200.1	BdiBd21-3.1G0007200.1.p	PF05512	PTHR33294 PTHR33294:SF5					AT1G04560	AWPM-19-like family protein	LOC_Os07g24000	AWPM-19-like membrane family protein, putative, expressed
BdiBd21-3.1G0007200	Bd21_3	OG0012466	BdiBd21-3.1G0007200.1.v1.2	1.27885	1.23208	2.42396	0.508292	0.611249	0.721317	Condition_H12_vs_H0	single_copy_ortholog	none	BdiBd21-3.1G0007200.1	BdiBd21-3.1G0007200.1.p	PF05512	PTHR33294 PTHR33294:SF5					AT1G04560	AWPM-19-like family protein	LOC_Os07g24000	AWPM-19-like membrane family protein, putative, expressed
BdiBd21-3.1G0007400	Bd21_3	OG0012467	BdiBd21-3.1G0007400.1.v1.2	213.28	-0.912698	0.152872	-5.97035	2.36739e-09	3.43551e-08	Condition_H8_vs_H0	single_copy_ortholog	downregulated	BdiBd21-3.1G0007400.1	BdiBd21-3.1G0007400.1.p	PF00179	PTHR24067 PTHR24067:SF141	EC:6.3.2.19	KOG0416	K10576		AT1G63800	ubiquitin-conjugating enzyme 5
BdiBd21-3.1G0007400	Bd21_3	OG0012467	BdiBd21-3.1G0007400.1.v1.2	213.28	-0.375854	0.15122	-2.48549	0.0129373	0.123146	Condition_H1_vs_H0	single_copy_ortholog	none	BdiBd21-3.1G0007400.1	BdiBd21-3.1G0007400.1.p	PF00179	PTHR24067 PTHR24067:SF141	EC:6.3.2.19	KOG0416	K10576		AT1G63800	ubiquitin-conjugating enzyme 5
BdiBd21-3.1G0007400	Bd21_3	OG0012467	BdiBd21-3.1G0007400.1.v1.2	213.28	-0.579533	0.152212	-3.80741	0.000140427	0.000885304	Condition_H4_vs_H0	single_copy_ortholog	downregulated	BdiBd21-3.1G0007400.1	BdiBd21-3.1G0007400.1.p	PF00179	PTHR24067 PTHR24067:SF141	EC:6.3.2.19	KOG0416	K10576		AT1G63800	ubiquitin-conjugating enzyme 5
BdiBd21-3.1G0007400	Bd21_3	OG0012467	BdiBd21-3.1G0007400.1.v1.2	213.28	-0.433173	0.150939	-2.86986	0.00410651	0.0358102	Condition_H2_vs_H0	single_copy_ortholog	downregulated	BdiBd21-3.1G0007400.1	BdiBd21-3.1G0007400.1.p	PF00179	PTHR24067 PTHR24067:SF141	EC:6.3.2.19	KOG0416	K10576		AT1G63800	ubiquitin-conjugating enzyme 5
BdiBd21-3.1G0007400	Bd21_3	OG0012467	BdiBd21-3.1G0007400.1.v1.2	213.28	-1.07947	0.15449	-6.98731	2.8021e-12	3.40334e-11	Condition_H12_vs_H0	single_copy_ortholog	downregulated	BdiBd21-3.1G0007400.1	BdiBd21-3.1G0007400.1.p	PF00179	PTHR24067 PTHR24067:SF141	EC:6.3.2.19	KOG0416	K10576		AT1G63800	ubiquitin-conjugating enzyme 5
BdiBd21-3.1G0007500	Bd21_3	OG0012469	BdiBd21-3.1G0007500.1.v1.2	12.5379	0.848137	0.458112	1.85138	0.0641156	0.226171	Condition_H2_vs_H0	single_copy_ortholog	none	BdiBd21-3.1G0007500.1	BdiBd21-3.1G0007500.1.p
BdiBd21-3.1G0007500	Bd21_3	OG0012469	BdiBd21-3.1G0007500.1.v1.2	12.5379	0.141956	0.477246	0.297448	0.766124	0.843589	Condition_H12_vs_H0	single_copy_ortholog	none	BdiBd21-3.1G0007500.1	BdiBd21-3.1G0007500.1.p
BdiBd21-3.1G0007500	Bd21_3	OG0012469	BdiBd21-3.1G0007500.1.v1.2	12.5379	0.465589	0.471165	0.988167	0.323071	0.488281	Condition_H4_vs_H0	single_copy_ortholog	none	BdiBd21-3.1G0007500.1	BdiBd21-3.1G0007500.1.p
BdiBd21-3.1G0007500	Bd21_3	OG0012469	BdiBd21-3.1G0007500.1.v1.2	12.5379	1.05654	0.455964	2.31716	0.0204951	0.164824	Condition_H1_vs_H0	single_copy_ortholog	none	BdiBd21-3.1G0007500.1	BdiBd21-3.1G0007500.1.p
BdiBd21-3.1G0007500	Bd21_3	OG0012469	BdiBd21-3.1G0007500.1.v1.2	12.5379	0.384702	0.466963	0.823838	0.410032	0.564858	Condition_H8_vs_H0	single_copy_ortholog	none	BdiBd21-3.1G0007500.1	BdiBd21-3.1G0007500.1.p
BdiBd21-3.1G0007600	Bd21_3	OG0012470	BdiBd21-3.1G0007600.1.v1.2	31.9068	-0.157738	0.294672	-0.535298	0.592444	0.795094	Condition_H2_vs_H0	single_copy_ortholog	none	BdiBd21-3.1G0007600.1	BdiBd21-3.1G0007600.1.p
BdiBd21-3.1G0007600	Bd21_3	OG0012470	BdiBd21-3.1G0007600.1.v1.2	31.9068	0.407875	0.283421	1.43911	0.150118	0.245609	Condition_H12_vs_H0	single_copy_ortholog	none	BdiBd21-3.1G0007600.1	BdiBd21-3.1G0007600.1.p
BdiBd21-3.1G0007600	Bd21_3	OG0012470	BdiBd21-3.1G0007600.1.v1.2	31.9068	0.222124	0.289486	0.767305	0.4429	0.778724	Condition_H1_vs_H0	single_copy_ortholog	none	BdiBd21-3.1G0007600.1	BdiBd21-3.1G0007600.1.p
BdiBd21-3.1G0007600	Bd21_3	OG0012470	BdiBd21-3.1G0007600.1.v1.2	31.9068	-0.204817	0.29756	-0.688323	0.49125	0.648982	Condition_H4_vs_H0	single_copy_ortholog	none	BdiBd21-3.1G0007600.1	BdiBd21-3.1G0007600.1.p
BdiBd21-3.1G0007600	Bd21_3	OG0012470	BdiBd21-3.1G0007600.1.v1.2	31.9068	0.0551636	0.287945	0.191577	0.848073	0.909611	Condition_H8_vs_H0	single_copy_ortholog	none	BdiBd21-3.1G0007600.1	BdiBd21-3.1G0007600.1.p
BdiBd21-3.1G0007700	Bd21_3	OG0006728	BdiBd21-3.1G0007700.2.v1.2	17.5202	0.544433	0.395132	1.37785	0.168249	0.51934	Condition_H1_vs_H0	single_copy_ortholog	none	BdiBd21-3.1G0007700.2	BdiBd21-3.1G0007700.2.p
BdiBd21-3.1G0007700	Bd21_3	OG0006728	BdiBd21-3.1G0007700.2.v1.2	17.5202	-0.0393796	0.407557	-0.0966234	0.923025	0.969732	Condition_H2_vs_H0	single_copy_ortholog	none	BdiBd21-3.1G0007700.2	BdiBd21-3.1G0007700.2.p
BdiBd21-3.1G0007700	Bd21_3	OG0006728	BdiBd21-3.1G0007700.2.v1.2	17.5202	-0.028747	0.409796	-0.0701494	0.944075	0.96856	Condition_H4_vs_H0	single_copy_ortholog	none	BdiBd21-3.1G0007700.2	BdiBd21-3.1G0007700.2.p
BdiBd21-3.1G0007700	Bd21_3	OG0006728	BdiBd21-3.1G0007700.2.v1.2	17.5202	-0.204735	0.408566	-0.501106	0.616296	0.741046	Condition_H8_vs_H0	single_copy_ortholog	none	BdiBd21-3.1G0007700.2	BdiBd21-3.1G0007700.2.p
BdiBd21-3.1G0007700	Bd21_3	OG0006728	BdiBd21-3.1G0007700.2.v1.2	17.5202	1.11768	0.381248	2.93163	0.00337193	0.00916435	Condition_H12_vs_H0	single_copy_ortholog	upregulated	BdiBd21-3.1G0007700.2	BdiBd21-3.1G0007700.2.p
BdiBd21-3.1G0007800	Bd21_3	OG0012471	BdiBd21-3.1G0007800.1.v1.2	18.0432	4.59745	1.47487	3.11719	0.00182585	0.00798459	Condition_H4_vs_H0	single_copy_ortholog	upregulated	BdiBd21-3.1G0007800.1	BdiBd21-3.1G0007800.1.p	PF00892	PTHR31218 PTHR31218:SF26				GO:0016020 GO:0016021 GO:0022857			LOC_Os08g31130	integral membrane protein DUF6 containing protein, expressed
BdiBd21-3.1G0007800	Bd21_3	OG0012471	BdiBd21-3.1G0007800.1.v1.2	18.0432	8.30792	1.44063	5.76685	8.07647e-09	1.26328e-06	Condition_H1_vs_H0	single_copy_ortholog	upregulated	BdiBd21-3.1G0007800.1	BdiBd21-3.1G0007800.1.p	PF00892	PTHR31218 PTHR31218:SF26				GO:0016020 GO:0016021 GO:0022857			LOC_Os08g31130	integral membrane protein DUF6 containing protein, expressed
BdiBd21-3.1G0007800	Bd21_3	OG0012471	BdiBd21-3.1G0007800.1.v1.2	18.0432	7.33693	1.44304	5.08436	3.68865e-07	2.79405e-05	Condition_H2_vs_H0	single_copy_ortholog	upregulated	BdiBd21-3.1G0007800.1	BdiBd21-3.1G0007800.1.p	PF00892	PTHR31218 PTHR31218:SF26				GO:0016020 GO:0016021 GO:0022857			LOC_Os08g31130	integral membrane protein DUF6 containing protein, expressed
BdiBd21-3.1G0007800	Bd21_3	OG0012471	BdiBd21-3.1G0007800.1.v1.2	18.0432	-0.274659	1.76286	-0.155803	0.876188	0.921537	Condition_H12_vs_H0	single_copy_ortholog	none	BdiBd21-3.1G0007800.1	BdiBd21-3.1G0007800.1.p	PF00892	PTHR31218 PTHR31218:SF26				GO:0016020 GO:0016021 GO:0022857			LOC_Os08g31130	integral membrane protein DUF6 containing protein, expressed
BdiBd21-3.1G0007800	Bd21_3	OG0012471	BdiBd21-3.1G0007800.1.v1.2	18.0432	4.60936	1.46924	3.13724	0.00170548	0.00621846	Condition_H8_vs_H0	single_copy_ortholog	upregulated	BdiBd21-3.1G0007800.1	BdiBd21-3.1G0007800.1.p	PF00892	PTHR31218 PTHR31218:SF26				GO:0016020 GO:0016021 GO:0022857			LOC_Os08g31130	integral membrane protein DUF6 containing protein, expressed
BdiBd21-3.1G0007900	Bd21_3	OG0006729	BdiBd21-3.1G0007900.1.v1.2	21.8586	-1.51906	0.424111	-3.58175	0.000341304	0.00190541	Condition_H4_vs_H0	single_copy_ortholog	downregulated	BdiBd21-3.1G0007900.1	BdiBd21-3.1G0007900.1.p	PF00847	PTHR31190 PTHR31190:SF3			K14516	GO:0003677 GO:0003700 GO:0006355	AT3G23240	ethylene response factor 1	LOC_Os03g64260	AP2 domain containing protein, expressed
BdiBd21-3.1G0007900	Bd21_3	OG0006729	BdiBd21-3.1G0007900.1.v1.2	21.8586	-1.62103	0.420549	-3.85456	0.000115936	0.00056907	Condition_H8_vs_H0	single_copy_ortholog	downregulated	BdiBd21-3.1G0007900.1	BdiBd21-3.1G0007900.1.p	PF00847	PTHR31190 PTHR31190:SF3			K14516	GO:0003677 GO:0003700 GO:0006355	AT3G23240	ethylene response factor 1	LOC_Os03g64260	AP2 domain containing protein, expressed
BdiBd21-3.1G0007900	Bd21_3	OG0006729	BdiBd21-3.1G0007900.1.v1.2	21.8586	-0.712391	0.404755	-1.76006	0.0783984	0.360123	Condition_H1_vs_H0	single_copy_ortholog	none	BdiBd21-3.1G0007900.1	BdiBd21-3.1G0007900.1.p	PF00847	PTHR31190 PTHR31190:SF3			K14516	GO:0003677 GO:0003700 GO:0006355	AT3G23240	ethylene response factor 1	LOC_Os03g64260	AP2 domain containing protein, expressed
BdiBd21-3.1G0007900	Bd21_3	OG0006729	BdiBd21-3.1G0007900.1.v1.2	21.8586	-2.45585	0.455972	-5.38596	7.20571e-08	4.47301e-07	Condition_H12_vs_H0	single_copy_ortholog	downregulated	BdiBd21-3.1G0007900.1	BdiBd21-3.1G0007900.1.p	PF00847	PTHR31190 PTHR31190:SF3			K14516	GO:0003677 GO:0003700 GO:0006355	AT3G23240	ethylene response factor 1	LOC_Os03g64260	AP2 domain containing protein, expressed
BdiBd21-3.1G0007900	Bd21_3	OG0006729	BdiBd21-3.1G0007900.1.v1.2	21.8586	-0.204891	0.394854	-0.518903	0.603829	0.803312	Condition_H2_vs_H0	single_copy_ortholog	none	BdiBd21-3.1G0007900.1	BdiBd21-3.1G0007900.1.p	PF00847	PTHR31190 PTHR31190:SF3			K14516	GO:0003677 GO:0003700 GO:0006355	AT3G23240	ethylene response factor 1	LOC_Os03g64260	AP2 domain containing protein, expressed
BdiBd21-3.1G0008100	Bd21_3	OG0002457	BdiBd21-3.1G0008100.1.v1.2	3.02176	0.433084	0.851153	0.508821	0.610878	0.737117	Condition_H8_vs_H0	single_copy_ortholog	none	BdiBd21-3.1G0008100.1	BdiBd21-3.1G0008100.1.p	PF04266	PTHR12963					AT2G20410	RNA-binding ASCH domain protein
BdiBd21-3.1G0008100	Bd21_3	OG0002457	BdiBd21-3.1G0008100.1.v1.2	3.02176	0.83048	0.836067	0.993318	0.320555	1	Condition_H2_vs_H0	single_copy_ortholog	none	BdiBd21-3.1G0008100.1	BdiBd21-3.1G0008100.1.p	PF04266	PTHR12963					AT2G20410	RNA-binding ASCH domain protein
BdiBd21-3.1G0008100	Bd21_3	OG0002457	BdiBd21-3.1G0008100.1.v1.2	3.02176	0.807115	0.841746	0.958858	0.33763	0.504091	Condition_H4_vs_H0	single_copy_ortholog	none	BdiBd21-3.1G0008100.1	BdiBd21-3.1G0008100.1.p	PF04266	PTHR12963					AT2G20410	RNA-binding ASCH domain protein
BdiBd21-3.1G0008100	Bd21_3	OG0002457	BdiBd21-3.1G0008100.1.v1.2	3.02176	0.22967	0.883731	0.259886	0.794952	1	Condition_H1_vs_H0	single_copy_ortholog	none	BdiBd21-3.1G0008100.1	BdiBd21-3.1G0008100.1.p	PF04266	PTHR12963					AT2G20410	RNA-binding ASCH domain protein
BdiBd21-3.1G0008100	Bd21_3	OG0002457	BdiBd21-3.1G0008100.1.v1.2	3.02176	0.155925	0.875026	0.178195	0.85857	0.910346	Condition_H12_vs_H0	single_copy_ortholog	none	BdiBd21-3.1G0008100.1	BdiBd21-3.1G0008100.1.p	PF04266	PTHR12963					AT2G20410	RNA-binding ASCH domain protein
BdiBd21-3.1G0008200	Bd21_3	OG0012473	BdiBd21-3.1G0008200.1.v1.2	239.062	0.0086721	0.205473	0.0422055	0.966335	0.990724	Condition_H1_vs_H0	single_copy_ortholog	none	BdiBd21-3.1G0008200.1	BdiBd21-3.1G0008200.1.p	PF00149 PF16891	PTHR11668 PTHR11668:SF280	EC:3.1.3.16	KOG0374	K06269	GO:0016787
BdiBd21-3.1G0008200	Bd21_3	OG0012473	BdiBd21-3.1G0008200.1.v1.2	239.062	0.403048	0.20313	1.98418	0.0472354	0.0939187	Condition_H12_vs_H0	single_copy_ortholog	none	BdiBd21-3.1G0008200.1	BdiBd21-3.1G0008200.1.p	PF00149 PF16891	PTHR11668 PTHR11668:SF280	EC:3.1.3.16	KOG0374	K06269	GO:0016787
BdiBd21-3.1G0008200	Bd21_3	OG0012473	BdiBd21-3.1G0008200.1.v1.2	239.062	0.505541	0.202602	2.49524	0.0125871	0.0353026	Condition_H8_vs_H0	single_copy_ortholog	upregulated	BdiBd21-3.1G0008200.1	BdiBd21-3.1G0008200.1.p	PF00149 PF16891	PTHR11668 PTHR11668:SF280	EC:3.1.3.16	KOG0374	K06269	GO:0016787
BdiBd21-3.1G0008200	Bd21_3	OG0012473	BdiBd21-3.1G0008200.1.v1.2	239.062	0.668061	0.20281	3.29403	0.000987617	0.00468527	Condition_H4_vs_H0	single_copy_ortholog	upregulated	BdiBd21-3.1G0008200.1	BdiBd21-3.1G0008200.1.p	PF00149 PF16891	PTHR11668 PTHR11668:SF280	EC:3.1.3.16	KOG0374	K06269	GO:0016787
BdiBd21-3.1G0008200	Bd21_3	OG0012473	BdiBd21-3.1G0008200.1.v1.2	239.062	0.370822	0.20351	1.82213	0.0684353	0.235177	Condition_H2_vs_H0	single_copy_ortholog	none	BdiBd21-3.1G0008200.1	BdiBd21-3.1G0008200.1.p	PF00149 PF16891	PTHR11668 PTHR11668:SF280	EC:3.1.3.16	KOG0374	K06269	GO:0016787
BdiBd21-3.1G0008400	Bd21_3	OG0002458	BdiBd21-3.1G0008400.1.v1.2	4.2643	-0.9878	0.740754	-1.33351	0.182366	0.312356	Condition_H8_vs_H0	single_copy_ortholog	none	BdiBd21-3.1G0008400.1	BdiBd21-3.1G0008400.1.p	PF04784 PF14389	PTHR23054 PTHR23054:SF16					AT5G60720	Protein of unknown function, DUF547	LOC_Os03g64230	expressed protein
BdiBd21-3.1G0008400	Bd21_3	OG0002458	BdiBd21-3.1G0008400.1.v1.2	4.2643	-0.597317	0.733621	-0.814203	0.415529	0.761397	Condition_H1_vs_H0	single_copy_ortholog	none	BdiBd21-3.1G0008400.1	BdiBd21-3.1G0008400.1.p	PF04784 PF14389	PTHR23054 PTHR23054:SF16					AT5G60720	Protein of unknown function, DUF547	LOC_Os03g64230	expressed protein
BdiBd21-3.1G0008400	Bd21_3	OG0002458	BdiBd21-3.1G0008400.1.v1.2	4.2643	-0.772797	0.736542	-1.04922	0.294075	1	Condition_H2_vs_H0	single_copy_ortholog	none	BdiBd21-3.1G0008400.1	BdiBd21-3.1G0008400.1.p	PF04784 PF14389	PTHR23054 PTHR23054:SF16					AT5G60720	Protein of unknown function, DUF547	LOC_Os03g64230	expressed protein
BdiBd21-3.1G0008400	Bd21_3	OG0002458	BdiBd21-3.1G0008400.1.v1.2	4.2643	-1.94577	0.83226	-2.33794	0.0193906	0.0567232	Condition_H4_vs_H0	single_copy_ortholog	none	BdiBd21-3.1G0008400.1	BdiBd21-3.1G0008400.1.p	PF04784 PF14389	PTHR23054 PTHR23054:SF16					AT5G60720	Protein of unknown function, DUF547	LOC_Os03g64230	expressed protein
BdiBd21-3.1G0008400	Bd21_3	OG0002458	BdiBd21-3.1G0008400.1.v1.2	4.2643	-1.92808	0.816111	-2.36252	0.018151	0.0409541	Condition_H12_vs_H0	single_copy_ortholog	downregulated	BdiBd21-3.1G0008400.1	BdiBd21-3.1G0008400.1.p	PF04784 PF14389	PTHR23054 PTHR23054:SF16					AT5G60720	Protein of unknown function, DUF547	LOC_Os03g64230	expressed protein
BdiBd21-3.1G0008500	Bd21_3	OG0003817	BdiBd21-3.1G0008500.1.v1.2	15.9926	0.137996	0.358162	0.38529	0.700023	0.908747	Condition_H1_vs_H0	single_copy_ortholog	none	BdiBd21-3.1G0008500.1	BdiBd21-3.1G0008500.1.p	PF02338	PTHR12419 PTHR12419:SF18	EC:3.4.19.12				AT5G04250	Cysteine proteinases superfamily protein	LOC_Os03g64219	OTU-like cysteine protease family protein, putative, expressed
BdiBd21-3.1G0008500	Bd21_3	OG0003817	BdiBd21-3.1G0008500.1.v1.2	15.9926	-0.840037	0.383548	-2.19018	0.0285114	0.0608511	Condition_H12_vs_H0	single_copy_ortholog	none	BdiBd21-3.1G0008500.1	BdiBd21-3.1G0008500.1.p	PF02338	PTHR12419 PTHR12419:SF18	EC:3.4.19.12				AT5G04250	Cysteine proteinases superfamily protein	LOC_Os03g64219	OTU-like cysteine protease family protein, putative, expressed
BdiBd21-3.1G0008500	Bd21_3	OG0003817	BdiBd21-3.1G0008500.1.v1.2	15.9926	-0.243167	0.365189	-0.665866	0.505497	0.735894	Condition_H2_vs_H0	single_copy_ortholog	none	BdiBd21-3.1G0008500.1	BdiBd21-3.1G0008500.1.p	PF02338	PTHR12419 PTHR12419:SF18	EC:3.4.19.12				AT5G04250	Cysteine proteinases superfamily protein	LOC_Os03g64219	OTU-like cysteine protease family protein, putative, expressed
BdiBd21-3.1G0008500	Bd21_3	OG0003817	BdiBd21-3.1G0008500.1.v1.2	15.9926	-0.108688	0.363697	-0.298841	0.765061	0.85657	Condition_H4_vs_H0	single_copy_ortholog	none	BdiBd21-3.1G0008500.1	BdiBd21-3.1G0008500.1.p	PF02338	PTHR12419 PTHR12419:SF18	EC:3.4.19.12				AT5G04250	Cysteine proteinases superfamily protein	LOC_Os03g64219	OTU-like cysteine protease family protein, putative, expressed
BdiBd21-3.1G0008500	Bd21_3	OG0003817	BdiBd21-3.1G0008500.1.v1.2	15.9926	-0.863034	0.381722	-2.2609	0.0237655	0.0603508	Condition_H8_vs_H0	single_copy_ortholog	none	BdiBd21-3.1G0008500.1	BdiBd21-3.1G0008500.1.p	PF02338	PTHR12419 PTHR12419:SF18	EC:3.4.19.12				AT5G04250	Cysteine proteinases superfamily protein	LOC_Os03g64219	OTU-like cysteine protease family protein, putative, expressed
BdiBd21-3.1G0008600	Bd21_3	OG0002459	BdiBd21-3.1G0008600.3.v1.2	2.79254	0.671991	1.10796	0.606514	0.544173	0.685146	Condition_H8_vs_H0	single_copy_ortholog	none	BdiBd21-3.1G0008600.1	BdiBd21-3.1G0008600.1.p	PF01575	PTHR13078	EC:4.2.1.119				AT5G60335	Thioesterase superfamily protein
BdiBd21-3.1G0008600	Bd21_3	OG0002459	BdiBd21-3.1G0008600.3.v1.2	2.79254	1.00048	1.09811	0.911093	0.362246	1	Condition_H2_vs_H0	single_copy_ortholog	none	BdiBd21-3.1G0008600.1	BdiBd21-3.1G0008600.1.p	PF01575	PTHR13078	EC:4.2.1.119				AT5G60335	Thioesterase superfamily protein
BdiBd21-3.1G0008600	Bd21_3	OG0002459	BdiBd21-3.1G0008600.3.v1.2	2.79254	0.204953	1.15807	0.176977	0.859526	1	Condition_H1_vs_H0	single_copy_ortholog	none	BdiBd21-3.1G0008600.1	BdiBd21-3.1G0008600.1.p	PF01575	PTHR13078	EC:4.2.1.119				AT5G60335	Thioesterase superfamily protein
BdiBd21-3.1G0008600	Bd21_3	OG0002459	BdiBd21-3.1G0008600.3.v1.2	2.79254	1.22757	1.08498	1.13142	0.257879	0.378086	Condition_H12_vs_H0	single_copy_ortholog	none	BdiBd21-3.1G0008600.1	BdiBd21-3.1G0008600.1.p	PF01575	PTHR13078	EC:4.2.1.119				AT5G60335	Thioesterase superfamily protein
BdiBd21-3.1G0008600	Bd21_3	OG0002459	BdiBd21-3.1G0008600.3.v1.2	2.79254	1.12667	1.09612	1.02787	0.30401	0.467437	Condition_H4_vs_H0	single_copy_ortholog	none	BdiBd21-3.1G0008600.1	BdiBd21-3.1G0008600.1.p	PF01575	PTHR13078	EC:4.2.1.119				AT5G60335	Thioesterase superfamily protein
BdiBd21-3.1G0008700	Bd21_3	OG0012474	BdiBd21-3.1G0008700.1.v1.2	78.468	-0.522856	0.236538	-2.21045	0.027074	0.0743796	Condition_H4_vs_H0	single_copy_ortholog	none	BdiBd21-3.1G0008700.1	BdiBd21-3.1G0008700.1.p	PF04539 PF04542 PF04545	PTHR30603 PTHR30603:SF9				GO:0003677 GO:0003700 GO:0006352 GO:0006355 GO:0016987	AT2G36990	RNApolymerase sigma-subunit F	LOC_Os08g14450	RNA polymerase sigma factor, putative, expressed
BdiBd21-3.1G0008700	Bd21_3	OG0012474	BdiBd21-3.1G0008700.1.v1.2	78.468	-0.0238568	0.232029	-0.102818	0.918107	0.978997	Condition_H1_vs_H0	single_copy_ortholog	none	BdiBd21-3.1G0008700.1	BdiBd21-3.1G0008700.1.p	PF04539 PF04542 PF04545	PTHR30603 PTHR30603:SF9				GO:0003677 GO:0003700 GO:0006352 GO:0006355 GO:0016987	AT2G36990	RNApolymerase sigma-subunit F	LOC_Os08g14450	RNA polymerase sigma factor, putative, expressed
BdiBd21-3.1G0008700	Bd21_3	OG0012474	BdiBd21-3.1G0008700.1.v1.2	78.468	-0.90151	0.238345	-3.78237	0.000155343	0.000736135	Condition_H8_vs_H0	single_copy_ortholog	downregulated	BdiBd21-3.1G0008700.1	BdiBd21-3.1G0008700.1.p	PF04539 PF04542 PF04545	PTHR30603 PTHR30603:SF9				GO:0003677 GO:0003700 GO:0006352 GO:0006355 GO:0016987	AT2G36990	RNApolymerase sigma-subunit F	LOC_Os08g14450	RNA polymerase sigma factor, putative, expressed
BdiBd21-3.1G0008700	Bd21_3	OG0012474	BdiBd21-3.1G0008700.1.v1.2	78.468	-0.200902	0.232575	-0.863816	0.387689	0.638996	Condition_H2_vs_H0	single_copy_ortholog	none	BdiBd21-3.1G0008700.1	BdiBd21-3.1G0008700.1.p	PF04539 PF04542 PF04545	PTHR30603 PTHR30603:SF9				GO:0003677 GO:0003700 GO:0006352 GO:0006355 GO:0016987	AT2G36990	RNApolymerase sigma-subunit F	LOC_Os08g14450	RNA polymerase sigma factor, putative, expressed
BdiBd21-3.1G0008700	Bd21_3	OG0012474	BdiBd21-3.1G0008700.1.v1.2	78.468	-0.821104	0.238193	-3.44722	0.000566391	0.00182711	Condition_H12_vs_H0	single_copy_ortholog	downregulated	BdiBd21-3.1G0008700.1	BdiBd21-3.1G0008700.1.p	PF04539 PF04542 PF04545	PTHR30603 PTHR30603:SF9				GO:0003677 GO:0003700 GO:0006352 GO:0006355 GO:0016987	AT2G36990	RNApolymerase sigma-subunit F	LOC_Os08g14450	RNA polymerase sigma factor, putative, expressed
BdiBd21-3.1G0008800	Bd21_3	OG0012475	BdiBd21-3.1G0008800.1.v1.2	114.572	0.141145	0.190758	0.73992	0.459349	0.700258	Condition_H2_vs_H0	single_copy_ortholog	none	BdiBd21-3.1G0008800.1	BdiBd21-3.1G0008800.1.p	PF00005 PF01061	PTHR19241 PTHR19241:SF200		KOG0061		GO:0005524 GO:0016020 GO:0016887	AT2G28070	ABC-2 type transporter family protein	LOC_Os03g64200	ABC-2 type transporter, putative, expressed
BdiBd21-3.1G0008800	Bd21_3	OG0012475	BdiBd21-3.1G0008800.1.v1.2	114.572	0.80979	0.185686	4.36106	1.29432e-05	5.60805e-05	Condition_H12_vs_H0	single_copy_ortholog	upregulated	BdiBd21-3.1G0008800.1	BdiBd21-3.1G0008800.1.p	PF00005 PF01061	PTHR19241 PTHR19241:SF200		KOG0061		GO:0005524 GO:0016020 GO:0016887	AT2G28070	ABC-2 type transporter family protein	LOC_Os03g64200	ABC-2 type transporter, putative, expressed
BdiBd21-3.1G0008800	Bd21_3	OG0012475	BdiBd21-3.1G0008800.1.v1.2	114.572	-0.376383	0.197473	-1.90599	0.0566511	0.301739	Condition_H1_vs_H0	single_copy_ortholog	none	BdiBd21-3.1G0008800.1	BdiBd21-3.1G0008800.1.p	PF00005 PF01061	PTHR19241 PTHR19241:SF200		KOG0061		GO:0005524 GO:0016020 GO:0016887	AT2G28070	ABC-2 type transporter family protein	LOC_Os03g64200	ABC-2 type transporter, putative, expressed
BdiBd21-3.1G0008800	Bd21_3	OG0012475	BdiBd21-3.1G0008800.1.v1.2	114.572	0.355742	0.188027	1.89197	0.0584949	0.126785	Condition_H8_vs_H0	single_copy_ortholog	none	BdiBd21-3.1G0008800.1	BdiBd21-3.1G0008800.1.p	PF00005 PF01061	PTHR19241 PTHR19241:SF200		KOG0061		GO:0005524 GO:0016020 GO:0016887	AT2G28070	ABC-2 type transporter family protein	LOC_Os03g64200	ABC-2 type transporter, putative, expressed
BdiBd21-3.1G0008800	Bd21_3	OG0012475	BdiBd21-3.1G0008800.1.v1.2	114.572	0.336203	0.189842	1.77096	0.0765665	0.168868	Condition_H4_vs_H0	single_copy_ortholog	none	BdiBd21-3.1G0008800.1	BdiBd21-3.1G0008800.1.p	PF00005 PF01061	PTHR19241 PTHR19241:SF200		KOG0061		GO:0005524 GO:0016020 GO:0016887	AT2G28070	ABC-2 type transporter family protein	LOC_Os03g64200	ABC-2 type transporter, putative, expressed
BdiBd21-3.1G0009100	Bd21_3	OG0006731	BdiBd21-3.1G0009100.1.v1.2	119.066	-0.809702	0.298302	-2.71437	0.00664015	0.050308	Condition_H2_vs_H0	single_copy_ortholog	none	BdiBd21-3.1G0009100.1	BdiBd21-3.1G0009100.1.p	PF01554	PTHR11206 PTHR11206:SF93		KOG1347	K03327	GO:0006855 GO:0015238 GO:0015297 GO:0016020 GO:0055085	AT4G22790	MATE efflux family protein	LOC_Os03g64150	MATE efflux family protein, putative, expressed
BdiBd21-3.1G0009100	Bd21_3	OG0006731	BdiBd21-3.1G0009100.1.v1.2	119.066	-0.798773	0.298827	-2.67303	0.00751698	0.0867844	Condition_H1_vs_H0	single_copy_ortholog	none	BdiBd21-3.1G0009100.1	BdiBd21-3.1G0009100.1.p	PF01554	PTHR11206 PTHR11206:SF93		KOG1347	K03327	GO:0006855 GO:0015238 GO:0015297 GO:0016020 GO:0055085	AT4G22790	MATE efflux family protein	LOC_Os03g64150	MATE efflux family protein, putative, expressed
BdiBd21-3.1G0009100	Bd21_3	OG0006731	BdiBd21-3.1G0009100.1.v1.2	119.066	-1.10326	0.299518	-3.68345	0.000230096	0.000798533	Condition_H12_vs_H0	single_copy_ortholog	downregulated	BdiBd21-3.1G0009100.1	BdiBd21-3.1G0009100.1.p	PF01554	PTHR11206 PTHR11206:SF93		KOG1347	K03327	GO:0006855 GO:0015238 GO:0015297 GO:0016020 GO:0055085	AT4G22790	MATE efflux family protein	LOC_Os03g64150	MATE efflux family protein, putative, expressed
BdiBd21-3.1G0009100	Bd21_3	OG0006731	BdiBd21-3.1G0009100.1.v1.2	119.066	-1.18707	0.299619	-3.96193	7.43455e-05	0.000382583	Condition_H8_vs_H0	single_copy_ortholog	downregulated	BdiBd21-3.1G0009100.1	BdiBd21-3.1G0009100.1.p	PF01554	PTHR11206 PTHR11206:SF93		KOG1347	K03327	GO:0006855 GO:0015238 GO:0015297 GO:0016020 GO:0055085	AT4G22790	MATE efflux family protein	LOC_Os03g64150	MATE efflux family protein, putative, expressed
BdiBd21-3.1G0009100	Bd21_3	OG0006731	BdiBd21-3.1G0009100.1.v1.2	119.066	-0.771513	0.298552	-2.58419	0.00976093	0.032364	Condition_H4_vs_H0	single_copy_ortholog	downregulated	BdiBd21-3.1G0009100.1	BdiBd21-3.1G0009100.1.p	PF01554	PTHR11206 PTHR11206:SF93		KOG1347	K03327	GO:0006855 GO:0015238 GO:0015297 GO:0016020 GO:0055085	AT4G22790	MATE efflux family protein	LOC_Os03g64150	MATE efflux family protein, putative, expressed
BdiBd21-3.1G0009300	Bd21_3	OG0012477	BdiBd21-3.1G0009300.1.v1.2	1.57502	0.234349	1.18922	0.19706	0.84378	0.908856	Condition_H4_vs_H0	single_copy_ortholog	none	BdiBd21-3.1G0009300.1	BdiBd21-3.1G0009300.1.p	PF00657	PTHR22835 PTHR22835:SF282	EC:3.1.1.3			GO:0016788	AT1G75890	GDSL-like Lipase/Acylhydrolase superfamily protein
BdiBd21-3.1G0009300	Bd21_3	OG0012477	BdiBd21-3.1G0009300.1.v1.2	1.57502	-0.776374	1.25997	-0.616185	0.537772	0.679271	Condition_H8_vs_H0	single_copy_ortholog	none	BdiBd21-3.1G0009300.1	BdiBd21-3.1G0009300.1.p	PF00657	PTHR22835 PTHR22835:SF282	EC:3.1.1.3			GO:0016788	AT1G75890	GDSL-like Lipase/Acylhydrolase superfamily protein
BdiBd21-3.1G0009300	Bd21_3	OG0012477	BdiBd21-3.1G0009300.1.v1.2	1.57502	-2.58357	1.48887	-1.73526	0.0826949	1	Condition_H1_vs_H0	single_copy_ortholog	none	BdiBd21-3.1G0009300.1	BdiBd21-3.1G0009300.1.p	PF00657	PTHR22835 PTHR22835:SF282	EC:3.1.1.3			GO:0016788	AT1G75890	GDSL-like Lipase/Acylhydrolase superfamily protein
BdiBd21-3.1G0009300	Bd21_3	OG0012477	BdiBd21-3.1G0009300.1.v1.2	1.57502	-2.03571	1.47499	-1.38014	0.167542	0.268584	Condition_H12_vs_H0	single_copy_ortholog	none	BdiBd21-3.1G0009300.1	BdiBd21-3.1G0009300.1.p	PF00657	PTHR22835 PTHR22835:SF282	EC:3.1.1.3			GO:0016788	AT1G75890	GDSL-like Lipase/Acylhydrolase superfamily protein
BdiBd21-3.1G0009300	Bd21_3	OG0012477	BdiBd21-3.1G0009300.1.v1.2	1.57502	0.901847	1.1481	0.785515	0.432152	1	Condition_H2_vs_H0	single_copy_ortholog	none	BdiBd21-3.1G0009300.1	BdiBd21-3.1G0009300.1.p	PF00657	PTHR22835 PTHR22835:SF282	EC:3.1.1.3			GO:0016788	AT1G75890	GDSL-like Lipase/Acylhydrolase superfamily protein
BdiBd21-3.1G0009600	Bd21_3	OG0012480	BdiBd21-3.1G0009600.1.v1.2	696.004	0.149163	0.112905	1.32113	0.186456	0.546705	Condition_H1_vs_H0	single_copy_ortholog	none	BdiBd21-3.1G0009600.1	BdiBd21-3.1G0009600.1.p	PF05383	PTHR22792 PTHR22792:SF72			K18757
BdiBd21-3.1G0009600	Bd21_3	OG0012480	BdiBd21-3.1G0009600.1.v1.2	696.004	0.517899	0.111558	4.64244	3.44323e-06	2.44515e-05	Condition_H8_vs_H0	single_copy_ortholog	upregulated	BdiBd21-3.1G0009600.1	BdiBd21-3.1G0009600.1.p	PF05383	PTHR22792 PTHR22792:SF72			K18757
BdiBd21-3.1G0009600	Bd21_3	OG0012480	BdiBd21-3.1G0009600.1.v1.2	696.004	0.226127	0.112443	2.01103	0.0443228	0.180634	Condition_H2_vs_H0	single_copy_ortholog	none	BdiBd21-3.1G0009600.1	BdiBd21-3.1G0009600.1.p	PF05383	PTHR22792 PTHR22792:SF72			K18757
BdiBd21-3.1G0009600	Bd21_3	OG0012480	BdiBd21-3.1G0009600.1.v1.2	696.004	0.466844	0.111772	4.17675	2.95707e-05	0.000120689	Condition_H12_vs_H0	single_copy_ortholog	upregulated	BdiBd21-3.1G0009600.1	BdiBd21-3.1G0009600.1.p	PF05383	PTHR22792 PTHR22792:SF72			K18757
BdiBd21-3.1G0009600	Bd21_3	OG0012480	BdiBd21-3.1G0009600.1.v1.2	696.004	0.298432	0.112473	2.65336	0.00796954	0.0274034	Condition_H4_vs_H0	single_copy_ortholog	upregulated	BdiBd21-3.1G0009600.1	BdiBd21-3.1G0009600.1.p	PF05383	PTHR22792 PTHR22792:SF72			K18757
BdiBd21-3.1G0009700	Bd21_3	OG0012481	BdiBd21-3.1G0009700.1.v1.2	132.258	0.2163	0.209259	1.03365	0.3013	0.464357	Condition_H4_vs_H0	single_copy_ortholog	none	BdiBd21-3.1G0009700.1	BdiBd21-3.1G0009700.1.p	PF07386	PTHR34801 PTHR34801:SF1					AT3G60810	(1 of 1) PF07386 - Protein of unknown function (DUF1499) (DUF1499)	LOC_Os03g64140	expressed protein
BdiBd21-3.1G0009700	Bd21_3	OG0012481	BdiBd21-3.1G0009700.1.v1.2	132.258	-0.0809208	0.209674	-0.385937	0.699544	0.805796	Condition_H8_vs_H0	single_copy_ortholog	none	BdiBd21-3.1G0009700.1	BdiBd21-3.1G0009700.1.p	PF07386	PTHR34801 PTHR34801:SF1					AT3G60810	(1 of 1) PF07386 - Protein of unknown function (DUF1499) (DUF1499)	LOC_Os03g64140	expressed protein
BdiBd21-3.1G0009700	Bd21_3	OG0012481	BdiBd21-3.1G0009700.1.v1.2	132.258	0.236826	0.20866	1.13499	0.256381	0.513563	Condition_H2_vs_H0	single_copy_ortholog	none	BdiBd21-3.1G0009700.1	BdiBd21-3.1G0009700.1.p	PF07386	PTHR34801 PTHR34801:SF1					AT3G60810	(1 of 1) PF07386 - Protein of unknown function (DUF1499) (DUF1499)	LOC_Os03g64140	expressed protein
BdiBd21-3.1G0009700	Bd21_3	OG0012481	BdiBd21-3.1G0009700.1.v1.2	132.258	-0.109392	0.211587	-0.517008	0.605151	0.868178	Condition_H1_vs_H0	single_copy_ortholog	none	BdiBd21-3.1G0009700.1	BdiBd21-3.1G0009700.1.p	PF07386	PTHR34801 PTHR34801:SF1					AT3G60810	(1 of 1) PF07386 - Protein of unknown function (DUF1499) (DUF1499)	LOC_Os03g64140	expressed protein
BdiBd21-3.1G0009700	Bd21_3	OG0012481	BdiBd21-3.1G0009700.1.v1.2	132.258	-0.129998	0.210422	-0.617797	0.536709	0.659152	Condition_H12_vs_H0	single_copy_ortholog	none	BdiBd21-3.1G0009700.1	BdiBd21-3.1G0009700.1.p	PF07386	PTHR34801 PTHR34801:SF1					AT3G60810	(1 of 1) PF07386 - Protein of unknown function (DUF1499) (DUF1499)	LOC_Os03g64140	expressed protein
BdiBd21-3.1G0009750	Bd21_3	OG0034891	BdiBd21-3.1G0009750.1.v1.2	8.24274	0.689485	0.563346	1.22391	0.220986	0.470797	Condition_H2_vs_H0	Bd21_3_only	none	BdiBd21-3.1G0009750.1	BdiBd21-3.1G0009750.1.p
BdiBd21-3.1G0009750	Bd21_3	OG0034891	BdiBd21-3.1G0009750.1.v1.2	8.24274	-0.277848	0.601691	-0.461779	0.64424	0.88647	Condition_H1_vs_H0	Bd21_3_only	none	BdiBd21-3.1G0009750.1	BdiBd21-3.1G0009750.1.p
BdiBd21-3.1G0009750	Bd21_3	OG0034891	BdiBd21-3.1G0009750.1.v1.2	8.24274	0.28269	0.572595	0.493699	0.621518	0.730185	Condition_H12_vs_H0	Bd21_3_only	none	BdiBd21-3.1G0009750.1	BdiBd21-3.1G0009750.1.p
BdiBd21-3.1G0009750	Bd21_3	OG0034891	BdiBd21-3.1G0009750.1.v1.2	8.24274	0.0367395	0.586353	0.0626577	0.950039	0.971393	Condition_H4_vs_H0	Bd21_3_only	none	BdiBd21-3.1G0009750.1	BdiBd21-3.1G0009750.1.p
BdiBd21-3.1G0009750	Bd21_3	OG0034891	BdiBd21-3.1G0009750.1.v1.2	8.24274	-0.549368	0.60259	-0.911677	0.361939	0.518045	Condition_H8_vs_H0	Bd21_3_only	none	BdiBd21-3.1G0009750.1	BdiBd21-3.1G0009750.1.p
BdiBd21-3.1G0009800	Bd21_3	OG0012482	BdiBd21-3.1G0009800.1.v1.2	410.563	-0.715275	0.133504	-5.3577	8.42897e-08	8.65346e-07	Condition_H8_vs_H0	single_copy_ortholog	downregulated	BdiBd21-3.1G0009800.1	BdiBd21-3.1G0009800.1.p	PF05003 PF11961	PTHR31371 PTHR31371:SF4					AT5G51670	Protein of unknown function (DUF668)	LOC_Os03g64130	avr9/Cf-9 rapidly elicited protein, putative, expressed
BdiBd21-3.1G0009800	Bd21_3	OG0012482	BdiBd21-3.1G0009800.1.v1.2	410.563	-0.853865	0.13425	-6.36024	2.01439e-10	1.8075e-09	Condition_H12_vs_H0	single_copy_ortholog	downregulated	BdiBd21-3.1G0009800.1	BdiBd21-3.1G0009800.1.p	PF05003 PF11961	PTHR31371 PTHR31371:SF4					AT5G51670	Protein of unknown function (DUF668)	LOC_Os03g64130	avr9/Cf-9 rapidly elicited protein, putative, expressed
BdiBd21-3.1G0009800	Bd21_3	OG0012482	BdiBd21-3.1G0009800.1.v1.2	410.563	-0.444842	0.133096	-3.34225	0.000831023	0.011218	Condition_H2_vs_H0	single_copy_ortholog	downregulated	BdiBd21-3.1G0009800.1	BdiBd21-3.1G0009800.1.p	PF05003 PF11961	PTHR31371 PTHR31371:SF4					AT5G51670	Protein of unknown function (DUF668)	LOC_Os03g64130	avr9/Cf-9 rapidly elicited protein, putative, expressed
BdiBd21-3.1G0009800	Bd21_3	OG0012482	BdiBd21-3.1G0009800.1.v1.2	410.563	-0.698922	0.134275	-5.20517	1.93822e-07	2.86363e-06	Condition_H4_vs_H0	single_copy_ortholog	downregulated	BdiBd21-3.1G0009800.1	BdiBd21-3.1G0009800.1.p	PF05003 PF11961	PTHR31371 PTHR31371:SF4					AT5G51670	Protein of unknown function (DUF668)	LOC_Os03g64130	avr9/Cf-9 rapidly elicited protein, putative, expressed
BdiBd21-3.1G0009800	Bd21_3	OG0012482	BdiBd21-3.1G0009800.1.v1.2	410.563	-0.416962	0.133355	-3.1267	0.00176777	0.031661	Condition_H1_vs_H0	single_copy_ortholog	downregulated	BdiBd21-3.1G0009800.1	BdiBd21-3.1G0009800.1.p	PF05003 PF11961	PTHR31371 PTHR31371:SF4					AT5G51670	Protein of unknown function (DUF668)	LOC_Os03g64130	avr9/Cf-9 rapidly elicited protein, putative, expressed
BdiBd21-3.1G0009900	Bd21_3	OG0012483	BdiBd21-3.1G0009900.1.v1.2	928.892	-0.0356754	0.111645	-0.319545	0.749313	0.845623	Condition_H4_vs_H0	single_copy_ortholog	none	BdiBd21-3.1G0009900.1	BdiBd21-3.1G0009900.1.p	PF00400	PTHR22847 PTHR22847:SF358		KOG2096		GO:0005515	AT4G00090	Transducin/WD40 repeat-like superfamily protein	LOC_Os03g64110	WD domain, G-beta repeat domain containing protein, expressed
BdiBd21-3.1G0009900	Bd21_3	OG0012483	BdiBd21-3.1G0009900.1.v1.2	928.892	0.117416	0.111126	1.05661	0.29069	0.415545	Condition_H12_vs_H0	single_copy_ortholog	none	BdiBd21-3.1G0009900.1	BdiBd21-3.1G0009900.1.p	PF00400	PTHR22847 PTHR22847:SF358		KOG2096		GO:0005515	AT4G00090	Transducin/WD40 repeat-like superfamily protein	LOC_Os03g64110	WD domain, G-beta repeat domain containing protein, expressed
BdiBd21-3.1G0009900	Bd21_3	OG0012483	BdiBd21-3.1G0009900.1.v1.2	928.892	0.0351971	0.111148	0.316668	0.751495	0.843434	Condition_H8_vs_H0	single_copy_ortholog	none	BdiBd21-3.1G0009900.1	BdiBd21-3.1G0009900.1.p	PF00400	PTHR22847 PTHR22847:SF358		KOG2096		GO:0005515	AT4G00090	Transducin/WD40 repeat-like superfamily protein	LOC_Os03g64110	WD domain, G-beta repeat domain containing protein, expressed
BdiBd21-3.1G0009900	Bd21_3	OG0012483	BdiBd21-3.1G0009900.1.v1.2	928.892	-0.138798	0.111677	-1.24285	0.213925	0.461202	Condition_H2_vs_H0	single_copy_ortholog	none	BdiBd21-3.1G0009900.1	BdiBd21-3.1G0009900.1.p	PF00400	PTHR22847 PTHR22847:SF358		KOG2096		GO:0005515	AT4G00090	Transducin/WD40 repeat-like superfamily protein	LOC_Os03g64110	WD domain, G-beta repeat domain containing protein, expressed
BdiBd21-3.1G0009900	Bd21_3	OG0012483	BdiBd21-3.1G0009900.1.v1.2	928.892	-0.123862	0.111853	-1.10737	0.268135	0.641357	Condition_H1_vs_H0	single_copy_ortholog	none	BdiBd21-3.1G0009900.1	BdiBd21-3.1G0009900.1.p	PF00400	PTHR22847 PTHR22847:SF358		KOG2096		GO:0005515	AT4G00090	Transducin/WD40 repeat-like superfamily protein	LOC_Os03g64110	WD domain, G-beta repeat domain containing protein, expressed
BdiBd21-3.1G0010000	Bd21_3	OG0003818	BdiBd21-3.1G0010000.2.v1.2	1280.94	-0.0689768	0.0689702	-1.00009	0.317265	0.576271	Condition_H2_vs_H0	single_copy_ortholog	none	BdiBd21-3.1G0010000.2	BdiBd21-3.1G0010000.2.p	PF04227	PTHR10584 PTHR10584:SF201	EC:4.2.1.70		K16329	GO:0016798	AT1G50510	indigoidine synthase A family protein	LOC_Os08g39420	uncharacterized protein yeiN, putative, expressed
BdiBd21-3.1G0010000	Bd21_3	OG0003818	BdiBd21-3.1G0010000.2.v1.2	1280.94	-0.0862302	0.0691818	-1.24643	0.212607	0.36161	Condition_H4_vs_H0	single_copy_ortholog	none	BdiBd21-3.1G0010000.2	BdiBd21-3.1G0010000.2.p	PF04227	PTHR10584 PTHR10584:SF201	EC:4.2.1.70		K16329	GO:0016798	AT1G50510	indigoidine synthase A family protein	LOC_Os08g39420	uncharacterized protein yeiN, putative, expressed
BdiBd21-3.1G0010000	Bd21_3	OG0003818	BdiBd21-3.1G0010000.2.v1.2	1280.94	-0.0818257	0.0688463	-1.18853	0.234626	0.351416	Condition_H12_vs_H0	single_copy_ortholog	none	BdiBd21-3.1G0010000.2	BdiBd21-3.1G0010000.2.p	PF04227	PTHR10584 PTHR10584:SF201	EC:4.2.1.70		K16329	GO:0016798	AT1G50510	indigoidine synthase A family protein	LOC_Os08g39420	uncharacterized protein yeiN, putative, expressed
BdiBd21-3.1G0010000	Bd21_3	OG0003818	BdiBd21-3.1G0010000.2.v1.2	1280.94	-0.0161712	0.0690878	-0.234067	0.814933	0.946992	Condition_H1_vs_H0	single_copy_ortholog	none	BdiBd21-3.1G0010000.2	BdiBd21-3.1G0010000.2.p	PF04227	PTHR10584 PTHR10584:SF201	EC:4.2.1.70		K16329	GO:0016798	AT1G50510	indigoidine synthase A family protein	LOC_Os08g39420	uncharacterized protein yeiN, putative, expressed
BdiBd21-3.1G0010000	Bd21_3	OG0003818	BdiBd21-3.1G0010000.2.v1.2	1280.94	-0.0573287	0.0686746	-0.834788	0.403837	0.559284	Condition_H8_vs_H0	single_copy_ortholog	none	BdiBd21-3.1G0010000.2	BdiBd21-3.1G0010000.2.p	PF04227	PTHR10584 PTHR10584:SF201	EC:4.2.1.70		K16329	GO:0016798	AT1G50510	indigoidine synthase A family protein	LOC_Os08g39420	uncharacterized protein yeiN, putative, expressed
BdiBd21-3.1G0010100	Bd21_3	OG0012484	BdiBd21-3.1G0010100.1.v1.2	0.840183	-0.995987	2.6048	-0.382366	0.70219	0.79349	Condition_H12_vs_H0	single_copy_ortholog	none	BdiBd21-3.1G0010100.1	BdiBd21-3.1G0010100.1.p	PF00181 PF03947	PTHR13691 PTHR13691:SF18		KOG2309	K02938	GO:0003735 GO:0005622 GO:0005840 GO:0006412
BdiBd21-3.1G0010100	Bd21_3	OG0012484	BdiBd21-3.1G0010100.1.v1.2	0.840183	1.31582	2.52861	0.520373	0.602804	1	Condition_H1_vs_H0	single_copy_ortholog	none	BdiBd21-3.1G0010100.1	BdiBd21-3.1G0010100.1.p	PF00181 PF03947	PTHR13691 PTHR13691:SF18		KOG2309	K02938	GO:0003735 GO:0005622 GO:0005840 GO:0006412
BdiBd21-3.1G0010100	Bd21_3	OG0012484	BdiBd21-3.1G0010100.1.v1.2	0.840183	2.49872	2.45158	1.01923	0.308093	1	Condition_H2_vs_H0	single_copy_ortholog	none	BdiBd21-3.1G0010100.1	BdiBd21-3.1G0010100.1.p	PF00181 PF03947	PTHR13691 PTHR13691:SF18		KOG2309	K02938	GO:0003735 GO:0005622 GO:0005840 GO:0006412
BdiBd21-3.1G0010100	Bd21_3	OG0012484	BdiBd21-3.1G0010100.1.v1.2	0.840183	1.46839	2.49695	0.588074	0.556482	1	Condition_H8_vs_H0	single_copy_ortholog	none	BdiBd21-3.1G0010100.1	BdiBd21-3.1G0010100.1.p	PF00181 PF03947	PTHR13691 PTHR13691:SF18		KOG2309	K02938	GO:0003735 GO:0005622 GO:0005840 GO:0006412
BdiBd21-3.1G0010100	Bd21_3	OG0012484	BdiBd21-3.1G0010100.1.v1.2	0.840183	1.59368	2.50415	0.636416	0.524505	1	Condition_H4_vs_H0	single_copy_ortholog	none	BdiBd21-3.1G0010100.1	BdiBd21-3.1G0010100.1.p	PF00181 PF03947	PTHR13691 PTHR13691:SF18		KOG2309	K02938	GO:0003735 GO:0005622 GO:0005840 GO:0006412
BdiBd21-3.1G0010200	Bd21_3	OG0012485	BdiBd21-3.1G0010200.1.v1.2	37.2654	-0.530835	0.275047	-1.92998	0.0536097	0.202548	Condition_H2_vs_H0	single_copy_ortholog	none	BdiBd21-3.1G0010200.1	BdiBd21-3.1G0010200.1.p		PTHR33306 PTHR33306:SF8				GO:0009772 GO:0019684 GO:0045156			LOC_Os03g64100	expressed protein
BdiBd21-3.1G0010200	Bd21_3	OG0012485	BdiBd21-3.1G0010200.1.v1.2	37.2654	-1.06822	0.281721	-3.79176	0.000149584	0.000711302	Condition_H8_vs_H0	single_copy_ortholog	downregulated	BdiBd21-3.1G0010200.1	BdiBd21-3.1G0010200.1.p		PTHR33306 PTHR33306:SF8				GO:0009772 GO:0019684 GO:0045156			LOC_Os03g64100	expressed protein
BdiBd21-3.1G0010200	Bd21_3	OG0012485	BdiBd21-3.1G0010200.1.v1.2	37.2654	-1.30861	0.288158	-4.5413	5.59084e-06	2.58571e-05	Condition_H12_vs_H0	single_copy_ortholog	downregulated	BdiBd21-3.1G0010200.1	BdiBd21-3.1G0010200.1.p		PTHR33306 PTHR33306:SF8				GO:0009772 GO:0019684 GO:0045156			LOC_Os03g64100	expressed protein
BdiBd21-3.1G0010200	Bd21_3	OG0012485	BdiBd21-3.1G0010200.1.v1.2	37.2654	-1.01044	0.284916	-3.54644	0.000390468	0.00213404	Condition_H4_vs_H0	single_copy_ortholog	downregulated	BdiBd21-3.1G0010200.1	BdiBd21-3.1G0010200.1.p		PTHR33306 PTHR33306:SF8				GO:0009772 GO:0019684 GO:0045156			LOC_Os03g64100	expressed protein
BdiBd21-3.1G0010200	Bd21_3	OG0012485	BdiBd21-3.1G0010200.1.v1.2	37.2654	-0.923383	0.283843	-3.25315	0.00114133	0.0229308	Condition_H1_vs_H0	single_copy_ortholog	downregulated	BdiBd21-3.1G0010200.1	BdiBd21-3.1G0010200.1.p		PTHR33306 PTHR33306:SF8				GO:0009772 GO:0019684 GO:0045156			LOC_Os03g64100	expressed protein
BdiBd21-3.1G0010500	Bd21_3	OG0006733	BdiBd21-3.1G0010500.3.v1.2	308.158	0.208697	0.171895	1.2141	0.224711	0.36416	Condition_H8_vs_H0	single_copy_ortholog	none	BdiBd21-3.1G0010500.3	BdiBd21-3.1G0010500.3.p		PTHR35106 PTHR35106:SF1				GO:0008270	AT1G65000		LOC_Os03g64060	expressed protein
BdiBd21-3.1G0010500	Bd21_3	OG0006733	BdiBd21-3.1G0010500.3.v1.2	308.158	0.183741	0.172183	1.06713	0.285913	0.409973	Condition_H12_vs_H0	single_copy_ortholog	none	BdiBd21-3.1G0010500.3	BdiBd21-3.1G0010500.3.p		PTHR35106 PTHR35106:SF1				GO:0008270	AT1G65000		LOC_Os03g64060	expressed protein
BdiBd21-3.1G0010500	Bd21_3	OG0006733	BdiBd21-3.1G0010500.3.v1.2	308.158	0.416121	0.171966	2.41978	0.01553	0.0472592	Condition_H4_vs_H0	single_copy_ortholog	upregulated	BdiBd21-3.1G0010500.3	BdiBd21-3.1G0010500.3.p		PTHR35106 PTHR35106:SF1				GO:0008270	AT1G65000		LOC_Os03g64060	expressed protein
BdiBd21-3.1G0010500	Bd21_3	OG0006733	BdiBd21-3.1G0010500.3.v1.2	308.158	0.234705	0.172272	1.36241	0.173068	0.408677	Condition_H2_vs_H0	single_copy_ortholog	none	BdiBd21-3.1G0010500.3	BdiBd21-3.1G0010500.3.p		PTHR35106 PTHR35106:SF1				GO:0008270	AT1G65000		LOC_Os03g64060	expressed protein
BdiBd21-3.1G0010500	Bd21_3	OG0006733	BdiBd21-3.1G0010500.3.v1.2	308.158	0.259595	0.172552	1.50444	0.132467	0.465807	Condition_H1_vs_H0	single_copy_ortholog	none	BdiBd21-3.1G0010500.3	BdiBd21-3.1G0010500.3.p		PTHR35106 PTHR35106:SF1				GO:0008270	AT1G65000		LOC_Os03g64060	expressed protein
BdiBd21-3.1G0010600	Bd21_3	OG0012486	BdiBd21-3.1G0010600.1.v1.2	1186.84	-0.135555	0.210198	-0.644893	0.518997	0.823816	Condition_H1_vs_H0	single_copy_ortholog	none	BdiBd21-3.1G0010600.1	BdiBd21-3.1G0010600.1.p	PF03629	PTHR31988 PTHR31988:SF3							LOC_Os03g64050	receptor protein kinase, putative, expressed
BdiBd21-3.1G0010600	Bd21_3	OG0012486	BdiBd21-3.1G0010600.1.v1.2	1186.84	1.51719	0.208912	7.26231	3.80533e-13	5.29632e-12	Condition_H12_vs_H0	single_copy_ortholog	upregulated	BdiBd21-3.1G0010600.1	BdiBd21-3.1G0010600.1.p	PF03629	PTHR31988 PTHR31988:SF3							LOC_Os03g64050	receptor protein kinase, putative, expressed
BdiBd21-3.1G0010600	Bd21_3	OG0012486	BdiBd21-3.1G0010600.1.v1.2	1186.84	0.712548	0.209246	3.40531	0.000660886	0.00268159	Condition_H8_vs_H0	single_copy_ortholog	upregulated	BdiBd21-3.1G0010600.1	BdiBd21-3.1G0010600.1.p	PF03629	PTHR31988 PTHR31988:SF3							LOC_Os03g64050	receptor protein kinase, putative, expressed
BdiBd21-3.1G0010600	Bd21_3	OG0012486	BdiBd21-3.1G0010600.1.v1.2	1186.84	0.11631	0.209809	0.554363	0.57933	0.786528	Condition_H2_vs_H0	single_copy_ortholog	none	BdiBd21-3.1G0010600.1	BdiBd21-3.1G0010600.1.p	PF03629	PTHR31988 PTHR31988:SF3							LOC_Os03g64050	receptor protein kinase, putative, expressed
BdiBd21-3.1G0010600	Bd21_3	OG0012486	BdiBd21-3.1G0010600.1.v1.2	1186.84	0.44791	0.20959	2.13708	0.0325914	0.0862035	Condition_H4_vs_H0	single_copy_ortholog	none	BdiBd21-3.1G0010600.1	BdiBd21-3.1G0010600.1.p	PF03629	PTHR31988 PTHR31988:SF3							LOC_Os03g64050	receptor protein kinase, putative, expressed
BdiBd21-3.1G0010700	Bd21_3	OG0012487	BdiBd21-3.1G0010700.2.v1.2	7.7929	-0.0406299	0.587173	-0.0691957	0.944834	0.978648	Condition_H2_vs_H0	single_copy_ortholog	none	BdiBd21-3.1G0010700.1	BdiBd21-3.1G0010700.1.p	PF03629	PTHR31988 PTHR31988:SF1							LOC_Os03g64030	receptor protein kinase, putative, expressed
BdiBd21-3.1G0010700	Bd21_3	OG0012488	BdiBd21-3.1G0010700.1.v1.2	4.66001	0.857194	0.882798	0.970997	0.33155	1	Condition_H2_vs_H0	single_copy_ortholog	none	BdiBd21-3.1G0010700.1	BdiBd21-3.1G0010700.1.p	PF03629	PTHR31988 PTHR31988:SF1							LOC_Os03g64030	receptor protein kinase, putative, expressed
BdiBd21-3.1G0010700	Bd21_3	OG0012487	BdiBd21-3.1G0010700.2.v1.2	7.7929	0.151606	0.576845	0.26282	0.792689	0.863371	Condition_H12_vs_H0	single_copy_ortholog	none	BdiBd21-3.1G0010700.1	BdiBd21-3.1G0010700.1.p	PF03629	PTHR31988 PTHR31988:SF1							LOC_Os03g64030	receptor protein kinase, putative, expressed
BdiBd21-3.1G0010700	Bd21_3	OG0012488	BdiBd21-3.1G0010700.1.v1.2	4.66001	-0.805902	0.973961	-0.827448	0.407983	0.562885	Condition_H8_vs_H0	single_copy_ortholog	none	BdiBd21-3.1G0010700.1	BdiBd21-3.1G0010700.1.p	PF03629	PTHR31988 PTHR31988:SF1							LOC_Os03g64030	receptor protein kinase, putative, expressed
BdiBd21-3.1G0010700	Bd21_3	OG0012487	BdiBd21-3.1G0010700.2.v1.2	7.7929	-1.22179	0.668108	-1.82873	0.0674397	0.153356	Condition_H4_vs_H0	single_copy_ortholog	none	BdiBd21-3.1G0010700.1	BdiBd21-3.1G0010700.1.p	PF03629	PTHR31988 PTHR31988:SF1							LOC_Os03g64030	receptor protein kinase, putative, expressed
BdiBd21-3.1G0010700	Bd21_3	OG0012488	BdiBd21-3.1G0010700.1.v1.2	4.66001	1.02835	0.879825	1.16881	0.242481	0.398309	Condition_H4_vs_H0	single_copy_ortholog	none	BdiBd21-3.1G0010700.1	BdiBd21-3.1G0010700.1.p	PF03629	PTHR31988 PTHR31988:SF1							LOC_Os03g64030	receptor protein kinase, putative, expressed
BdiBd21-3.1G0010700	Bd21_3	OG0012488	BdiBd21-3.1G0010700.1.v1.2	4.66001	1.38855	0.869826	1.59635	0.11041	0.427468	Condition_H1_vs_H0	single_copy_ortholog	none	BdiBd21-3.1G0010700.1	BdiBd21-3.1G0010700.1.p	PF03629	PTHR31988 PTHR31988:SF1							LOC_Os03g64030	receptor protein kinase, putative, expressed
BdiBd21-3.1G0010700	Bd21_3	OG0012488	BdiBd21-3.1G0010700.1.v1.2	4.66001	-0.0203046	0.920323	-0.0220625	0.982398	0.988523	Condition_H12_vs_H0	single_copy_ortholog	none	BdiBd21-3.1G0010700.1	BdiBd21-3.1G0010700.1.p	PF03629	PTHR31988 PTHR31988:SF1							LOC_Os03g64030	receptor protein kinase, putative, expressed
BdiBd21-3.1G0010700	Bd21_3	OG0012487	BdiBd21-3.1G0010700.2.v1.2	7.7929	0.461733	0.564375	0.818131	0.413282	0.567909	Condition_H8_vs_H0	single_copy_ortholog	none	BdiBd21-3.1G0010700.1	BdiBd21-3.1G0010700.1.p	PF03629	PTHR31988 PTHR31988:SF1							LOC_Os03g64030	receptor protein kinase, putative, expressed
BdiBd21-3.1G0010700	Bd21_3	OG0012487	BdiBd21-3.1G0010700.2.v1.2	7.7929	0.829196	0.56117	1.47762	0.13951	0.475785	Condition_H1_vs_H0	single_copy_ortholog	none	BdiBd21-3.1G0010700.1	BdiBd21-3.1G0010700.1.p	PF03629	PTHR31988 PTHR31988:SF1							LOC_Os03g64030	receptor protein kinase, putative, expressed
BdiBd21-3.1G0010800	Bd21_3	OG0012489	BdiBd21-3.1G0010800.1.v1.2	41.2275	-0.790933	0.311156	-2.54192	0.0110246	0.031508	Condition_H8_vs_H0	single_copy_ortholog	downregulated	BdiBd21-3.1G0010800.1	BdiBd21-3.1G0010800.1.p		PTHR31032 PTHR31032:SF3					AT4G11960	PGR5-like B	LOC_Os03g64020	expressed protein
BdiBd21-3.1G0010800	Bd21_3	OG0012489	BdiBd21-3.1G0010800.1.v1.2	41.2275	-0.430591	0.306119	-1.40661	0.159543	0.258193	Condition_H12_vs_H0	single_copy_ortholog	none	BdiBd21-3.1G0010800.1	BdiBd21-3.1G0010800.1.p		PTHR31032 PTHR31032:SF3					AT4G11960	PGR5-like B	LOC_Os03g64020	expressed protein
BdiBd21-3.1G0010800	Bd21_3	OG0012489	BdiBd21-3.1G0010800.1.v1.2	41.2275	-0.299412	0.306493	-0.976898	0.32862	0.494288	Condition_H4_vs_H0	single_copy_ortholog	none	BdiBd21-3.1G0010800.1	BdiBd21-3.1G0010800.1.p		PTHR31032 PTHR31032:SF3					AT4G11960	PGR5-like B	LOC_Os03g64020	expressed protein
BdiBd21-3.1G0010800	Bd21_3	OG0012489	BdiBd21-3.1G0010800.1.v1.2	41.2275	-0.015838	0.302778	-0.0523092	0.958282	0.988197	Condition_H1_vs_H0	single_copy_ortholog	none	BdiBd21-3.1G0010800.1	BdiBd21-3.1G0010800.1.p		PTHR31032 PTHR31032:SF3					AT4G11960	PGR5-like B	LOC_Os03g64020	expressed protein
BdiBd21-3.1G0010800	Bd21_3	OG0012489	BdiBd21-3.1G0010800.1.v1.2	41.2275	0.251688	0.29823	0.843942	0.398702	0.649312	Condition_H2_vs_H0	single_copy_ortholog	none	BdiBd21-3.1G0010800.1	BdiBd21-3.1G0010800.1.p		PTHR31032 PTHR31032:SF3					AT4G11960	PGR5-like B	LOC_Os03g64020	expressed protein
BdiBd21-3.1G0010900	Bd21_3	OG0012490	BdiBd21-3.1G0010900.1.v1.2	560.929	-3.38209	0.516233	-6.55149	5.69663e-11	2.53763e-09	Condition_H4_vs_H0	single_copy_ortholog	downregulated	BdiBd21-3.1G0010900.1	BdiBd21-3.1G0010900.1.p	PF03171 PF14226	PTHR10209 PTHR10209:SF140	EC:1.14.11.13	KOG0143	K05282	GO:0016491 GO:0055114	AT1G60980	gibberellin 20-oxidase 4	LOC_Os03g63970	gibberellin 20 oxidase 1, putative, expressed
BdiBd21-3.1G0010900	Bd21_3	OG0012490	BdiBd21-3.1G0010900.1.v1.2	560.929	-1.66525	0.513709	-3.24161	0.00118855	0.0147284	Condition_H2_vs_H0	single_copy_ortholog	downregulated	BdiBd21-3.1G0010900.1	BdiBd21-3.1G0010900.1.p	PF03171 PF14226	PTHR10209 PTHR10209:SF140	EC:1.14.11.13	KOG0143	K05282	GO:0016491 GO:0055114	AT1G60980	gibberellin 20-oxidase 4	LOC_Os03g63970	gibberellin 20 oxidase 1, putative, expressed
BdiBd21-3.1G0010900	Bd21_3	OG0012490	BdiBd21-3.1G0010900.1.v1.2	560.929	-3.88851	0.517168	-7.51886	5.52546e-14	8.7995e-13	Condition_H12_vs_H0	single_copy_ortholog	downregulated	BdiBd21-3.1G0010900.1	BdiBd21-3.1G0010900.1.p	PF03171 PF14226	PTHR10209 PTHR10209:SF140	EC:1.14.11.13	KOG0143	K05282	GO:0016491 GO:0055114	AT1G60980	gibberellin 20-oxidase 4	LOC_Os03g63970	gibberellin 20 oxidase 1, putative, expressed
BdiBd21-3.1G0010900	Bd21_3	OG0012490	BdiBd21-3.1G0010900.1.v1.2	560.929	-3.89387	0.516982	-7.53194	4.99924e-14	2.24647e-12	Condition_H8_vs_H0	single_copy_ortholog	downregulated	BdiBd21-3.1G0010900.1	BdiBd21-3.1G0010900.1.p	PF03171 PF14226	PTHR10209 PTHR10209:SF140	EC:1.14.11.13	KOG0143	K05282	GO:0016491 GO:0055114	AT1G60980	gibberellin 20-oxidase 4	LOC_Os03g63970	gibberellin 20 oxidase 1, putative, expressed
BdiBd21-3.1G0010900	Bd21_3	OG0012490	BdiBd21-3.1G0010900.1.v1.2	560.929	-0.660713	0.513236	-1.28735	0.197973	0.561052	Condition_H1_vs_H0	single_copy_ortholog	none	BdiBd21-3.1G0010900.1	BdiBd21-3.1G0010900.1.p	PF03171 PF14226	PTHR10209 PTHR10209:SF140	EC:1.14.11.13	KOG0143	K05282	GO:0016491 GO:0055114	AT1G60980	gibberellin 20-oxidase 4	LOC_Os03g63970	gibberellin 20 oxidase 1, putative, expressed
BdiBd21-3.1G0010950	Bd21_3	OG0034892	BdiBd21-3.1G0010950.1.v1.2	24.6043	0.276489	0.402978	0.686114	0.492641	0.640855	Condition_H8_vs_H0	Bd21_3_only	none	BdiBd21-3.1G0010950.1	BdiBd21-3.1G0010950.1.p
BdiBd21-3.1G0010950	Bd21_3	OG0034892	BdiBd21-3.1G0010950.1.v1.2	24.6043	0.270282	0.407331	0.663543	0.506983	0.661597	Condition_H4_vs_H0	Bd21_3_only	none	BdiBd21-3.1G0010950.1	BdiBd21-3.1G0010950.1.p
BdiBd21-3.1G0010950	Bd21_3	OG0034892	BdiBd21-3.1G0010950.1.v1.2	24.6043	0.742491	0.397799	1.8665	0.061972	0.221565	Condition_H2_vs_H0	Bd21_3_only	none	BdiBd21-3.1G0010950.1	BdiBd21-3.1G0010950.1.p
BdiBd21-3.1G0010950	Bd21_3	OG0034892	BdiBd21-3.1G0010950.1.v1.2	24.6043	0.314557	0.403511	0.779551	0.435655	0.566489	Condition_H12_vs_H0	Bd21_3_only	none	BdiBd21-3.1G0010950.1	BdiBd21-3.1G0010950.1.p
BdiBd21-3.1G0010950	Bd21_3	OG0034892	BdiBd21-3.1G0010950.1.v1.2	24.6043	0.782367	0.398863	1.96149	0.0498218	0.278197	Condition_H1_vs_H0	Bd21_3_only	none	BdiBd21-3.1G0010950.1	BdiBd21-3.1G0010950.1.p
BdiBd21-3.1G0011000	Bd21_3	OG0012491	BdiBd21-3.1G0011000.1.v1.2	60.1779	0.386295	0.291375	1.32577	0.184917	0.315637	Condition_H8_vs_H0	single_copy_ortholog	none	BdiBd21-3.1G0011000.1	BdiBd21-3.1G0011000.1.p	PF00931	PTHR23155 PTHR23155:SF414		KOG4658		GO:0043531			LOC_Os12g03750	Leucine Rich Repeat family protein, expressed
BdiBd21-3.1G0011000	Bd21_3	OG0012491	BdiBd21-3.1G0011000.1.v1.2	60.1779	0.229732	0.293152	0.783663	0.433238	0.563959	Condition_H12_vs_H0	single_copy_ortholog	none	BdiBd21-3.1G0011000.1	BdiBd21-3.1G0011000.1.p	PF00931	PTHR23155 PTHR23155:SF414		KOG4658		GO:0043531			LOC_Os12g03750	Leucine Rich Repeat family protein, expressed
BdiBd21-3.1G0011000	Bd21_3	OG0012491	BdiBd21-3.1G0011000.1.v1.2	60.1779	0.0777251	0.296385	0.262244	0.793134	0.940575	Condition_H1_vs_H0	single_copy_ortholog	none	BdiBd21-3.1G0011000.1	BdiBd21-3.1G0011000.1.p	PF00931	PTHR23155 PTHR23155:SF414		KOG4658		GO:0043531			LOC_Os12g03750	Leucine Rich Repeat family protein, expressed
BdiBd21-3.1G0011000	Bd21_3	OG0012491	BdiBd21-3.1G0011000.1.v1.2	60.1779	-0.212995	0.299438	-0.711317	0.476888	0.636259	Condition_H4_vs_H0	single_copy_ortholog	none	BdiBd21-3.1G0011000.1	BdiBd21-3.1G0011000.1.p	PF00931	PTHR23155 PTHR23155:SF414		KOG4658		GO:0043531			LOC_Os12g03750	Leucine Rich Repeat family protein, expressed
BdiBd21-3.1G0011000	Bd21_3	OG0012491	BdiBd21-3.1G0011000.1.v1.2	60.1779	-0.0390591	0.296438	-0.131762	0.895173	0.958296	Condition_H2_vs_H0	single_copy_ortholog	none	BdiBd21-3.1G0011000.1	BdiBd21-3.1G0011000.1.p	PF00931	PTHR23155 PTHR23155:SF414		KOG4658		GO:0043531			LOC_Os12g03750	Leucine Rich Repeat family protein, expressed
BdiBd21-3.1G0011100	Bd21_3	OG0012492	BdiBd21-3.1G0011100.1.v1.2	1.21204	0.460517	1.74276	0.264246	0.79159	1	Condition_H2_vs_H0	single_copy_ortholog	none	BdiBd21-3.1G0011100.1	BdiBd21-3.1G0011100.1.p	PF14299	PTHR32278 PTHR32278:SF9
BdiBd21-3.1G0011100	Bd21_3	OG0012492	BdiBd21-3.1G0011100.1.v1.2	1.21204	0.422232	1.75672	0.240353	0.810057	1	Condition_H1_vs_H0	single_copy_ortholog	none	BdiBd21-3.1G0011100.1	BdiBd21-3.1G0011100.1.p	PF14299	PTHR32278 PTHR32278:SF9
BdiBd21-3.1G0011100	Bd21_3	OG0012492	BdiBd21-3.1G0011100.1.v1.2	1.21204	0.862005	1.70765	0.504791	0.613705	0.723227	Condition_H12_vs_H0	single_copy_ortholog	none	BdiBd21-3.1G0011100.1	BdiBd21-3.1G0011100.1.p	PF14299	PTHR32278 PTHR32278:SF9
BdiBd21-3.1G0011100	Bd21_3	OG0012492	BdiBd21-3.1G0011100.1.v1.2	1.21204	0.617804	1.71954	0.359284	0.719383	0.820299	Condition_H8_vs_H0	single_copy_ortholog	none	BdiBd21-3.1G0011100.1	BdiBd21-3.1G0011100.1.p	PF14299	PTHR32278 PTHR32278:SF9
BdiBd21-3.1G0011100	Bd21_3	OG0012492	BdiBd21-3.1G0011100.1.v1.2	1.21204	0.640457	1.73479	0.369185	0.71199	1	Condition_H4_vs_H0	single_copy_ortholog	none	BdiBd21-3.1G0011100.1	BdiBd21-3.1G0011100.1.p	PF14299	PTHR32278 PTHR32278:SF9
BdiBd21-3.1G0011200	Bd21_3	OG0012493	BdiBd21-3.1G0011200.1.v1.2	142.208	0.00107408	0.316828	0.00339009	0.997295	0.998743	Condition_H2_vs_H0	single_copy_ortholog	none	BdiBd21-3.1G0011200.1	BdiBd21-3.1G0011200.1.p	PF02482 PF16321	PTHR33231 PTHR33231:SF1				GO:0010181 GO:0016491 GO:0044238 GO:0055114	AT5G24490	30S ribosomal protein, putative	LOC_Os03g63950	plastid-specific 30S ribosomal protein 1, chloroplast precursor, putative, expressed
BdiBd21-3.1G0011200	Bd21_3	OG0012493	BdiBd21-3.1G0011200.1.v1.2	142.208	0.236715	0.316198	0.748629	0.454081	0.785502	Condition_H1_vs_H0	single_copy_ortholog	none	BdiBd21-3.1G0011200.1	BdiBd21-3.1G0011200.1.p	PF02482 PF16321	PTHR33231 PTHR33231:SF1				GO:0010181 GO:0016491 GO:0044238 GO:0055114	AT5G24490	30S ribosomal protein, putative	LOC_Os03g63950	plastid-specific 30S ribosomal protein 1, chloroplast precursor, putative, expressed
BdiBd21-3.1G0011200	Bd21_3	OG0012493	BdiBd21-3.1G0011200.1.v1.2	142.208	0.547981	0.313994	1.7452	0.0809505	0.165631	Condition_H8_vs_H0	single_copy_ortholog	none	BdiBd21-3.1G0011200.1	BdiBd21-3.1G0011200.1.p	PF02482 PF16321	PTHR33231 PTHR33231:SF1				GO:0010181 GO:0016491 GO:0044238 GO:0055114	AT5G24490	30S ribosomal protein, putative	LOC_Os03g63950	plastid-specific 30S ribosomal protein 1, chloroplast precursor, putative, expressed
BdiBd21-3.1G0011200	Bd21_3	OG0012493	BdiBd21-3.1G0011200.1.v1.2	142.208	0.834749	0.313341	2.66403	0.00772105	0.0192705	Condition_H12_vs_H0	single_copy_ortholog	upregulated	BdiBd21-3.1G0011200.1	BdiBd21-3.1G0011200.1.p	PF02482 PF16321	PTHR33231 PTHR33231:SF1				GO:0010181 GO:0016491 GO:0044238 GO:0055114	AT5G24490	30S ribosomal protein, putative	LOC_Os03g63950	plastid-specific 30S ribosomal protein 1, chloroplast precursor, putative, expressed
BdiBd21-3.1G0011200	Bd21_3	OG0012493	BdiBd21-3.1G0011200.1.v1.2	142.208	0.550656	0.314789	1.74928	0.0802421	0.175145	Condition_H4_vs_H0	single_copy_ortholog	none	BdiBd21-3.1G0011200.1	BdiBd21-3.1G0011200.1.p	PF02482 PF16321	PTHR33231 PTHR33231:SF1				GO:0010181 GO:0016491 GO:0044238 GO:0055114	AT5G24490	30S ribosomal protein, putative	LOC_Os03g63950	plastid-specific 30S ribosomal protein 1, chloroplast precursor, putative, expressed
BdiBd21-3.1G0011300	Bd21_3	OG0012494	BdiBd21-3.1G0011300.1.v1.2	1241.61	-0.376513	0.11912	-3.16079	0.00157344	0.00461081	Condition_H12_vs_H0	single_copy_ortholog	downregulated	BdiBd21-3.1G0011300.1	BdiBd21-3.1G0011300.1.p	PF00571 PF16561	PTHR13780 PTHR13780:SF54		KOG1764			AT1G09020	homolog of yeast sucrose nonfermenting 4	LOC_Os03g63940	CBS domain containing membrane protein, putative, expressed
BdiBd21-3.1G0011300	Bd21_3	OG0012494	BdiBd21-3.1G0011300.1.v1.2	1241.61	-0.0669033	0.118968	-0.562361	0.57387	0.852352	Condition_H1_vs_H0	single_copy_ortholog	none	BdiBd21-3.1G0011300.1	BdiBd21-3.1G0011300.1.p	PF00571 PF16561	PTHR13780 PTHR13780:SF54		KOG1764			AT1G09020	homolog of yeast sucrose nonfermenting 4	LOC_Os03g63940	CBS domain containing membrane protein, putative, expressed
BdiBd21-3.1G0011300	Bd21_3	OG0012494	BdiBd21-3.1G0011300.1.v1.2	1241.61	-0.271277	0.119199	-2.27583	0.022856	0.0649021	Condition_H4_vs_H0	single_copy_ortholog	none	BdiBd21-3.1G0011300.1	BdiBd21-3.1G0011300.1.p	PF00571 PF16561	PTHR13780 PTHR13780:SF54		KOG1764			AT1G09020	homolog of yeast sucrose nonfermenting 4	LOC_Os03g63940	CBS domain containing membrane protein, putative, expressed
BdiBd21-3.1G0011300	Bd21_3	OG0012494	BdiBd21-3.1G0011300.1.v1.2	1241.61	-0.177672	0.118974	-1.49336	0.135342	0.354539	Condition_H2_vs_H0	single_copy_ortholog	none	BdiBd21-3.1G0011300.1	BdiBd21-3.1G0011300.1.p	PF00571 PF16561	PTHR13780 PTHR13780:SF54		KOG1764			AT1G09020	homolog of yeast sucrose nonfermenting 4	LOC_Os03g63940	CBS domain containing membrane protein, putative, expressed
BdiBd21-3.1G0011300	Bd21_3	OG0012494	BdiBd21-3.1G0011300.1.v1.2	1241.61	-0.268896	0.118909	-2.26136	0.0237368	0.0603014	Condition_H8_vs_H0	single_copy_ortholog	none	BdiBd21-3.1G0011300.1	BdiBd21-3.1G0011300.1.p	PF00571 PF16561	PTHR13780 PTHR13780:SF54		KOG1764			AT1G09020	homolog of yeast sucrose nonfermenting 4	LOC_Os03g63940	CBS domain containing membrane protein, putative, expressed
BdiBd21-3.1G0011400	Bd21_3	OG0012495	BdiBd21-3.1G0011400.1.v1.2	550.524	0.121479	0.210572	0.576899	0.564008	0.848235	Condition_H1_vs_H0	single_copy_ortholog	none	BdiBd21-3.1G0011400.1	BdiBd21-3.1G0011400.1.p	PF00550	PTHR20863 PTHR20863:SF34		KOG1748		GO:0006633			LOC_Os03g63930	acyl carrier protein, putative, expressed
BdiBd21-3.1G0011400	Bd21_3	OG0012495	BdiBd21-3.1G0011400.1.v1.2	550.524	0.100225	0.210428	0.476292	0.633866	0.823788	Condition_H2_vs_H0	single_copy_ortholog	none	BdiBd21-3.1G0011400.1	BdiBd21-3.1G0011400.1.p	PF00550	PTHR20863 PTHR20863:SF34		KOG1748		GO:0006633			LOC_Os03g63930	acyl carrier protein, putative, expressed
BdiBd21-3.1G0011400	Bd21_3	OG0012495	BdiBd21-3.1G0011400.1.v1.2	550.524	-0.260301	0.210941	-1.234	0.217204	0.330339	Condition_H12_vs_H0	single_copy_ortholog	none	BdiBd21-3.1G0011400.1	BdiBd21-3.1G0011400.1.p	PF00550	PTHR20863 PTHR20863:SF34		KOG1748		GO:0006633			LOC_Os03g63930	acyl carrier protein, putative, expressed
BdiBd21-3.1G0011400	Bd21_3	OG0012495	BdiBd21-3.1G0011400.1.v1.2	550.524	0.675203	0.209733	3.21934	0.00128487	0.00589683	Condition_H4_vs_H0	single_copy_ortholog	upregulated	BdiBd21-3.1G0011400.1	BdiBd21-3.1G0011400.1.p	PF00550	PTHR20863 PTHR20863:SF34		KOG1748		GO:0006633			LOC_Os03g63930	acyl carrier protein, putative, expressed
BdiBd21-3.1G0011400	Bd21_3	OG0012495	BdiBd21-3.1G0011400.1.v1.2	550.524	0.547801	0.209611	2.61341	0.00896427	0.026299	Condition_H8_vs_H0	single_copy_ortholog	upregulated	BdiBd21-3.1G0011400.1	BdiBd21-3.1G0011400.1.p	PF00550	PTHR20863 PTHR20863:SF34		KOG1748		GO:0006633			LOC_Os03g63930	acyl carrier protein, putative, expressed
BdiBd21-3.1G0011500	Bd21_3	OG0001094	BdiBd21-3.1G0011500.1.v1.2	146.454	0.973191	0.180142	5.40237	6.57671e-08	6.92477e-07	Condition_H8_vs_H0	single_copy_ortholog	upregulated	BdiBd21-3.1G0011500.1	BdiBd21-3.1G0011500.1.p	PF02735 PF03730 PF03731 PF08785	PTHR12604 PTHR12604:SF4	EC:3.6.4.12	KOG2326	K10885	GO:0000723 GO:0003677 GO:0003684 GO:0004003 GO:0005634 GO:0006303 GO:0006310 GO:0016817 GO:0042162 GO:0043564	AT1G48050	Ku80 family protein	LOC_Os03g63920	KAP-2, putative, expressed
BdiBd21-3.1G0011500	Bd21_3	OG0001094	BdiBd21-3.1G0011500.1.v1.2	146.454	0.794612	0.182329	4.35813	1.31178e-05	0.000113162	Condition_H4_vs_H0	single_copy_ortholog	upregulated	BdiBd21-3.1G0011500.1	BdiBd21-3.1G0011500.1.p	PF02735 PF03730 PF03731 PF08785	PTHR12604 PTHR12604:SF4	EC:3.6.4.12	KOG2326	K10885	GO:0000723 GO:0003677 GO:0003684 GO:0004003 GO:0005634 GO:0006303 GO:0006310 GO:0016817 GO:0042162 GO:0043564	AT1G48050	Ku80 family protein	LOC_Os03g63920	KAP-2, putative, expressed
BdiBd21-3.1G0011500	Bd21_3	OG0001094	BdiBd21-3.1G0011500.1.v1.2	146.454	1.11075	0.179819	6.17705	6.53096e-10	5.50491e-09	Condition_H12_vs_H0	single_copy_ortholog	upregulated	BdiBd21-3.1G0011500.1	BdiBd21-3.1G0011500.1.p	PF02735 PF03730 PF03731 PF08785	PTHR12604 PTHR12604:SF4	EC:3.6.4.12	KOG2326	K10885	GO:0000723 GO:0003677 GO:0003684 GO:0004003 GO:0005634 GO:0006303 GO:0006310 GO:0016817 GO:0042162 GO:0043564	AT1G48050	Ku80 family protein	LOC_Os03g63920	KAP-2, putative, expressed
BdiBd21-3.1G0011500	Bd21_3	OG0001094	BdiBd21-3.1G0011500.1.v1.2	146.454	0.289967	0.18624	1.55695	0.119482	0.443094	Condition_H1_vs_H0	single_copy_ortholog	none	BdiBd21-3.1G0011500.1	BdiBd21-3.1G0011500.1.p	PF02735 PF03730 PF03731 PF08785	PTHR12604 PTHR12604:SF4	EC:3.6.4.12	KOG2326	K10885	GO:0000723 GO:0003677 GO:0003684 GO:0004003 GO:0005634 GO:0006303 GO:0006310 GO:0016817 GO:0042162 GO:0043564	AT1G48050	Ku80 family protein	LOC_Os03g63920	KAP-2, putative, expressed
BdiBd21-3.1G0011500	Bd21_3	OG0001094	BdiBd21-3.1G0011500.1.v1.2	146.454	0.217139	0.185885	1.16814	0.242752	0.498398	Condition_H2_vs_H0	single_copy_ortholog	none	BdiBd21-3.1G0011500.1	BdiBd21-3.1G0011500.1.p	PF02735 PF03730 PF03731 PF08785	PTHR12604 PTHR12604:SF4	EC:3.6.4.12	KOG2326	K10885	GO:0000723 GO:0003677 GO:0003684 GO:0004003 GO:0005634 GO:0006303 GO:0006310 GO:0016817 GO:0042162 GO:0043564	AT1G48050	Ku80 family protein	LOC_Os03g63920	KAP-2, putative, expressed
BdiBd21-3.1G0011600	Bd21_3	OG0012496	BdiBd21-3.1G0011600.1.v1.2	1168.87	-0.133509	0.123126	-1.08433	0.278217	0.427373	Condition_H8_vs_H0	single_copy_ortholog	none	BdiBd21-3.1G0011600.1	BdiBd21-3.1G0011600.1.p	PF01217	PTHR11043 PTHR11043:SF9				GO:0006810	AT1G15370	SNARE-like superfamily protein
BdiBd21-3.1G0011600	Bd21_3	OG0012496	BdiBd21-3.1G0011600.1.v1.2	1168.87	-0.055259	0.123344	-0.448007	0.654148	0.890877	Condition_H1_vs_H0	single_copy_ortholog	none	BdiBd21-3.1G0011600.1	BdiBd21-3.1G0011600.1.p	PF01217	PTHR11043 PTHR11043:SF9				GO:0006810	AT1G15370	SNARE-like superfamily protein
BdiBd21-3.1G0011600	Bd21_3	OG0012496	BdiBd21-3.1G0011600.1.v1.2	1168.87	0.0626313	0.123169	0.508499	0.611104	0.746422	Condition_H4_vs_H0	single_copy_ortholog	none	BdiBd21-3.1G0011600.1	BdiBd21-3.1G0011600.1.p	PF01217	PTHR11043 PTHR11043:SF9				GO:0006810	AT1G15370	SNARE-like superfamily protein
BdiBd21-3.1G0011600	Bd21_3	OG0012496	BdiBd21-3.1G0011600.1.v1.2	1168.87	-0.0573935	0.123212	-0.465813	0.64135	0.828745	Condition_H2_vs_H0	single_copy_ortholog	none	BdiBd21-3.1G0011600.1	BdiBd21-3.1G0011600.1.p	PF01217	PTHR11043 PTHR11043:SF9				GO:0006810	AT1G15370	SNARE-like superfamily protein
BdiBd21-3.1G0011600	Bd21_3	OG0012496	BdiBd21-3.1G0011600.1.v1.2	1168.87	-0.115474	0.123184	-0.937412	0.348547	0.478032	Condition_H12_vs_H0	single_copy_ortholog	none	BdiBd21-3.1G0011600.1	BdiBd21-3.1G0011600.1.p	PF01217	PTHR11043 PTHR11043:SF9				GO:0006810	AT1G15370	SNARE-like superfamily protein
BdiBd21-3.1G0011700	Bd21_3	OG0012497	BdiBd21-3.1G0011700.1.v1.2	39.2561	0.0552087	0.321338	0.171809	0.863588	0.913666	Condition_H12_vs_H0	single_copy_ortholog	none	BdiBd21-3.1G0011700.1	BdiBd21-3.1G0011700.1.p	PF01535 PF13041	PTHR24015 PTHR24015:SF357				GO:0005515	AT5G46580	pentatricopeptide (PPR) repeat-containing protein	LOC_Os03g63910	PPR repeat domain containing protein, putative, expressed
BdiBd21-3.1G0011700	Bd21_3	OG0012497	BdiBd21-3.1G0011700.1.v1.2	39.2561	0.348161	0.316991	1.09833	0.27206	0.420653	Condition_H8_vs_H0	single_copy_ortholog	none	BdiBd21-3.1G0011700.1	BdiBd21-3.1G0011700.1.p	PF01535 PF13041	PTHR24015 PTHR24015:SF357				GO:0005515	AT5G46580	pentatricopeptide (PPR) repeat-containing protein	LOC_Os03g63910	PPR repeat domain containing protein, putative, expressed
BdiBd21-3.1G0011700	Bd21_3	OG0012497	BdiBd21-3.1G0011700.1.v1.2	39.2561	-0.0664957	0.324119	-0.205158	0.837448	0.932105	Condition_H2_vs_H0	single_copy_ortholog	none	BdiBd21-3.1G0011700.1	BdiBd21-3.1G0011700.1.p	PF01535 PF13041	PTHR24015 PTHR24015:SF357				GO:0005515	AT5G46580	pentatricopeptide (PPR) repeat-containing protein	LOC_Os03g63910	PPR repeat domain containing protein, putative, expressed
BdiBd21-3.1G0011700	Bd21_3	OG0012497	BdiBd21-3.1G0011700.1.v1.2	39.2561	0.26984	0.320577	0.841731	0.399938	0.565494	Condition_H4_vs_H0	single_copy_ortholog	none	BdiBd21-3.1G0011700.1	BdiBd21-3.1G0011700.1.p	PF01535 PF13041	PTHR24015 PTHR24015:SF357				GO:0005515	AT5G46580	pentatricopeptide (PPR) repeat-containing protein	LOC_Os03g63910	PPR repeat domain containing protein, putative, expressed
BdiBd21-3.1G0011700	Bd21_3	OG0012497	BdiBd21-3.1G0011700.1.v1.2	39.2561	-0.0727546	0.326038	-0.223147	0.823421	0.949626	Condition_H1_vs_H0	single_copy_ortholog	none	BdiBd21-3.1G0011700.1	BdiBd21-3.1G0011700.1.p	PF01535 PF13041	PTHR24015 PTHR24015:SF357				GO:0005515	AT5G46580	pentatricopeptide (PPR) repeat-containing protein	LOC_Os03g63910	PPR repeat domain containing protein, putative, expressed
BdiBd21-3.1G0011900	Bd21_3	OG0012498	BdiBd21-3.1G0011900.1.v1.2	1758.95	-0.0336881	0.122013	-0.276102	0.78247	0.86632	Condition_H8_vs_H0	single_copy_ortholog	none	BdiBd21-3.1G0011900.1	BdiBd21-3.1G0011900.1.p		PTHR35284					AT1G45170	(1 of 2) PTHR35284:SF1 - OUTER ENVELOPE PORE PROTEIN 24A, CHLOROPLASTIC-RELATED	LOC_Os03g63860	DANA2, putative, expressed
BdiBd21-3.1G0011900	Bd21_3	OG0012498	BdiBd21-3.1G0011900.1.v1.2	1758.95	0.114911	0.122078	0.941288	0.346557	0.513079	Condition_H4_vs_H0	single_copy_ortholog	none	BdiBd21-3.1G0011900.1	BdiBd21-3.1G0011900.1.p		PTHR35284					AT1G45170	(1 of 2) PTHR35284:SF1 - OUTER ENVELOPE PORE PROTEIN 24A, CHLOROPLASTIC-RELATED	LOC_Os03g63860	DANA2, putative, expressed
BdiBd21-3.1G0011900	Bd21_3	OG0012498	BdiBd21-3.1G0011900.1.v1.2	1758.95	-0.264284	0.122257	-2.1617	0.0306411	0.0648054	Condition_H12_vs_H0	single_copy_ortholog	none	BdiBd21-3.1G0011900.1	BdiBd21-3.1G0011900.1.p		PTHR35284					AT1G45170	(1 of 2) PTHR35284:SF1 - OUTER ENVELOPE PORE PROTEIN 24A, CHLOROPLASTIC-RELATED	LOC_Os03g63860	DANA2, putative, expressed
BdiBd21-3.1G0011900	Bd21_3	OG0012498	BdiBd21-3.1G0011900.1.v1.2	1758.95	-0.0291937	0.122125	-0.239047	0.811069	0.919953	Condition_H2_vs_H0	single_copy_ortholog	none	BdiBd21-3.1G0011900.1	BdiBd21-3.1G0011900.1.p		PTHR35284					AT1G45170	(1 of 2) PTHR35284:SF1 - OUTER ENVELOPE PORE PROTEIN 24A, CHLOROPLASTIC-RELATED	LOC_Os03g63860	DANA2, putative, expressed
BdiBd21-3.1G0011900	Bd21_3	OG0012498	BdiBd21-3.1G0011900.1.v1.2	1758.95	-0.0353144	0.12222	-0.288943	0.772625	0.935241	Condition_H1_vs_H0	single_copy_ortholog	none	BdiBd21-3.1G0011900.1	BdiBd21-3.1G0011900.1.p		PTHR35284					AT1G45170	(1 of 2) PTHR35284:SF1 - OUTER ENVELOPE PORE PROTEIN 24A, CHLOROPLASTIC-RELATED	LOC_Os03g63860	DANA2, putative, expressed
BdiBd21-3.1G0012100	Bd21_3	OG0003819	BdiBd21-3.1G0012100.1.v1.2	173.732	1.1843	0.208313	5.6852	1.30657e-08	2.76436e-07	Condition_H4_vs_H0	single_copy_ortholog	upregulated	BdiBd21-3.1G0012100.1	BdiBd21-3.1G0012100.1.p	PF13862	PTHR13261 PTHR13261:SF0		KOG3034	K15262		AT2G44510	CDK inhibitor P21 binding protein	LOC_Os03g63690	BCCIP, putative, expressed
BdiBd21-3.1G0012100	Bd21_3	OG0003819	BdiBd21-3.1G0012100.1.v1.2	173.732	1.34678	0.206835	6.51136	7.44721e-11	1.54001e-09	Condition_H8_vs_H0	single_copy_ortholog	upregulated	BdiBd21-3.1G0012100.1	BdiBd21-3.1G0012100.1.p	PF13862	PTHR13261 PTHR13261:SF0		KOG3034	K15262		AT2G44510	CDK inhibitor P21 binding protein	LOC_Os03g63690	BCCIP, putative, expressed
BdiBd21-3.1G0012100	Bd21_3	OG0003819	BdiBd21-3.1G0012100.1.v1.2	173.732	0.402086	0.212098	1.89575	0.0579932	0.212635	Condition_H2_vs_H0	single_copy_ortholog	none	BdiBd21-3.1G0012100.1	BdiBd21-3.1G0012100.1.p	PF13862	PTHR13261 PTHR13261:SF0		KOG3034	K15262		AT2G44510	CDK inhibitor P21 binding protein	LOC_Os03g63690	BCCIP, putative, expressed
BdiBd21-3.1G0012100	Bd21_3	OG0003819	BdiBd21-3.1G0012100.1.v1.2	173.732	1.55113	0.206404	7.51505	5.68891e-14	9.03124e-13	Condition_H12_vs_H0	single_copy_ortholog	upregulated	BdiBd21-3.1G0012100.1	BdiBd21-3.1G0012100.1.p	PF13862	PTHR13261 PTHR13261:SF0		KOG3034	K15262		AT2G44510	CDK inhibitor P21 binding protein	LOC_Os03g63690	BCCIP, putative, expressed
BdiBd21-3.1G0012100	Bd21_3	OG0003819	BdiBd21-3.1G0012100.1.v1.2	173.732	0.380194	0.213045	1.78457	0.0743304	0.349034	Condition_H1_vs_H0	single_copy_ortholog	none	BdiBd21-3.1G0012100.1	BdiBd21-3.1G0012100.1.p	PF13862	PTHR13261 PTHR13261:SF0		KOG3034	K15262		AT2G44510	CDK inhibitor P21 binding protein	LOC_Os03g63690	BCCIP, putative, expressed
BdiBd21-3.1G0012300	Bd21_3	OG0012500	BdiBd21-3.1G0012300.1.v1.2	372.827	0.565978	0.194933	2.90345	0.00369082	0.00993345	Condition_H12_vs_H0	single_copy_ortholog	upregulated	BdiBd21-3.1G0012300.1	BdiBd21-3.1G0012300.1.p	PF06094	PTHR12510	EC:2.3.2.4	KOG4450			AT3G02910	AIG2-like (avirulence induced gene) family protein	LOC_Os03g63700	AIG2-like family domain containing protein, expressed
BdiBd21-3.1G0012300	Bd21_3	OG0012500	BdiBd21-3.1G0012300.1.v1.2	372.827	0.707156	0.194983	3.62677	0.000286993	0.00164173	Condition_H4_vs_H0	single_copy_ortholog	upregulated	BdiBd21-3.1G0012300.1	BdiBd21-3.1G0012300.1.p	PF06094	PTHR12510	EC:2.3.2.4	KOG4450			AT3G02910	AIG2-like (avirulence induced gene) family protein	LOC_Os03g63700	AIG2-like family domain containing protein, expressed
BdiBd21-3.1G0012300	Bd21_3	OG0012500	BdiBd21-3.1G0012300.1.v1.2	372.827	0.47008	0.194992	2.41077	0.0159189	0.0431846	Condition_H8_vs_H0	single_copy_ortholog	upregulated	BdiBd21-3.1G0012300.1	BdiBd21-3.1G0012300.1.p	PF06094	PTHR12510	EC:2.3.2.4	KOG4450			AT3G02910	AIG2-like (avirulence induced gene) family protein	LOC_Os03g63700	AIG2-like family domain containing protein, expressed
BdiBd21-3.1G0012300	Bd21_3	OG0012500	BdiBd21-3.1G0012300.1.v1.2	372.827	0.250855	0.195835	1.28095	0.200212	0.444798	Condition_H2_vs_H0	single_copy_ortholog	none	BdiBd21-3.1G0012300.1	BdiBd21-3.1G0012300.1.p	PF06094	PTHR12510	EC:2.3.2.4	KOG4450			AT3G02910	AIG2-like (avirulence induced gene) family protein	LOC_Os03g63700	AIG2-like family domain containing protein, expressed
BdiBd21-3.1G0012300	Bd21_3	OG0012500	BdiBd21-3.1G0012300.1.v1.2	372.827	0.0324658	0.196782	0.164984	0.868957	0.964016	Condition_H1_vs_H0	single_copy_ortholog	none	BdiBd21-3.1G0012300.1	BdiBd21-3.1G0012300.1.p	PF06094	PTHR12510	EC:2.3.2.4	KOG4450			AT3G02910	AIG2-like (avirulence induced gene) family protein	LOC_Os03g63700	AIG2-like family domain containing protein, expressed
BdiBd21-3.1G0012400	Bd21_3	OG0003820	BdiBd21-3.1G0012400.1.v1.2	1872.08	-0.184569	0.0892445	-2.06813	0.0386281	0.165717	Condition_H2_vs_H0	single_copy_ortholog	none	BdiBd21-3.1G0012400.1	BdiBd21-3.1G0012400.1.p	PF01412	PTHR23180 PTHR23180:SF275		KOG0706	K12493	GO:0005096	AT5G46750	ARF-GAP domain 9	LOC_Os03g63710	GTPase-activating protein, putative, expressed
BdiBd21-3.1G0012400	Bd21_3	OG0003820	BdiBd21-3.1G0012400.1.v1.2	1872.08	-0.253344	0.0894405	-2.83254	0.00461791	0.0622284	Condition_H1_vs_H0	single_copy_ortholog	none	BdiBd21-3.1G0012400.1	BdiBd21-3.1G0012400.1.p	PF01412	PTHR23180 PTHR23180:SF275		KOG0706	K12493	GO:0005096	AT5G46750	ARF-GAP domain 9	LOC_Os03g63710	GTPase-activating protein, putative, expressed
BdiBd21-3.1G0012400	Bd21_3	OG0003820	BdiBd21-3.1G0012400.1.v1.2	1872.08	-0.132541	0.0892797	-1.48456	0.137661	0.263215	Condition_H4_vs_H0	single_copy_ortholog	none	BdiBd21-3.1G0012400.1	BdiBd21-3.1G0012400.1.p	PF01412	PTHR23180 PTHR23180:SF275		KOG0706	K12493	GO:0005096	AT5G46750	ARF-GAP domain 9	LOC_Os03g63710	GTPase-activating protein, putative, expressed
BdiBd21-3.1G0012400	Bd21_3	OG0003820	BdiBd21-3.1G0012400.1.v1.2	1872.08	-0.307393	0.08929	-3.44264	0.000576066	0.0018557	Condition_H12_vs_H0	single_copy_ortholog	downregulated	BdiBd21-3.1G0012400.1	BdiBd21-3.1G0012400.1.p	PF01412	PTHR23180 PTHR23180:SF275		KOG0706	K12493	GO:0005096	AT5G46750	ARF-GAP domain 9	LOC_Os03g63710	GTPase-activating protein, putative, expressed
BdiBd21-3.1G0012400	Bd21_3	OG0003820	BdiBd21-3.1G0012400.1.v1.2	1872.08	-0.248109	0.0891587	-2.78278	0.00538951	0.0170264	Condition_H8_vs_H0	single_copy_ortholog	downregulated	BdiBd21-3.1G0012400.1	BdiBd21-3.1G0012400.1.p	PF01412	PTHR23180 PTHR23180:SF275		KOG0706	K12493	GO:0005096	AT5G46750	ARF-GAP domain 9	LOC_Os03g63710	GTPase-activating protein, putative, expressed
BdiBd21-3.1G0012500	Bd21_3	OG0012501	BdiBd21-3.1G0012500.1.v1.2	236.616	0.227669	0.149159	1.52635	0.126923	0.456342	Condition_H1_vs_H0	single_copy_ortholog	none	BdiBd21-3.1G0012500.1	BdiBd21-3.1G0012500.1.p	PF01138	PTHR11953 PTHR11953:SF1		KOG1069	K12590		AT3G46210	Ribosomal protein S5 domain 2-like superfamily protein	LOC_Os03g63720	exosome complex exonuclease, putative, expressed
BdiBd21-3.1G0012500	Bd21_3	OG0012501	BdiBd21-3.1G0012500.1.v1.2	236.616	0.494846	0.146933	3.36783	0.000757634	0.0105169	Condition_H2_vs_H0	single_copy_ortholog	upregulated	BdiBd21-3.1G0012500.1	BdiBd21-3.1G0012500.1.p	PF01138	PTHR11953 PTHR11953:SF1		KOG1069	K12590		AT3G46210	Ribosomal protein S5 domain 2-like superfamily protein	LOC_Os03g63720	exosome complex exonuclease, putative, expressed
BdiBd21-3.1G0012500	Bd21_3	OG0012501	BdiBd21-3.1G0012500.1.v1.2	236.616	0.743424	0.14543	5.11189	3.18946e-07	1.79171e-06	Condition_H12_vs_H0	single_copy_ortholog	upregulated	BdiBd21-3.1G0012500.1	BdiBd21-3.1G0012500.1.p	PF01138	PTHR11953 PTHR11953:SF1		KOG1069	K12590		AT3G46210	Ribosomal protein S5 domain 2-like superfamily protein	LOC_Os03g63720	exosome complex exonuclease, putative, expressed
BdiBd21-3.1G0012500	Bd21_3	OG0012501	BdiBd21-3.1G0012500.1.v1.2	236.616	0.793749	0.145905	5.44017	5.32299e-08	9.27855e-07	Condition_H4_vs_H0	single_copy_ortholog	upregulated	BdiBd21-3.1G0012500.1	BdiBd21-3.1G0012500.1.p	PF01138	PTHR11953 PTHR11953:SF1		KOG1069	K12590		AT3G46210	Ribosomal protein S5 domain 2-like superfamily protein	LOC_Os03g63720	exosome complex exonuclease, putative, expressed
BdiBd21-3.1G0012500	Bd21_3	OG0012501	BdiBd21-3.1G0012500.1.v1.2	236.616	0.780444	0.145008	5.38208	7.36297e-08	7.65606e-07	Condition_H8_vs_H0	single_copy_ortholog	upregulated	BdiBd21-3.1G0012500.1	BdiBd21-3.1G0012500.1.p	PF01138	PTHR11953 PTHR11953:SF1		KOG1069	K12590		AT3G46210	Ribosomal protein S5 domain 2-like superfamily protein	LOC_Os03g63720	exosome complex exonuclease, putative, expressed
BdiBd21-3.1G0012600	Bd21_3	OG0012502	BdiBd21-3.1G0012600.1.v1.2	278.64	0.477504	0.166474	2.86834	0.00412629	0.0158472	Condition_H4_vs_H0	single_copy_ortholog	upregulated	BdiBd21-3.1G0012600.1	BdiBd21-3.1G0012600.1.p	PF00076 PF14259	PTHR24012 PTHR24012:SF476		KOG0131	K14837	GO:0000166 GO:0003676	AT5G46840	RNA-binding (RRM/RBD/RNP motifs) family protein	LOC_Os03g63730	RNA recognition motif containing protein, putative, expressed
BdiBd21-3.1G0012600	Bd21_3	OG0012502	BdiBd21-3.1G0012600.1.v1.2	278.64	0.761606	0.165027	4.61504	3.93029e-06	1.8657e-05	Condition_H12_vs_H0	single_copy_ortholog	upregulated	BdiBd21-3.1G0012600.1	BdiBd21-3.1G0012600.1.p	PF00076 PF14259	PTHR24012 PTHR24012:SF476		KOG0131	K14837	GO:0000166 GO:0003676	AT5G46840	RNA-binding (RRM/RBD/RNP motifs) family protein	LOC_Os03g63730	RNA recognition motif containing protein, putative, expressed
BdiBd21-3.1G0012600	Bd21_3	OG0012502	BdiBd21-3.1G0012600.1.v1.2	278.64	0.589214	0.16533	3.56387	0.000365427	0.00158856	Condition_H8_vs_H0	single_copy_ortholog	upregulated	BdiBd21-3.1G0012600.1	BdiBd21-3.1G0012600.1.p	PF00076 PF14259	PTHR24012 PTHR24012:SF476		KOG0131	K14837	GO:0000166 GO:0003676	AT5G46840	RNA-binding (RRM/RBD/RNP motifs) family protein	LOC_Os03g63730	RNA recognition motif containing protein, putative, expressed
BdiBd21-3.1G0012600	Bd21_3	OG0012502	BdiBd21-3.1G0012600.1.v1.2	278.64	0.254679	0.167013	1.52491	0.127282	0.341755	Condition_H2_vs_H0	single_copy_ortholog	none	BdiBd21-3.1G0012600.1	BdiBd21-3.1G0012600.1.p	PF00076 PF14259	PTHR24012 PTHR24012:SF476		KOG0131	K14837	GO:0000166 GO:0003676	AT5G46840	RNA-binding (RRM/RBD/RNP motifs) family protein	LOC_Os03g63730	RNA recognition motif containing protein, putative, expressed
BdiBd21-3.1G0012600	Bd21_3	OG0012502	BdiBd21-3.1G0012600.1.v1.2	278.64	0.0313733	0.168542	0.186145	0.852331	0.95866	Condition_H1_vs_H0	single_copy_ortholog	none	BdiBd21-3.1G0012600.1	BdiBd21-3.1G0012600.1.p	PF00076 PF14259	PTHR24012 PTHR24012:SF476		KOG0131	K14837	GO:0000166 GO:0003676	AT5G46840	RNA-binding (RRM/RBD/RNP motifs) family protein	LOC_Os03g63730	RNA recognition motif containing protein, putative, expressed
BdiBd21-3.1G0012701	Bd21_3	OG0012503	BdiBd21-3.1G0012701.1.v1.2	153.048	0.25934	0.235381	1.10179	0.270554	0.528046	Condition_H2_vs_H0	single_copy_ortholog	none	BdiBd21-3.1G0012701.1	BdiBd21-3.1G0012701.1.p		PTHR11207				GO:0003723 GO:0004525 GO:0006396	AT1G24450	Ribonuclease III family protein	LOC_Os03g63740	NFD2, putative, expressed
BdiBd21-3.1G0012701	Bd21_3	OG0012503	BdiBd21-3.1G0012701.1.v1.2	153.048	0.680491	0.232717	2.92411	0.00345438	0.0115333	Condition_H8_vs_H0	single_copy_ortholog	upregulated	BdiBd21-3.1G0012701.1	BdiBd21-3.1G0012701.1.p		PTHR11207				GO:0003723 GO:0004525 GO:0006396	AT1G24450	Ribonuclease III family protein	LOC_Os03g63740	NFD2, putative, expressed
BdiBd21-3.1G0012701	Bd21_3	OG0012503	BdiBd21-3.1G0012701.1.v1.2	153.048	0.157016	0.236666	0.66345	0.507043	0.817361	Condition_H1_vs_H0	single_copy_ortholog	none	BdiBd21-3.1G0012701.1	BdiBd21-3.1G0012701.1.p		PTHR11207				GO:0003723 GO:0004525 GO:0006396	AT1G24450	Ribonuclease III family protein	LOC_Os03g63740	NFD2, putative, expressed
BdiBd21-3.1G0012701	Bd21_3	OG0012503	BdiBd21-3.1G0012701.1.v1.2	153.048	0.66474	0.233754	2.84376	0.0044584	0.0169005	Condition_H4_vs_H0	single_copy_ortholog	upregulated	BdiBd21-3.1G0012701.1	BdiBd21-3.1G0012701.1.p		PTHR11207				GO:0003723 GO:0004525 GO:0006396	AT1G24450	Ribonuclease III family protein	LOC_Os03g63740	NFD2, putative, expressed
BdiBd21-3.1G0012701	Bd21_3	OG0012503	BdiBd21-3.1G0012701.1.v1.2	153.048	0.892049	0.232184	3.84199	0.000122041	0.000446492	Condition_H12_vs_H0	single_copy_ortholog	upregulated	BdiBd21-3.1G0012701.1	BdiBd21-3.1G0012701.1.p		PTHR11207				GO:0003723 GO:0004525 GO:0006396	AT1G24450	Ribonuclease III family protein	LOC_Os03g63740	NFD2, putative, expressed
BdiBd21-3.1G0012800	Bd21_3	OG0012504	BdiBd21-3.1G0012800.1.v1.2	105.316	-0.338201	0.199487	-1.69535	0.0900093	0.161656	Condition_H12_vs_H0	single_copy_ortholog	none	BdiBd21-3.1G0012800.1	BdiBd21-3.1G0012800.1.p	PF00447	PTHR10015 PTHR10015:SF149			K09419	GO:0003700 GO:0005634 GO:0006355 GO:0043565	AT3G02990	heat shock transcription factor A1E	LOC_Os03g63750	HSF-type DNA-binding domain containing protein, expressed
BdiBd21-3.1G0012800	Bd21_3	OG0012504	BdiBd21-3.1G0012800.1.v1.2	105.316	0.0902901	0.19709	0.458117	0.646868	0.772597	Condition_H4_vs_H0	single_copy_ortholog	none	BdiBd21-3.1G0012800.1	BdiBd21-3.1G0012800.1.p	PF00447	PTHR10015 PTHR10015:SF149			K09419	GO:0003700 GO:0005634 GO:0006355 GO:0043565	AT3G02990	heat shock transcription factor A1E	LOC_Os03g63750	HSF-type DNA-binding domain containing protein, expressed
BdiBd21-3.1G0012800	Bd21_3	OG0012504	BdiBd21-3.1G0012800.1.v1.2	105.316	0.223246	0.195455	1.14218	0.253378	0.510618	Condition_H2_vs_H0	single_copy_ortholog	none	BdiBd21-3.1G0012800.1	BdiBd21-3.1G0012800.1.p	PF00447	PTHR10015 PTHR10015:SF149			K09419	GO:0003700 GO:0005634 GO:0006355 GO:0043565	AT3G02990	heat shock transcription factor A1E	LOC_Os03g63750	HSF-type DNA-binding domain containing protein, expressed
BdiBd21-3.1G0012800	Bd21_3	OG0012504	BdiBd21-3.1G0012800.1.v1.2	105.316	-0.116235	0.19914	-0.583684	0.559433	0.845917	Condition_H1_vs_H0	single_copy_ortholog	none	BdiBd21-3.1G0012800.1	BdiBd21-3.1G0012800.1.p	PF00447	PTHR10015 PTHR10015:SF149			K09419	GO:0003700 GO:0005634 GO:0006355 GO:0043565	AT3G02990	heat shock transcription factor A1E	LOC_Os03g63750	HSF-type DNA-binding domain containing protein, expressed
BdiBd21-3.1G0012800	Bd21_3	OG0012504	BdiBd21-3.1G0012800.1.v1.2	105.316	-0.235673	0.197932	-1.19068	0.233779	0.375306	Condition_H8_vs_H0	single_copy_ortholog	none	BdiBd21-3.1G0012800.1	BdiBd21-3.1G0012800.1.p	PF00447	PTHR10015 PTHR10015:SF149			K09419	GO:0003700 GO:0005634 GO:0006355 GO:0043565	AT3G02990	heat shock transcription factor A1E	LOC_Os03g63750	HSF-type DNA-binding domain containing protein, expressed
BdiBd21-3.1G0012900	Bd21_3	OG0012505	BdiBd21-3.1G0012900.1.v1.2	217.909	0.978101	0.184684	5.29608	1.18312e-07	1.16844e-06	Condition_H8_vs_H0	single_copy_ortholog	upregulated	BdiBd21-3.1G0012900.1	BdiBd21-3.1G0012900.1.p	PF00753 PF07521 PF10996 PF11718	PTHR11203 PTHR11203:SF11			K14403		AT1G61010	cleavage and polyadenylation specificity factor 73-I	LOC_Os03g63590	metallo-beta-lactamase, putative, expressed
BdiBd21-3.1G0012900	Bd21_3	OG0012505	BdiBd21-3.1G0012900.1.v1.2	217.909	0.281812	0.188127	1.49799	0.134137	0.352531	Condition_H2_vs_H0	single_copy_ortholog	none	BdiBd21-3.1G0012900.1	BdiBd21-3.1G0012900.1.p	PF00753 PF07521 PF10996 PF11718	PTHR11203 PTHR11203:SF11			K14403		AT1G61010	cleavage and polyadenylation specificity factor 73-I	LOC_Os03g63590	metallo-beta-lactamase, putative, expressed
BdiBd21-3.1G0012900	Bd21_3	OG0012505	BdiBd21-3.1G0012900.1.v1.2	217.909	0.789527	0.18616	4.24113	2.22397e-05	0.000178688	Condition_H4_vs_H0	single_copy_ortholog	upregulated	BdiBd21-3.1G0012900.1	BdiBd21-3.1G0012900.1.p	PF00753 PF07521 PF10996 PF11718	PTHR11203 PTHR11203:SF11			K14403		AT1G61010	cleavage and polyadenylation specificity factor 73-I	LOC_Os03g63590	metallo-beta-lactamase, putative, expressed
BdiBd21-3.1G0012900	Bd21_3	OG0012505	BdiBd21-3.1G0012900.1.v1.2	217.909	1.08241	0.184572	5.86445	4.50617e-09	3.34976e-08	Condition_H12_vs_H0	single_copy_ortholog	upregulated	BdiBd21-3.1G0012900.1	BdiBd21-3.1G0012900.1.p	PF00753 PF07521 PF10996 PF11718	PTHR11203 PTHR11203:SF11			K14403		AT1G61010	cleavage and polyadenylation specificity factor 73-I	LOC_Os03g63590	metallo-beta-lactamase, putative, expressed
BdiBd21-3.1G0012900	Bd21_3	OG0012505	BdiBd21-3.1G0012900.1.v1.2	217.909	0.169461	0.189412	0.894665	0.370966	0.729563	Condition_H1_vs_H0	single_copy_ortholog	none	BdiBd21-3.1G0012900.1	BdiBd21-3.1G0012900.1.p	PF00753 PF07521 PF10996 PF11718	PTHR11203 PTHR11203:SF11			K14403		AT1G61010	cleavage and polyadenylation specificity factor 73-I	LOC_Os03g63590	metallo-beta-lactamase, putative, expressed
BdiBd21-3.1G0013000	Bd21_3	OG0012506	BdiBd21-3.1G0013000.1.v1.2	348.412	-1.35578	0.464554	-2.91845	0.00351778	0.0138706	Condition_H4_vs_H0	single_copy_ortholog	downregulated	BdiBd21-3.1G0013000.1	BdiBd21-3.1G0013000.1.p	PF00722 PF06955	PTHR31062 PTHR31062:SF39	EC:2.4.1.207		K08235	GO:0004553 GO:0005618 GO:0005975 GO:0006073 GO:0010411 GO:0016762 GO:0042546 GO:0048046
BdiBd21-3.1G0013000	Bd21_3	OG0012506	BdiBd21-3.1G0013000.1.v1.2	348.412	-0.288281	0.463279	-0.622262	0.533769	0.832638	Condition_H1_vs_H0	single_copy_ortholog	none	BdiBd21-3.1G0013000.1	BdiBd21-3.1G0013000.1.p	PF00722 PF06955	PTHR31062 PTHR31062:SF39	EC:2.4.1.207		K08235	GO:0004553 GO:0005618 GO:0005975 GO:0006073 GO:0010411 GO:0016762 GO:0042546 GO:0048046
BdiBd21-3.1G0013000	Bd21_3	OG0012506	BdiBd21-3.1G0013000.1.v1.2	348.412	-3.70723	0.473206	-7.8343	4.7148e-15	9.07563e-14	Condition_H12_vs_H0	single_copy_ortholog	downregulated	BdiBd21-3.1G0013000.1	BdiBd21-3.1G0013000.1.p	PF00722 PF06955	PTHR31062 PTHR31062:SF39	EC:2.4.1.207		K08235	GO:0004553 GO:0005618 GO:0005975 GO:0006073 GO:0010411 GO:0016762 GO:0042546 GO:0048046
BdiBd21-3.1G0013000	Bd21_3	OG0012506	BdiBd21-3.1G0013000.1.v1.2	348.412	0.0234105	0.46298	0.0505648	0.959672	0.9844	Condition_H2_vs_H0	single_copy_ortholog	none	BdiBd21-3.1G0013000.1	BdiBd21-3.1G0013000.1.p	PF00722 PF06955	PTHR31062 PTHR31062:SF39	EC:2.4.1.207		K08235	GO:0004553 GO:0005618 GO:0005975 GO:0006073 GO:0010411 GO:0016762 GO:0042546 GO:0048046
BdiBd21-3.1G0013000	Bd21_3	OG0012506	BdiBd21-3.1G0013000.1.v1.2	348.412	-2.64998	0.46722	-5.6718	1.41303e-08	1.71262e-07	Condition_H8_vs_H0	single_copy_ortholog	downregulated	BdiBd21-3.1G0013000.1	BdiBd21-3.1G0013000.1.p	PF00722 PF06955	PTHR31062 PTHR31062:SF39	EC:2.4.1.207		K08235	GO:0004553 GO:0005618 GO:0005975 GO:0006073 GO:0010411 GO:0016762 GO:0042546 GO:0048046
BdiBd21-3.1G0013100	Bd21_3	OG0012507	BdiBd21-3.1G0013100.1.v1.2	28.5392	0.306223	0.375469	0.815575	0.414744	0.662373	Condition_H2_vs_H0	single_copy_ortholog	none	BdiBd21-3.1G0013100.1	BdiBd21-3.1G0013100.1.p	PF07893	PTHR33085 PTHR33085:SF7
BdiBd21-3.1G0013100	Bd21_3	OG0012507	BdiBd21-3.1G0013100.1.v1.2	28.5392	-4.05223	0.581527	-6.96825	3.20898e-12	3.8566e-11	Condition_H12_vs_H0	single_copy_ortholog	downregulated	BdiBd21-3.1G0013100.1	BdiBd21-3.1G0013100.1.p	PF07893	PTHR33085 PTHR33085:SF7
BdiBd21-3.1G0013100	Bd21_3	OG0012507	BdiBd21-3.1G0013100.1.v1.2	28.5392	0.333752	0.376306	0.886917	0.375124	0.732374	Condition_H1_vs_H0	single_copy_ortholog	none	BdiBd21-3.1G0013100.1	BdiBd21-3.1G0013100.1.p	PF07893	PTHR33085 PTHR33085:SF7
BdiBd21-3.1G0013100	Bd21_3	OG0012507	BdiBd21-3.1G0013100.1.v1.2	28.5392	-0.687794	0.390912	-1.75946	0.0784992	0.172254	Condition_H4_vs_H0	single_copy_ortholog	none	BdiBd21-3.1G0013100.1	BdiBd21-3.1G0013100.1.p	PF07893	PTHR33085 PTHR33085:SF7
BdiBd21-3.1G0013100	Bd21_3	OG0012507	BdiBd21-3.1G0013100.1.v1.2	28.5392	-1.82979	0.415745	-4.40124	1.07636e-05	6.77565e-05	Condition_H8_vs_H0	single_copy_ortholog	downregulated	BdiBd21-3.1G0013100.1	BdiBd21-3.1G0013100.1.p	PF07893	PTHR33085 PTHR33085:SF7
BdiBd21-3.1G0013250	Bd21_3	OG0034893	BdiBd21-3.1G0013250.1.v1.2	38.345	-0.330377	0.37829	-0.873344	0.382475	0.512769	Condition_H12_vs_H0	Bd21_3_only	none	BdiBd21-3.1G0013250.1	BdiBd21-3.1G0013250.1.p
BdiBd21-3.1G0013250	Bd21_3	OG0034893	BdiBd21-3.1G0013250.1.v1.2	38.345	-0.422703	0.378584	-1.11654	0.264192	0.411726	Condition_H8_vs_H0	Bd21_3_only	none	BdiBd21-3.1G0013250.1	BdiBd21-3.1G0013250.1.p
BdiBd21-3.1G0013250	Bd21_3	OG0034893	BdiBd21-3.1G0013250.1.v1.2	38.345	-0.881158	0.388865	-2.26597	0.023453	0.0663347	Condition_H4_vs_H0	Bd21_3_only	none	BdiBd21-3.1G0013250.1	BdiBd21-3.1G0013250.1.p
BdiBd21-3.1G0013250	Bd21_3	OG0034893	BdiBd21-3.1G0013250.1.v1.2	38.345	-0.352561	0.379469	-0.929089	0.352843	0.609563	Condition_H2_vs_H0	Bd21_3_only	none	BdiBd21-3.1G0013250.1	BdiBd21-3.1G0013250.1.p
BdiBd21-3.1G0013250	Bd21_3	OG0034893	BdiBd21-3.1G0013250.1.v1.2	38.345	0.0428104	0.376222	0.11379	0.909404	0.976881	Condition_H1_vs_H0	Bd21_3_only	none	BdiBd21-3.1G0013250.1	BdiBd21-3.1G0013250.1.p
BdiBd21-3.1G0013300	Bd21_3	OG0012508	BdiBd21-3.1G0013300.1.v1.2	1.37837	-2.376	1.83036	-1.2981	0.194251	1	Condition_H4_vs_H0	single_copy_ortholog	none	BdiBd21-3.1G0013300.1	BdiBd21-3.1G0013300.1.p
BdiBd21-3.1G0013300	Bd21_3	OG0012508	BdiBd21-3.1G0013300.1.v1.2	1.37837	0.01443	1.60962	0.00896488	0.992847	1	Condition_H2_vs_H0	single_copy_ortholog	none	BdiBd21-3.1G0013300.1	BdiBd21-3.1G0013300.1.p
BdiBd21-3.1G0013300	Bd21_3	OG0012508	BdiBd21-3.1G0013300.1.v1.2	1.37837	-1.88348	1.75834	-1.07117	0.284095	0.40818	Condition_H12_vs_H0	single_copy_ortholog	none	BdiBd21-3.1G0013300.1	BdiBd21-3.1G0013300.1.p
BdiBd21-3.1G0013300	Bd21_3	OG0012508	BdiBd21-3.1G0013300.1.v1.2	1.37837	-0.501751	1.64264	-0.305454	0.760021	1	Condition_H1_vs_H0	single_copy_ortholog	none	BdiBd21-3.1G0013300.1	BdiBd21-3.1G0013300.1.p
BdiBd21-3.1G0013300	Bd21_3	OG0012508	BdiBd21-3.1G0013300.1.v1.2	1.37837	-3.24881	1.85294	-1.75333	0.079545	0.163232	Condition_H8_vs_H0	single_copy_ortholog	none	BdiBd21-3.1G0013300.1	BdiBd21-3.1G0013300.1.p
BdiBd21-3.1G0013401	Bd21_3	OG0034894	BdiBd21-3.1G0013401.1.v1.2	0.970713	-0.0905376	2.35706	-0.0384113	0.96936	1	Condition_H1_vs_H0	Bd21_3_only	none	BdiBd21-3.1G0013401.1	BdiBd21-3.1G0013401.1.p
BdiBd21-3.1G0013401	Bd21_3	OG0034894	BdiBd21-3.1G0013401.1.v1.2	0.970713	3.56202	2.1711	1.64065	0.10087	0.177279	Condition_H12_vs_H0	Bd21_3_only	none	BdiBd21-3.1G0013401.1	BdiBd21-3.1G0013401.1.p
BdiBd21-3.1G0013401	Bd21_3	OG0034894	BdiBd21-3.1G0013401.1.v1.2	0.970713	-0.211455	2.35706	-0.0897114	0.928517	1	Condition_H2_vs_H0	Bd21_3_only	none	BdiBd21-3.1G0013401.1	BdiBd21-3.1G0013401.1.p
BdiBd21-3.1G0013401	Bd21_3	OG0034894	BdiBd21-3.1G0013401.1.v1.2	0.970713	2.37585	2.22396	1.0683	0.285387	0.43532	Condition_H8_vs_H0	Bd21_3_only	none	BdiBd21-3.1G0013401.1	BdiBd21-3.1G0013401.1.p
BdiBd21-3.1G0013401	Bd21_3	OG0034894	BdiBd21-3.1G0013401.1.v1.2	0.970713	3.5449	2.17718	1.62821	0.103481	1	Condition_H4_vs_H0	Bd21_3_only	none	BdiBd21-3.1G0013401.1	BdiBd21-3.1G0013401.1.p
BdiBd21-3.1G0013700	Bd21_3	OG0006739	BdiBd21-3.1G0013700.2.v1.2	33.9293	-0.307964	0.310637	-0.991395	0.321493	0.579812	Condition_H2_vs_H0	duplicated_in_Bd21	none	BdiBd21-3.1G0013700.2	BdiBd21-3.1G0013700.2.p	PF00004 PF07728 PF10431	PTHR11638 PTHR11638:SF100				GO:0005524 GO:0016887			LOC_Os02g33420	ATPase, AAA family protein, expressed
BdiBd21-3.1G0013700	Bd21_3	OG0006739	BdiBd21-3.1G0013700.2.v1.2	33.9293	-0.749339	0.319908	-2.34236	0.0191623	0.0561665	Condition_H4_vs_H0	duplicated_in_Bd21	none	BdiBd21-3.1G0013700.2	BdiBd21-3.1G0013700.2.p	PF00004 PF07728 PF10431	PTHR11638 PTHR11638:SF100				GO:0005524 GO:0016887			LOC_Os02g33420	ATPase, AAA family protein, expressed
BdiBd21-3.1G0013700	Bd21_3	OG0006739	BdiBd21-3.1G0013700.2.v1.2	33.9293	-1.48824	0.33467	-4.44689	8.71231e-06	3.89348e-05	Condition_H12_vs_H0	duplicated_in_Bd21	downregulated	BdiBd21-3.1G0013700.2	BdiBd21-3.1G0013700.2.p	PF00004 PF07728 PF10431	PTHR11638 PTHR11638:SF100				GO:0005524 GO:0016887			LOC_Os02g33420	ATPase, AAA family protein, expressed
BdiBd21-3.1G0013700	Bd21_3	OG0006739	BdiBd21-3.1G0013700.2.v1.2	33.9293	-0.0322558	0.308342	-0.10461	0.916685	0.978947	Condition_H1_vs_H0	duplicated_in_Bd21	none	BdiBd21-3.1G0013700.2	BdiBd21-3.1G0013700.2.p	PF00004 PF07728 PF10431	PTHR11638 PTHR11638:SF100				GO:0005524 GO:0016887			LOC_Os02g33420	ATPase, AAA family protein, expressed
BdiBd21-3.1G0013700	Bd21_3	OG0006739	BdiBd21-3.1G0013700.2.v1.2	33.9293	-0.664791	0.31413	-2.11629	0.03432	0.0819786	Condition_H8_vs_H0	duplicated_in_Bd21	none	BdiBd21-3.1G0013700.2	BdiBd21-3.1G0013700.2.p	PF00004 PF07728 PF10431	PTHR11638 PTHR11638:SF100				GO:0005524 GO:0016887			LOC_Os02g33420	ATPase, AAA family protein, expressed
BdiBd21-3.1G0013800	Bd21_3	OG0012511	BdiBd21-3.1G0013800.1.v1.2	430.53	-0.572883	0.221278	-2.58898	0.00962613	0.0319843	Condition_H4_vs_H0	single_copy_ortholog	downregulated	BdiBd21-3.1G0013800.1	BdiBd21-3.1G0013800.1.p	PF04185	PTHR31956 PTHR31956:SF7	EC:3.1.4.3		K01114	GO:0003824 GO:0008152 GO:0016788	AT3G03520	non-specific phospholipase C3	LOC_Os03g63580	phosphoesterase family protein, putative, expressed
BdiBd21-3.1G0013800	Bd21_3	OG0012511	BdiBd21-3.1G0013800.1.v1.2	430.53	0.103814	0.220048	0.47178	0.637084	0.882899	Condition_H1_vs_H0	single_copy_ortholog	none	BdiBd21-3.1G0013800.1	BdiBd21-3.1G0013800.1.p	PF04185	PTHR31956 PTHR31956:SF7	EC:3.1.4.3		K01114	GO:0003824 GO:0008152 GO:0016788	AT3G03520	non-specific phospholipase C3	LOC_Os03g63580	phosphoesterase family protein, putative, expressed
BdiBd21-3.1G0013800	Bd21_3	OG0012511	BdiBd21-3.1G0013800.1.v1.2	430.53	-1.46014	0.223446	-6.53465	6.37576e-11	6.18846e-10	Condition_H12_vs_H0	single_copy_ortholog	downregulated	BdiBd21-3.1G0013800.1	BdiBd21-3.1G0013800.1.p	PF04185	PTHR31956 PTHR31956:SF7	EC:3.1.4.3		K01114	GO:0003824 GO:0008152 GO:0016788	AT3G03520	non-specific phospholipase C3	LOC_Os03g63580	phosphoesterase family protein, putative, expressed
BdiBd21-3.1G0013800	Bd21_3	OG0012511	BdiBd21-3.1G0013800.1.v1.2	430.53	0.0433114	0.219982	0.196886	0.843917	0.93438	Condition_H2_vs_H0	single_copy_ortholog	none	BdiBd21-3.1G0013800.1	BdiBd21-3.1G0013800.1.p	PF04185	PTHR31956 PTHR31956:SF7	EC:3.1.4.3		K01114	GO:0003824 GO:0008152 GO:0016788	AT3G03520	non-specific phospholipase C3	LOC_Os03g63580	phosphoesterase family protein, putative, expressed
BdiBd21-3.1G0013800	Bd21_3	OG0012511	BdiBd21-3.1G0013800.1.v1.2	430.53	-0.640536	0.220915	-2.89947	0.00373791	0.0123474	Condition_H8_vs_H0	single_copy_ortholog	downregulated	BdiBd21-3.1G0013800.1	BdiBd21-3.1G0013800.1.p	PF04185	PTHR31956 PTHR31956:SF7	EC:3.1.4.3		K01114	GO:0003824 GO:0008152 GO:0016788	AT3G03520	non-specific phospholipase C3	LOC_Os03g63580	phosphoesterase family protein, putative, expressed
BdiBd21-3.1G0013900	Bd21_3	OG0002461	BdiBd21-3.1G0013900.1.v1.2	127.411	0.249784	0.19147	1.30456	0.192043	0.335866	Condition_H4_vs_H0	duplicated_in_Bd21	none	BdiBd21-3.1G0013900.1	BdiBd21-3.1G0013900.1.p	PF00753 PF07521 PF10996 PF11718	PTHR11203 PTHR11203:SF11			K14403		AT1G61010	cleavage and polyadenylation specificity factor 73-I	LOC_Os03g63590	metallo-beta-lactamase, putative, expressed
BdiBd21-3.1G0013900	Bd21_3	OG0002461	BdiBd21-3.1G0013900.1.v1.2	127.411	0.230386	0.191863	1.20078	0.229836	0.601012	Condition_H1_vs_H0	duplicated_in_Bd21	none	BdiBd21-3.1G0013900.1	BdiBd21-3.1G0013900.1.p	PF00753 PF07521 PF10996 PF11718	PTHR11203 PTHR11203:SF11			K14403		AT1G61010	cleavage and polyadenylation specificity factor 73-I	LOC_Os03g63590	metallo-beta-lactamase, putative, expressed
BdiBd21-3.1G0013900	Bd21_3	OG0002461	BdiBd21-3.1G0013900.1.v1.2	127.411	0.173281	0.191405	0.905311	0.365301	0.620514	Condition_H2_vs_H0	duplicated_in_Bd21	none	BdiBd21-3.1G0013900.1	BdiBd21-3.1G0013900.1.p	PF00753 PF07521 PF10996 PF11718	PTHR11203 PTHR11203:SF11			K14403		AT1G61010	cleavage and polyadenylation specificity factor 73-I	LOC_Os03g63590	metallo-beta-lactamase, putative, expressed
BdiBd21-3.1G0013900	Bd21_3	OG0002461	BdiBd21-3.1G0013900.1.v1.2	127.411	0.640259	0.187765	3.40989	0.000649884	0.00207288	Condition_H12_vs_H0	duplicated_in_Bd21	upregulated	BdiBd21-3.1G0013900.1	BdiBd21-3.1G0013900.1.p	PF00753 PF07521 PF10996 PF11718	PTHR11203 PTHR11203:SF11			K14403		AT1G61010	cleavage and polyadenylation specificity factor 73-I	LOC_Os03g63590	metallo-beta-lactamase, putative, expressed
BdiBd21-3.1G0013900	Bd21_3	OG0002461	BdiBd21-3.1G0013900.1.v1.2	127.411	0.606495	0.187578	3.2333	0.00122367	0.00463147	Condition_H8_vs_H0	duplicated_in_Bd21	upregulated	BdiBd21-3.1G0013900.1	BdiBd21-3.1G0013900.1.p	PF00753 PF07521 PF10996 PF11718	PTHR11203 PTHR11203:SF11			K14403		AT1G61010	cleavage and polyadenylation specificity factor 73-I	LOC_Os03g63590	metallo-beta-lactamase, putative, expressed
BdiBd21-3.1G0014100	Bd21_3	OG0012512	BdiBd21-3.1G0014100.1.v1.2	355.596	-0.0110793	0.183514	-0.0603732	0.951858	0.981455	Condition_H2_vs_H0	single_copy_ortholog	none	BdiBd21-3.1G0014100.1	BdiBd21-3.1G0014100.1.p		PTHR21596 PTHR21596:SF8					AT3G45900	Ribonuclease P protein subunit P38-related	LOC_Os03g63660	expressed protein
BdiBd21-3.1G0014100	Bd21_3	OG0012512	BdiBd21-3.1G0014100.1.v1.2	355.596	0.218104	0.182581	1.19456	0.232259	0.373401	Condition_H8_vs_H0	single_copy_ortholog	none	BdiBd21-3.1G0014100.1	BdiBd21-3.1G0014100.1.p		PTHR21596 PTHR21596:SF8					AT3G45900	Ribonuclease P protein subunit P38-related	LOC_Os03g63660	expressed protein
BdiBd21-3.1G0014100	Bd21_3	OG0012512	BdiBd21-3.1G0014100.1.v1.2	355.596	0.334638	0.182843	1.83019	0.0672211	0.152904	Condition_H4_vs_H0	single_copy_ortholog	none	BdiBd21-3.1G0014100.1	BdiBd21-3.1G0014100.1.p		PTHR21596 PTHR21596:SF8					AT3G45900	Ribonuclease P protein subunit P38-related	LOC_Os03g63660	expressed protein
BdiBd21-3.1G0014100	Bd21_3	OG0012512	BdiBd21-3.1G0014100.1.v1.2	355.596	0.0509002	0.183643	0.27717	0.78165	0.937843	Condition_H1_vs_H0	single_copy_ortholog	none	BdiBd21-3.1G0014100.1	BdiBd21-3.1G0014100.1.p		PTHR21596 PTHR21596:SF8					AT3G45900	Ribonuclease P protein subunit P38-related	LOC_Os03g63660	expressed protein
BdiBd21-3.1G0014100	Bd21_3	OG0012512	BdiBd21-3.1G0014100.1.v1.2	355.596	-0.407521	0.184508	-2.20869	0.0271965	0.0583862	Condition_H12_vs_H0	single_copy_ortholog	none	BdiBd21-3.1G0014100.1	BdiBd21-3.1G0014100.1.p		PTHR21596 PTHR21596:SF8					AT3G45900	Ribonuclease P protein subunit P38-related	LOC_Os03g63660	expressed protein
BdiBd21-3.1G0014200	Bd21_3	OG0012513	BdiBd21-3.1G0014200.1.v1.2	569.694	0.608064	0.0923313	6.58568	4.52801e-11	4.49729e-10	Condition_H12_vs_H0	single_copy_ortholog	upregulated	BdiBd21-3.1G0014200.1	BdiBd21-3.1G0014200.1.p	PF06979	PTHR13281 PTHR13281:SF0		KOG4478	K17966		AT2G35790	(1 of 1) PTHR13281:SF0 - TRANSMEMBRANE PROTEIN 70, MITOCHONDRIAL	LOC_Os03g63680	expressed protein
BdiBd21-3.1G0014200	Bd21_3	OG0012513	BdiBd21-3.1G0014200.1.v1.2	569.694	0.152785	0.0939691	1.62591	0.10397	0.302565	Condition_H2_vs_H0	single_copy_ortholog	none	BdiBd21-3.1G0014200.1	BdiBd21-3.1G0014200.1.p	PF06979	PTHR13281 PTHR13281:SF0		KOG4478	K17966		AT2G35790	(1 of 1) PTHR13281:SF0 - TRANSMEMBRANE PROTEIN 70, MITOCHONDRIAL	LOC_Os03g63680	expressed protein
BdiBd21-3.1G0014200	Bd21_3	OG0012513	BdiBd21-3.1G0014200.1.v1.2	569.694	0.456837	0.0932237	4.90044	9.56227e-07	1.16112e-05	Condition_H4_vs_H0	single_copy_ortholog	upregulated	BdiBd21-3.1G0014200.1	BdiBd21-3.1G0014200.1.p	PF06979	PTHR13281 PTHR13281:SF0		KOG4478	K17966		AT2G35790	(1 of 1) PTHR13281:SF0 - TRANSMEMBRANE PROTEIN 70, MITOCHONDRIAL	LOC_Os03g63680	expressed protein
BdiBd21-3.1G0014200	Bd21_3	OG0012513	BdiBd21-3.1G0014200.1.v1.2	569.694	0.480938	0.0924888	5.19996	1.99331e-07	1.87547e-06	Condition_H8_vs_H0	single_copy_ortholog	upregulated	BdiBd21-3.1G0014200.1	BdiBd21-3.1G0014200.1.p	PF06979	PTHR13281 PTHR13281:SF0		KOG4478	K17966		AT2G35790	(1 of 1) PTHR13281:SF0 - TRANSMEMBRANE PROTEIN 70, MITOCHONDRIAL	LOC_Os03g63680	expressed protein
BdiBd21-3.1G0014200	Bd21_3	OG0012513	BdiBd21-3.1G0014200.1.v1.2	569.694	0.128013	0.0944961	1.3547	0.175515	0.530403	Condition_H1_vs_H0	single_copy_ortholog	none	BdiBd21-3.1G0014200.1	BdiBd21-3.1G0014200.1.p	PF06979	PTHR13281 PTHR13281:SF0		KOG4478	K17966		AT2G35790	(1 of 1) PTHR13281:SF0 - TRANSMEMBRANE PROTEIN 70, MITOCHONDRIAL	LOC_Os03g63680	expressed protein
BdiBd21-3.1G0014300	Bd21_3	OG0003638	BdiBd21-3.1G0014300.1.v1.2	0.799811	0.395513	2.02078	0.195723	0.844827	1	Condition_H8_vs_H0	duplicated_in_Bd21_3	none	BdiBd21-3.1G0014300.1	BdiBd21-3.1G0014300.1.p	PF07728 PF10431	PTHR11638 PTHR11638:SF100				GO:0005524 GO:0016887
BdiBd21-3.1G0014300	Bd21_3	OG0003638	BdiBd21-3.1G0014300.1.v1.2	0.799811	1.151	1.95047	0.590112	0.555116	1	Condition_H4_vs_H0	duplicated_in_Bd21_3	none	BdiBd21-3.1G0014300.1	BdiBd21-3.1G0014300.1.p	PF07728 PF10431	PTHR11638 PTHR11638:SF100				GO:0005524 GO:0016887
BdiBd21-3.1G0014300	Bd21_3	OG0003638	BdiBd21-3.1G0014300.1.v1.2	0.799811	0.604183	2.02442	0.298447	0.765362	1	Condition_H1_vs_H0	duplicated_in_Bd21_3	none	BdiBd21-3.1G0014300.1	BdiBd21-3.1G0014300.1.p	PF07728 PF10431	PTHR11638 PTHR11638:SF100				GO:0005524 GO:0016887
BdiBd21-3.1G0014300	Bd21_3	OG0003638	BdiBd21-3.1G0014300.1.v1.2	0.799811	2.55705	1.83033	1.39704	0.1624	1	Condition_H2_vs_H0	duplicated_in_Bd21_3	none	BdiBd21-3.1G0014300.1	BdiBd21-3.1G0014300.1.p	PF07728 PF10431	PTHR11638 PTHR11638:SF100				GO:0005524 GO:0016887
BdiBd21-3.1G0014300	Bd21_3	OG0003638	BdiBd21-3.1G0014300.1.v1.2	0.799811	1.40766	1.90551	0.738732	0.46007	0.589648	Condition_H12_vs_H0	duplicated_in_Bd21_3	none	BdiBd21-3.1G0014300.1	BdiBd21-3.1G0014300.1.p	PF07728 PF10431	PTHR11638 PTHR11638:SF100				GO:0005524 GO:0016887
BdiBd21-3.1G0014401	Bd21_3	OG0034896	BdiBd21-3.1G0014401.1.v1.2	1.37053	-0.275829	1.63433	-0.168772	0.865976	0.914863	Condition_H12_vs_H0	Bd21_3_only	none	BdiBd21-3.1G0014401.1	BdiBd21-3.1G0014401.1.p	PF00004	PTHR11638 PTHR11638:SF100				GO:0005524
BdiBd21-3.1G0014401	Bd21_3	OG0034896	BdiBd21-3.1G0014401.1.v1.2	1.37053	-0.381967	1.63852	-0.233117	0.815671	0.889751	Condition_H8_vs_H0	Bd21_3_only	none	BdiBd21-3.1G0014401.1	BdiBd21-3.1G0014401.1.p	PF00004	PTHR11638 PTHR11638:SF100				GO:0005524
BdiBd21-3.1G0014401	Bd21_3	OG0034896	BdiBd21-3.1G0014401.1.v1.2	1.37053	0.56661	1.57305	0.360199	0.718699	1	Condition_H4_vs_H0	Bd21_3_only	none	BdiBd21-3.1G0014401.1	BdiBd21-3.1G0014401.1.p	PF00004	PTHR11638 PTHR11638:SF100				GO:0005524
BdiBd21-3.1G0014401	Bd21_3	OG0034896	BdiBd21-3.1G0014401.1.v1.2	1.37053	0.531711	1.57776	0.337004	0.736114	1	Condition_H1_vs_H0	Bd21_3_only	none	BdiBd21-3.1G0014401.1	BdiBd21-3.1G0014401.1.p	PF00004	PTHR11638 PTHR11638:SF100				GO:0005524
BdiBd21-3.1G0014401	Bd21_3	OG0034896	BdiBd21-3.1G0014401.1.v1.2	1.37053	0.860227	1.54936	0.555216	0.578747	1	Condition_H2_vs_H0	Bd21_3_only	none	BdiBd21-3.1G0014401.1	BdiBd21-3.1G0014401.1.p	PF00004	PTHR11638 PTHR11638:SF100				GO:0005524
BdiBd21-3.1G0014500	Bd21_3	OG0012514	BdiBd21-3.1G0014500.1.v1.2	108.498	0.409012	0.231003	1.77059	0.0766282	0.356013	Condition_H1_vs_H0	single_copy_ortholog	none	BdiBd21-3.1G0014500.1	BdiBd21-3.1G0014500.1.p	PF00931	PTHR23155 PTHR23155:SF576		KOG4658		GO:0003676 GO:0008270 GO:0043531			LOC_Os11g46210	NB-ARC domain containing protein, expressed
BdiBd21-3.1G0014500	Bd21_3	OG0012514	BdiBd21-3.1G0014500.1.v1.2	108.498	0.364533	0.230438	1.58191	0.11367	0.318943	Condition_H2_vs_H0	single_copy_ortholog	none	BdiBd21-3.1G0014500.1	BdiBd21-3.1G0014500.1.p	PF00931	PTHR23155 PTHR23155:SF576		KOG4658		GO:0003676 GO:0008270 GO:0043531			LOC_Os11g46210	NB-ARC domain containing protein, expressed
BdiBd21-3.1G0014500	Bd21_3	OG0012514	BdiBd21-3.1G0014500.1.v1.2	108.498	1.20228	0.224842	5.34724	8.93044e-08	5.46683e-07	Condition_H12_vs_H0	single_copy_ortholog	upregulated	BdiBd21-3.1G0014500.1	BdiBd21-3.1G0014500.1.p	PF00931	PTHR23155 PTHR23155:SF576		KOG4658		GO:0003676 GO:0008270 GO:0043531			LOC_Os11g46210	NB-ARC domain containing protein, expressed
BdiBd21-3.1G0014500	Bd21_3	OG0012514	BdiBd21-3.1G0014500.1.v1.2	108.498	0.825107	0.226377	3.64483	0.000267568	0.00119629	Condition_H8_vs_H0	single_copy_ortholog	upregulated	BdiBd21-3.1G0014500.1	BdiBd21-3.1G0014500.1.p	PF00931	PTHR23155 PTHR23155:SF576		KOG4658		GO:0003676 GO:0008270 GO:0043531			LOC_Os11g46210	NB-ARC domain containing protein, expressed
BdiBd21-3.1G0014500	Bd21_3	OG0012514	BdiBd21-3.1G0014500.1.v1.2	108.498	0.440407	0.230512	1.91056	0.0560607	0.132792	Condition_H4_vs_H0	single_copy_ortholog	none	BdiBd21-3.1G0014500.1	BdiBd21-3.1G0014500.1.p	PF00931	PTHR23155 PTHR23155:SF576		KOG4658		GO:0003676 GO:0008270 GO:0043531			LOC_Os11g46210	NB-ARC domain containing protein, expressed
BdiBd21-3.1G0014600	Bd21_3	OG0012515	BdiBd21-3.1G0014600.1.v1.2	475.814	0.033996	0.157063	0.216448	0.828638	0.897388	Condition_H8_vs_H0	single_copy_ortholog	none	BdiBd21-3.1G0014600.1	BdiBd21-3.1G0014600.1.p	PF00931	PTHR23155 PTHR23155:SF561		KOG4658	K13457	GO:0043531			LOC_Os10g04110	MLA6 protein, putative, expressed
BdiBd21-3.1G0014600	Bd21_3	OG0012515	BdiBd21-3.1G0014600.1.v1.2	475.814	-0.0769412	0.157896	-0.487289	0.626053	0.876987	Condition_H1_vs_H0	single_copy_ortholog	none	BdiBd21-3.1G0014600.1	BdiBd21-3.1G0014600.1.p	PF00931	PTHR23155 PTHR23155:SF561		KOG4658	K13457	GO:0043531			LOC_Os10g04110	MLA6 protein, putative, expressed
BdiBd21-3.1G0014600	Bd21_3	OG0012515	BdiBd21-3.1G0014600.1.v1.2	475.814	-0.141327	0.158006	-0.89444	0.371086	0.536303	Condition_H4_vs_H0	single_copy_ortholog	none	BdiBd21-3.1G0014600.1	BdiBd21-3.1G0014600.1.p	PF00931	PTHR23155 PTHR23155:SF561		KOG4658	K13457	GO:0043531			LOC_Os10g04110	MLA6 protein, putative, expressed
BdiBd21-3.1G0014600	Bd21_3	OG0012515	BdiBd21-3.1G0014600.1.v1.2	475.814	-0.218107	0.157984	-1.38056	0.167414	0.401027	Condition_H2_vs_H0	single_copy_ortholog	none	BdiBd21-3.1G0014600.1	BdiBd21-3.1G0014600.1.p	PF00931	PTHR23155 PTHR23155:SF561		KOG4658	K13457	GO:0043531			LOC_Os10g04110	MLA6 protein, putative, expressed
BdiBd21-3.1G0014600	Bd21_3	OG0012515	BdiBd21-3.1G0014600.1.v1.2	475.814	0.109733	0.157046	0.698732	0.484719	0.612876	Condition_H12_vs_H0	single_copy_ortholog	none	BdiBd21-3.1G0014600.1	BdiBd21-3.1G0014600.1.p	PF00931	PTHR23155 PTHR23155:SF561		KOG4658	K13457	GO:0043531			LOC_Os10g04110	MLA6 protein, putative, expressed
BdiBd21-3.1G0014700	Bd21_3	OG0006742	BdiBd21-3.1G0014700.2.v1.2	2.24032	0.210485	1.07413	0.195958	0.844643	1	Condition_H1_vs_H0	single_copy_ortholog	none	BdiBd21-3.1G0014700.1	BdiBd21-3.1G0014700.1.p		PTHR34291					AT5G65660	hydroxyproline-rich glycoprotein family protein
BdiBd21-3.1G0014700	Bd21_3	OG0006742	BdiBd21-3.1G0014700.2.v1.2	2.24032	-0.172105	1.09356	-0.157381	0.874945	1	Condition_H2_vs_H0	single_copy_ortholog	none	BdiBd21-3.1G0014700.1	BdiBd21-3.1G0014700.1.p		PTHR34291					AT5G65660	hydroxyproline-rich glycoprotein family protein
BdiBd21-3.1G0014700	Bd21_3	OG0006742	BdiBd21-3.1G0014700.2.v1.2	2.24032	-0.713036	1.13057	-0.630688	0.528245	0.671088	Condition_H8_vs_H0	single_copy_ortholog	none	BdiBd21-3.1G0014700.1	BdiBd21-3.1G0014700.1.p		PTHR34291					AT5G65660	hydroxyproline-rich glycoprotein family protein
BdiBd21-3.1G0014700	Bd21_3	OG0006742	BdiBd21-3.1G0014700.2.v1.2	2.24032	-0.333646	1.11446	-0.299381	0.76465	0.856263	Condition_H4_vs_H0	single_copy_ortholog	none	BdiBd21-3.1G0014700.1	BdiBd21-3.1G0014700.1.p		PTHR34291					AT5G65660	hydroxyproline-rich glycoprotein family protein
BdiBd21-3.1G0014700	Bd21_3	OG0006742	BdiBd21-3.1G0014700.2.v1.2	2.24032	0.650599	1.03905	0.626146	0.531219	0.654452	Condition_H12_vs_H0	single_copy_ortholog	none	BdiBd21-3.1G0014700.1	BdiBd21-3.1G0014700.1.p		PTHR34291					AT5G65660	hydroxyproline-rich glycoprotein family protein
BdiBd21-3.1G0014800	Bd21_3	OG0012516	BdiBd21-3.1G0014800.1.v1.2	34.5063	0.65449	0.309423	2.1152	0.0344133	0.0898567	Condition_H4_vs_H0	single_copy_ortholog	none	BdiBd21-3.1G0014800.1	BdiBd21-3.1G0014800.1.p	PF01535 PF13812	PTHR24015 PTHR24015:SF858				GO:0005515	AT1G03510	Tetratricopeptide repeat (TPR)-like superfamily protein	LOC_Os03g63510	pentatricopeptide, putative, expressed
BdiBd21-3.1G0014800	Bd21_3	OG0012516	BdiBd21-3.1G0014800.1.v1.2	34.5063	-0.133343	0.326062	-0.408948	0.682578	0.902185	Condition_H1_vs_H0	single_copy_ortholog	none	BdiBd21-3.1G0014800.1	BdiBd21-3.1G0014800.1.p	PF01535 PF13812	PTHR24015 PTHR24015:SF858				GO:0005515	AT1G03510	Tetratricopeptide repeat (TPR)-like superfamily protein	LOC_Os03g63510	pentatricopeptide, putative, expressed
BdiBd21-3.1G0014800	Bd21_3	OG0012516	BdiBd21-3.1G0014800.1.v1.2	34.5063	0.914194	0.303798	3.00922	0.00261923	0.00731605	Condition_H12_vs_H0	single_copy_ortholog	upregulated	BdiBd21-3.1G0014800.1	BdiBd21-3.1G0014800.1.p	PF01535 PF13812	PTHR24015 PTHR24015:SF858				GO:0005515	AT1G03510	Tetratricopeptide repeat (TPR)-like superfamily protein	LOC_Os03g63510	pentatricopeptide, putative, expressed
BdiBd21-3.1G0014800	Bd21_3	OG0012516	BdiBd21-3.1G0014800.1.v1.2	34.5063	-0.191003	0.324476	-0.58865	0.556096	0.771177	Condition_H2_vs_H0	single_copy_ortholog	none	BdiBd21-3.1G0014800.1	BdiBd21-3.1G0014800.1.p	PF01535 PF13812	PTHR24015 PTHR24015:SF858				GO:0005515	AT1G03510	Tetratricopeptide repeat (TPR)-like superfamily protein	LOC_Os03g63510	pentatricopeptide, putative, expressed
BdiBd21-3.1G0014800	Bd21_3	OG0012516	BdiBd21-3.1G0014800.1.v1.2	34.5063	1.1819	0.300223	3.93673	8.26006e-05	0.000420764	Condition_H8_vs_H0	single_copy_ortholog	upregulated	BdiBd21-3.1G0014800.1	BdiBd21-3.1G0014800.1.p	PF01535 PF13812	PTHR24015 PTHR24015:SF858				GO:0005515	AT1G03510	Tetratricopeptide repeat (TPR)-like superfamily protein	LOC_Os03g63510	pentatricopeptide, putative, expressed
BdiBd21-3.1G0014900	Bd21_3	OG0012517	BdiBd21-3.1G0014900.1.v1.2	1016.79	-0.103366	0.0933062	-1.10782	0.267941	0.641345	Condition_H1_vs_H0	single_copy_ortholog	none	BdiBd21-3.1G0014900.1	BdiBd21-3.1G0014900.1.p	PF04511	PTHR11009		KOG0858	K13989		AT4G21810	DERLIN-2.1	LOC_Os03g63520	Der1-like family domain containing protein, expressed
BdiBd21-3.1G0014900	Bd21_3	OG0012517	BdiBd21-3.1G0014900.1.v1.2	1016.79	-0.175927	0.0930826	-1.89001	0.0587565	0.112938	Condition_H12_vs_H0	single_copy_ortholog	none	BdiBd21-3.1G0014900.1	BdiBd21-3.1G0014900.1.p	PF04511	PTHR11009		KOG0858	K13989		AT4G21810	DERLIN-2.1	LOC_Os03g63520	Der1-like family domain containing protein, expressed
BdiBd21-3.1G0014900	Bd21_3	OG0012517	BdiBd21-3.1G0014900.1.v1.2	1016.79	0.0151806	0.0928773	0.163448	0.870166	0.946642	Condition_H2_vs_H0	single_copy_ortholog	none	BdiBd21-3.1G0014900.1	BdiBd21-3.1G0014900.1.p	PF04511	PTHR11009		KOG0858	K13989		AT4G21810	DERLIN-2.1	LOC_Os03g63520	Der1-like family domain containing protein, expressed
BdiBd21-3.1G0014900	Bd21_3	OG0012517	BdiBd21-3.1G0014900.1.v1.2	1016.79	-0.13728	0.0928893	-1.47789	0.139438	0.254105	Condition_H8_vs_H0	single_copy_ortholog	none	BdiBd21-3.1G0014900.1	BdiBd21-3.1G0014900.1.p	PF04511	PTHR11009		KOG0858	K13989		AT4G21810	DERLIN-2.1	LOC_Os03g63520	Der1-like family domain containing protein, expressed
BdiBd21-3.1G0014900	Bd21_3	OG0012517	BdiBd21-3.1G0014900.1.v1.2	1016.79	-0.0339542	0.0931229	-0.364617	0.715397	0.822171	Condition_H4_vs_H0	single_copy_ortholog	none	BdiBd21-3.1G0014900.1	BdiBd21-3.1G0014900.1.p	PF04511	PTHR11009		KOG0858	K13989		AT4G21810	DERLIN-2.1	LOC_Os03g63520	Der1-like family domain containing protein, expressed
BdiBd21-3.1G0015000	Bd21_3	OG0012518	BdiBd21-3.1G0015000.1.v1.2	351.101	0.474712	0.128667	3.68947	0.000224723	0.00132428	Condition_H4_vs_H0	single_copy_ortholog	upregulated	BdiBd21-3.1G0015000.1	BdiBd21-3.1G0015000.1.p	PF00808	PTHR10252 PTHR10252:SF44	EC:2.7.7.7			GO:0046982	AT1G07980	nuclear factor Y, subunit C10
BdiBd21-3.1G0015000	Bd21_3	OG0012518	BdiBd21-3.1G0015000.1.v1.2	351.101	0.408609	0.128339	3.18382	0.00145345	0.00429468	Condition_H12_vs_H0	single_copy_ortholog	upregulated	BdiBd21-3.1G0015000.1	BdiBd21-3.1G0015000.1.p	PF00808	PTHR10252 PTHR10252:SF44	EC:2.7.7.7			GO:0046982	AT1G07980	nuclear factor Y, subunit C10
BdiBd21-3.1G0015000	Bd21_3	OG0012518	BdiBd21-3.1G0015000.1.v1.2	351.101	0.183881	0.129448	1.4205	0.155461	0.383527	Condition_H2_vs_H0	single_copy_ortholog	none	BdiBd21-3.1G0015000.1	BdiBd21-3.1G0015000.1.p	PF00808	PTHR10252 PTHR10252:SF44	EC:2.7.7.7			GO:0046982	AT1G07980	nuclear factor Y, subunit C10
BdiBd21-3.1G0015000	Bd21_3	OG0012518	BdiBd21-3.1G0015000.1.v1.2	351.101	0.318385	0.128416	2.47933	0.0131631	0.036664	Condition_H8_vs_H0	single_copy_ortholog	upregulated	BdiBd21-3.1G0015000.1	BdiBd21-3.1G0015000.1.p	PF00808	PTHR10252 PTHR10252:SF44	EC:2.7.7.7			GO:0046982	AT1G07980	nuclear factor Y, subunit C10
BdiBd21-3.1G0015000	Bd21_3	OG0012518	BdiBd21-3.1G0015000.1.v1.2	351.101	0.154529	0.130047	1.18825	0.234734	0.605376	Condition_H1_vs_H0	single_copy_ortholog	none	BdiBd21-3.1G0015000.1	BdiBd21-3.1G0015000.1.p	PF00808	PTHR10252 PTHR10252:SF44	EC:2.7.7.7			GO:0046982	AT1G07980	nuclear factor Y, subunit C10
BdiBd21-3.1G0015100	Bd21_3	OG0012519	BdiBd21-3.1G0015100.1.v1.2	1377.7	-0.612524	0.176132	-3.47764	0.00050585	0.0026519	Condition_H4_vs_H0	single_copy_ortholog	downregulated	BdiBd21-3.1G0015100.1	BdiBd21-3.1G0015100.1.p		PTHR34551					AT3G45230	hydroxyproline-rich glycoprotein family protein
BdiBd21-3.1G0015100	Bd21_3	OG0012519	BdiBd21-3.1G0015100.1.v1.2	1377.7	-0.916268	0.176196	-5.20028	1.98991e-07	1.8737e-06	Condition_H8_vs_H0	single_copy_ortholog	downregulated	BdiBd21-3.1G0015100.1	BdiBd21-3.1G0015100.1.p		PTHR34551					AT3G45230	hydroxyproline-rich glycoprotein family protein
BdiBd21-3.1G0015100	Bd21_3	OG0012519	BdiBd21-3.1G0015100.1.v1.2	1377.7	-0.984911	0.176328	-5.58566	2.32809e-08	1.56395e-07	Condition_H12_vs_H0	single_copy_ortholog	downregulated	BdiBd21-3.1G0015100.1	BdiBd21-3.1G0015100.1.p		PTHR34551					AT3G45230	hydroxyproline-rich glycoprotein family protein
BdiBd21-3.1G0015100	Bd21_3	OG0012519	BdiBd21-3.1G0015100.1.v1.2	1377.7	-0.011595	0.175647	-0.0660133	0.947367	0.979178	Condition_H2_vs_H0	single_copy_ortholog	none	BdiBd21-3.1G0015100.1	BdiBd21-3.1G0015100.1.p		PTHR34551					AT3G45230	hydroxyproline-rich glycoprotein family protein
BdiBd21-3.1G0015100	Bd21_3	OG0012519	BdiBd21-3.1G0015100.1.v1.2	1377.7	-0.248206	0.17586	-1.41139	0.158131	0.504211	Condition_H1_vs_H0	single_copy_ortholog	none	BdiBd21-3.1G0015100.1	BdiBd21-3.1G0015100.1.p		PTHR34551					AT3G45230	hydroxyproline-rich glycoprotein family protein
BdiBd21-3.1G0015200	Bd21_3	OG0012520	BdiBd21-3.1G0015200.1.v1.2	245.057	0.145776	0.188841	0.771951	0.440143	0.777215	Condition_H1_vs_H0	single_copy_ortholog	none	BdiBd21-3.1G0015200.1	BdiBd21-3.1G0015200.1.p		PTHR35110 PTHR35110:SF2					AT1G73940		LOC_Os03g63550	expressed protein
BdiBd21-3.1G0015200	Bd21_3	OG0012520	BdiBd21-3.1G0015200.1.v1.2	245.057	0.214223	0.187922	1.13996	0.254305	0.511306	Condition_H2_vs_H0	single_copy_ortholog	none	BdiBd21-3.1G0015200.1	BdiBd21-3.1G0015200.1.p		PTHR35110 PTHR35110:SF2					AT1G73940		LOC_Os03g63550	expressed protein
BdiBd21-3.1G0015200	Bd21_3	OG0012520	BdiBd21-3.1G0015200.1.v1.2	245.057	1.1511	0.184349	6.2441	4.26238e-10	3.66524e-09	Condition_H12_vs_H0	single_copy_ortholog	upregulated	BdiBd21-3.1G0015200.1	BdiBd21-3.1G0015200.1.p		PTHR35110 PTHR35110:SF2					AT1G73940		LOC_Os03g63550	expressed protein
BdiBd21-3.1G0015200	Bd21_3	OG0012520	BdiBd21-3.1G0015200.1.v1.2	245.057	0.894792	0.184845	4.84076	1.29341e-06	1.01297e-05	Condition_H8_vs_H0	single_copy_ortholog	upregulated	BdiBd21-3.1G0015200.1	BdiBd21-3.1G0015200.1.p		PTHR35110 PTHR35110:SF2					AT1G73940		LOC_Os03g63550	expressed protein
BdiBd21-3.1G0015200	Bd21_3	OG0012520	BdiBd21-3.1G0015200.1.v1.2	245.057	0.624148	0.186508	3.34649	0.00081841	0.00400386	Condition_H4_vs_H0	single_copy_ortholog	upregulated	BdiBd21-3.1G0015200.1	BdiBd21-3.1G0015200.1.p		PTHR35110 PTHR35110:SF2					AT1G73940		LOC_Os03g63550	expressed protein
BdiBd21-3.1G0015800	Bd21_3	OG0006743	BdiBd21-3.1G0015800.2.v1.2	2.38887	1.7505	1.39245	1.25714	0.208703	0.344764	Condition_H8_vs_H0	duplicated_in_Bd21_3	none	BdiBd21-3.1G0015800.2	BdiBd21-3.1G0015800.2.p
BdiBd21-3.1G0015800	Bd21_3	OG0006743	BdiBd21-3.1G0015800.2.v1.2	2.38887	0.225177	1.48356	0.151782	0.879359	1	Condition_H2_vs_H0	duplicated_in_Bd21_3	none	BdiBd21-3.1G0015800.2	BdiBd21-3.1G0015800.2.p
BdiBd21-3.1G0015800	Bd21_3	OG0006743	BdiBd21-3.1G0015800.2.v1.2	2.38887	-0.490558	1.58104	-0.310276	0.756351	1	Condition_H1_vs_H0	duplicated_in_Bd21_3	none	BdiBd21-3.1G0015800.2	BdiBd21-3.1G0015800.2.p
BdiBd21-3.1G0015800	Bd21_3	OG0006743	BdiBd21-3.1G0015800.2.v1.2	2.38887	1.43207	1.40575	1.01872	0.308336	0.435162	Condition_H12_vs_H0	duplicated_in_Bd21_3	none	BdiBd21-3.1G0015800.2	BdiBd21-3.1G0015800.2.p
BdiBd21-3.1G0015800	Bd21_3	OG0006743	BdiBd21-3.1G0015800.2.v1.2	2.38887	1.86401	1.39605	1.3352	0.18181	0.322403	Condition_H4_vs_H0	duplicated_in_Bd21_3	none	BdiBd21-3.1G0015800.2	BdiBd21-3.1G0015800.2.p
BdiBd21-3.1G0015901	Bd21_3	OG0006744	BdiBd21-3.1G0015901.1.v1.2	1.15938	2.95018	1.63804	1.80104	0.0716969	0.133807	Condition_H12_vs_H0	duplicated_in_Bd21_3	none	BdiBd21-3.1G0015901.1	BdiBd21-3.1G0015901.1.p	PF01535 PF13812	PTHR24015 PTHR24015:SF833					AT4G25270	Tetratricopeptide repeat (TPR)-like superfamily protein	LOC_Os03g63560	pentatricopeptide, putative, expressed
BdiBd21-3.1G0015901	Bd21_3	OG0006744	BdiBd21-3.1G0015901.1.v1.2	1.15938	-0.811869	1.88146	-0.43151	0.666098	1	Condition_H1_vs_H0	duplicated_in_Bd21_3	none	BdiBd21-3.1G0015901.1	BdiBd21-3.1G0015901.1.p	PF01535 PF13812	PTHR24015 PTHR24015:SF833					AT4G25270	Tetratricopeptide repeat (TPR)-like superfamily protein	LOC_Os03g63560	pentatricopeptide, putative, expressed
BdiBd21-3.1G0015901	Bd21_3	OG0006744	BdiBd21-3.1G0015901.1.v1.2	1.15938	2.35745	1.66246	1.41805	0.156175	0.276611	Condition_H8_vs_H0	duplicated_in_Bd21_3	none	BdiBd21-3.1G0015901.1	BdiBd21-3.1G0015901.1.p	PF01535 PF13812	PTHR24015 PTHR24015:SF833					AT4G25270	Tetratricopeptide repeat (TPR)-like superfamily protein	LOC_Os03g63560	pentatricopeptide, putative, expressed
BdiBd21-3.1G0015901	Bd21_3	OG0006744	BdiBd21-3.1G0015901.1.v1.2	1.15938	1.58669	1.73865	0.912596	0.361455	1	Condition_H4_vs_H0	duplicated_in_Bd21_3	none	BdiBd21-3.1G0015901.1	BdiBd21-3.1G0015901.1.p	PF01535 PF13812	PTHR24015 PTHR24015:SF833					AT4G25270	Tetratricopeptide repeat (TPR)-like superfamily protein	LOC_Os03g63560	pentatricopeptide, putative, expressed
BdiBd21-3.1G0015901	Bd21_3	OG0006744	BdiBd21-3.1G0015901.1.v1.2	1.15938	2.02257	1.69288	1.19475	0.232185	1	Condition_H2_vs_H0	duplicated_in_Bd21_3	none	BdiBd21-3.1G0015901.1	BdiBd21-3.1G0015901.1.p	PF01535 PF13812	PTHR24015 PTHR24015:SF833					AT4G25270	Tetratricopeptide repeat (TPR)-like superfamily protein	LOC_Os03g63560	pentatricopeptide, putative, expressed
BdiBd21-3.1G0016100	Bd21_3	OG0006744	BdiBd21-3.1G0016100.1.v1.2	26.1934	0.549132	0.401198	1.36873	0.171083	0.308917	Condition_H4_vs_H0	duplicated_in_Bd21_3	none	BdiBd21-3.1G0016100.1	BdiBd21-3.1G0016100.1.p	PF01535 PF13812	PTHR24015 PTHR24015:SF833				GO:0005515	AT4G25270	Tetratricopeptide repeat (TPR)-like superfamily protein	LOC_Os03g63560	pentatricopeptide, putative, expressed
BdiBd21-3.1G0016100	Bd21_3	OG0006744	BdiBd21-3.1G0016100.1.v1.2	26.1934	0.290849	0.406114	0.716174	0.473884	0.799435	Condition_H1_vs_H0	duplicated_in_Bd21_3	none	BdiBd21-3.1G0016100.1	BdiBd21-3.1G0016100.1.p	PF01535 PF13812	PTHR24015 PTHR24015:SF833				GO:0005515	AT4G25270	Tetratricopeptide repeat (TPR)-like superfamily protein	LOC_Os03g63560	pentatricopeptide, putative, expressed
BdiBd21-3.1G0016100	Bd21_3	OG0006744	BdiBd21-3.1G0016100.1.v1.2	26.1934	0.330769	0.401091	0.824674	0.409557	0.56443	Condition_H8_vs_H0	duplicated_in_Bd21_3	none	BdiBd21-3.1G0016100.1	BdiBd21-3.1G0016100.1.p	PF01535 PF13812	PTHR24015 PTHR24015:SF833				GO:0005515	AT4G25270	Tetratricopeptide repeat (TPR)-like superfamily protein	LOC_Os03g63560	pentatricopeptide, putative, expressed
BdiBd21-3.1G0016100	Bd21_3	OG0006744	BdiBd21-3.1G0016100.1.v1.2	26.1934	-0.158797	0.413107	-0.384397	0.700685	0.861866	Condition_H2_vs_H0	duplicated_in_Bd21_3	none	BdiBd21-3.1G0016100.1	BdiBd21-3.1G0016100.1.p	PF01535 PF13812	PTHR24015 PTHR24015:SF833				GO:0005515	AT4G25270	Tetratricopeptide repeat (TPR)-like superfamily protein	LOC_Os03g63560	pentatricopeptide, putative, expressed
BdiBd21-3.1G0016100	Bd21_3	OG0006744	BdiBd21-3.1G0016100.1.v1.2	26.1934	0.979882	0.393575	2.4897	0.0127853	0.0301977	Condition_H12_vs_H0	duplicated_in_Bd21_3	upregulated	BdiBd21-3.1G0016100.1	BdiBd21-3.1G0016100.1.p	PF01535 PF13812	PTHR24015 PTHR24015:SF833				GO:0005515	AT4G25270	Tetratricopeptide repeat (TPR)-like superfamily protein	LOC_Os03g63560	pentatricopeptide, putative, expressed
BdiBd21-3.1G0016200	Bd21_3	OG0012524	BdiBd21-3.1G0016200.1.v1.2	3.35196	0.103724	0.847646	0.122367	0.902608	0.937203	Condition_H12_vs_H0	single_copy_ortholog	none	BdiBd21-3.1G0016200.1	BdiBd21-3.1G0016200.1.p	PF00069 PF00139	PTHR27007 PTHR27007:SF58	EC:2.7.11.1	KOG1187		GO:0004672 GO:0004713 GO:0005524 GO:0006468 GO:0030246
BdiBd21-3.1G0016200	Bd21_3	OG0012524	BdiBd21-3.1G0016200.1.v1.2	3.35196	-1.34042	0.95673	-1.40105	0.1612	1	Condition_H2_vs_H0	single_copy_ortholog	none	BdiBd21-3.1G0016200.1	BdiBd21-3.1G0016200.1.p	PF00069 PF00139	PTHR27007 PTHR27007:SF58	EC:2.7.11.1	KOG1187		GO:0004672 GO:0004713 GO:0005524 GO:0006468 GO:0030246
BdiBd21-3.1G0016200	Bd21_3	OG0012524	BdiBd21-3.1G0016200.1.v1.2	3.35196	-0.112767	0.867709	-0.12996	0.896598	1	Condition_H1_vs_H0	single_copy_ortholog	none	BdiBd21-3.1G0016200.1	BdiBd21-3.1G0016200.1.p	PF00069 PF00139	PTHR27007 PTHR27007:SF58	EC:2.7.11.1	KOG1187		GO:0004672 GO:0004713 GO:0005524 GO:0006468 GO:0030246
BdiBd21-3.1G0016200	Bd21_3	OG0012524	BdiBd21-3.1G0016200.1.v1.2	3.35196	-0.691362	0.903933	-0.764838	0.444368	0.606644	Condition_H4_vs_H0	single_copy_ortholog	none	BdiBd21-3.1G0016200.1	BdiBd21-3.1G0016200.1.p	PF00069 PF00139	PTHR27007 PTHR27007:SF58	EC:2.7.11.1	KOG1187		GO:0004672 GO:0004713 GO:0005524 GO:0006468 GO:0030246
BdiBd21-3.1G0016200	Bd21_3	OG0012524	BdiBd21-3.1G0016200.1.v1.2	3.35196	-0.230871	0.86038	-0.268336	0.78844	0.870653	Condition_H8_vs_H0	single_copy_ortholog	none	BdiBd21-3.1G0016200.1	BdiBd21-3.1G0016200.1.p	PF00069 PF00139	PTHR27007 PTHR27007:SF58	EC:2.7.11.1	KOG1187		GO:0004672 GO:0004713 GO:0005524 GO:0006468 GO:0030246
BdiBd21-3.1G0016300	Bd21_3	OG0003823	BdiBd21-3.1G0016300.1.v1.2	27.0908	-0.504399	0.373021	-1.3522	0.176311	0.304359	Condition_H8_vs_H0	duplicated_in_Bd21_3	none	BdiBd21-3.1G0016300.1	BdiBd21-3.1G0016300.1.p	PF00931	PTHR23155 PTHR23155:SF561		KOG4658		GO:0043531			LOC_Os10g04110	MLA6 protein, putative, expressed
BdiBd21-3.1G0016300	Bd21_3	OG0003823	BdiBd21-3.1G0016300.1.v1.2	27.0908	-0.46802	0.373514	-1.25302	0.210199	0.321961	Condition_H12_vs_H0	duplicated_in_Bd21_3	none	BdiBd21-3.1G0016300.1	BdiBd21-3.1G0016300.1.p	PF00931	PTHR23155 PTHR23155:SF561		KOG4658		GO:0043531			LOC_Os10g04110	MLA6 protein, putative, expressed
BdiBd21-3.1G0016300	Bd21_3	OG0003823	BdiBd21-3.1G0016300.1.v1.2	27.0908	-0.602125	0.37857	-1.59052	0.111717	0.224758	Condition_H4_vs_H0	duplicated_in_Bd21_3	none	BdiBd21-3.1G0016300.1	BdiBd21-3.1G0016300.1.p	PF00931	PTHR23155 PTHR23155:SF561		KOG4658		GO:0043531			LOC_Os10g04110	MLA6 protein, putative, expressed
BdiBd21-3.1G0016300	Bd21_3	OG0003823	BdiBd21-3.1G0016300.1.v1.2	27.0908	-1.08037	0.390037	-2.76991	0.00560714	0.0706996	Condition_H1_vs_H0	duplicated_in_Bd21_3	none	BdiBd21-3.1G0016300.1	BdiBd21-3.1G0016300.1.p	PF00931	PTHR23155 PTHR23155:SF561		KOG4658		GO:0043531			LOC_Os10g04110	MLA6 protein, putative, expressed
BdiBd21-3.1G0016300	Bd21_3	OG0003823	BdiBd21-3.1G0016300.1.v1.2	27.0908	-0.629625	0.377506	-1.66785	0.0953453	0.288403	Condition_H2_vs_H0	duplicated_in_Bd21_3	none	BdiBd21-3.1G0016300.1	BdiBd21-3.1G0016300.1.p	PF00931	PTHR23155 PTHR23155:SF561		KOG4658		GO:0043531			LOC_Os10g04110	MLA6 protein, putative, expressed
BdiBd21-3.1G0016333	Bd21_3	OG0033092	BdiBd21-3.1G0016333.1.v1.2	2.89096	2.99828	1.23791	2.42206	0.0154328	0.0355643	Condition_H12_vs_H0	Bd21_3_only	upregulated	BdiBd21-3.1G0016333.1	BdiBd21-3.1G0016333.1.p
BdiBd21-3.1G0016333	Bd21_3	OG0033092	BdiBd21-3.1G0016333.1.v1.2	2.89096	2.71947	1.2496	2.17626	0.0295355	1	Condition_H2_vs_H0	Bd21_3_only	none	BdiBd21-3.1G0016333.1	BdiBd21-3.1G0016333.1.p
BdiBd21-3.1G0016333	Bd21_3	OG0033092	BdiBd21-3.1G0016333.1.v1.2	2.89096	2.00545	1.27635	1.57124	0.116127	0.220255	Condition_H8_vs_H0	Bd21_3_only	none	BdiBd21-3.1G0016333.1	BdiBd21-3.1G0016333.1.p
BdiBd21-3.1G0016333	Bd21_3	OG0033092	BdiBd21-3.1G0016333.1.v1.2	2.89096	2.52178	1.26119	1.99953	0.0455514	0.112295	Condition_H4_vs_H0	Bd21_3_only	none	BdiBd21-3.1G0016333.1	BdiBd21-3.1G0016333.1.p
BdiBd21-3.1G0016333	Bd21_3	OG0033092	BdiBd21-3.1G0016333.1.v1.2	2.89096	2.56998	1.26073	2.03848	0.0415015	1	Condition_H1_vs_H0	Bd21_3_only	none	BdiBd21-3.1G0016333.1	BdiBd21-3.1G0016333.1.p
BdiBd21-3.1G0016366	Bd21_3	OG0034899	BdiBd21-3.1G0016366.1.v1.2	6.57293	-0.709614	0.632842	-1.12131	0.262155	0.518631	Condition_H2_vs_H0	Bd21_3_only	none	BdiBd21-3.1G0016366.1	BdiBd21-3.1G0016366.1.p		PTHR33087
BdiBd21-3.1G0016366	Bd21_3	OG0034899	BdiBd21-3.1G0016366.1.v1.2	6.57293	0.650093	0.561449	1.15788	0.246911	0.39133	Condition_H8_vs_H0	Bd21_3_only	none	BdiBd21-3.1G0016366.1	BdiBd21-3.1G0016366.1.p		PTHR33087
BdiBd21-3.1G0016366	Bd21_3	OG0034899	BdiBd21-3.1G0016366.1.v1.2	6.57293	0.464458	0.574847	0.807967	0.419109	0.583361	Condition_H4_vs_H0	Bd21_3_only	none	BdiBd21-3.1G0016366.1	BdiBd21-3.1G0016366.1.p		PTHR33087
BdiBd21-3.1G0016366	Bd21_3	OG0034899	BdiBd21-3.1G0016366.1.v1.2	6.57293	-0.159118	0.605536	-0.262773	0.792726	0.940575	Condition_H1_vs_H0	Bd21_3_only	none	BdiBd21-3.1G0016366.1	BdiBd21-3.1G0016366.1.p		PTHR33087
BdiBd21-3.1G0016366	Bd21_3	OG0034899	BdiBd21-3.1G0016366.1.v1.2	6.57293	0.00477919	0.587807	0.00813053	0.993513	0.995331	Condition_H12_vs_H0	Bd21_3_only	none	BdiBd21-3.1G0016366.1	BdiBd21-3.1G0016366.1.p		PTHR33087
BdiBd21-3.1G0016400	Bd21_3	OG0033093	BdiBd21-3.1G0016400.2.v1.2	0.898418	0.0970988	1.86325	0.0521127	0.958439	1	Condition_H2_vs_H0	Bd21_3_only	none	BdiBd21-3.1G0016400.2	BdiBd21-3.1G0016400.2.p	PF00931	PTHR23155 PTHR23155:SF561				GO:0043531
BdiBd21-3.1G0016400	Bd21_3	OG0033093	BdiBd21-3.1G0016400.2.v1.2	0.898418	0.743334	1.80292	0.412294	0.680124	0.776043	Condition_H12_vs_H0	Bd21_3_only	none	BdiBd21-3.1G0016400.2	BdiBd21-3.1G0016400.2.p	PF00931	PTHR23155 PTHR23155:SF561				GO:0043531
BdiBd21-3.1G0016400	Bd21_3	OG0033093	BdiBd21-3.1G0016400.2.v1.2	0.898418	-2.15061	1.98637	-1.08268	0.278949	1	Condition_H4_vs_H0	Bd21_3_only	none	BdiBd21-3.1G0016400.2	BdiBd21-3.1G0016400.2.p	PF00931	PTHR23155 PTHR23155:SF561				GO:0043531
BdiBd21-3.1G0016400	Bd21_3	OG0033093	BdiBd21-3.1G0016400.2.v1.2	0.898418	1.32376	1.76795	0.748756	0.454004	0.606338	Condition_H8_vs_H0	Bd21_3_only	none	BdiBd21-3.1G0016400.2	BdiBd21-3.1G0016400.2.p	PF00931	PTHR23155 PTHR23155:SF561				GO:0043531
BdiBd21-3.1G0016400	Bd21_3	OG0033093	BdiBd21-3.1G0016400.2.v1.2	0.898418	-1.38746	1.98637	-0.698492	0.484869	1	Condition_H1_vs_H0	Bd21_3_only	none	BdiBd21-3.1G0016400.2	BdiBd21-3.1G0016400.2.p	PF00931	PTHR23155 PTHR23155:SF561				GO:0043531
BdiBd21-3.1G0016500	Bd21_3	OG0006678	BdiBd21-3.1G0016500.3.v1.2	0.836868	-1.49934	1.92487	-0.778926	0.436023	1	Condition_H2_vs_H0	Bd21_3_only	none	BdiBd21-3.1G0016500.2	BdiBd21-3.1G0016500.2.p
BdiBd21-3.1G0016500	Bd21_3	OG0006678	BdiBd21-3.1G0016500.5.v1.2	3.98087	0.810874	0.898701	0.902274	0.366912	0.532628	Condition_H4_vs_H0	Bd21_3_only	none	BdiBd21-3.1G0016500.2	BdiBd21-3.1G0016500.2.p
BdiBd21-3.1G0016500	Bd21_3	OG0006678	BdiBd21-3.1G0016500.3.v1.2	0.836868	-0.63844	1.80803	-0.353114	0.724003	1	Condition_H8_vs_H0	Bd21_3_only	none	BdiBd21-3.1G0016500.2	BdiBd21-3.1G0016500.2.p
BdiBd21-3.1G0016500	Bd21_3	OG0006678	BdiBd21-3.1G0016500.2.v1.2	0.451719	-0.826156	2.78448	-0.2967	0.766695	1	Condition_H4_vs_H0	Bd21_3_only	none	BdiBd21-3.1G0016500.2	BdiBd21-3.1G0016500.2.p
BdiBd21-3.1G0016500	Bd21_3	OG0006678	BdiBd21-3.1G0016500.3.v1.2	0.836868	-1.59577	1.94021	-0.822473	0.410808	0.541252	Condition_H12_vs_H0	Bd21_3_only	none	BdiBd21-3.1G0016500.2	BdiBd21-3.1G0016500.2.p
BdiBd21-3.1G0016500	Bd21_3	OG0006678	BdiBd21-3.1G0016500.5.v1.2	3.98087	0.461458	0.90665	0.508971	0.610773	0.721059	Condition_H12_vs_H0	Bd21_3_only	none	BdiBd21-3.1G0016500.2	BdiBd21-3.1G0016500.2.p
BdiBd21-3.1G0016500	Bd21_3	OG0006678	BdiBd21-3.1G0016500.3.v1.2	0.836868	-2.835	1.94698	-1.45611	0.145364	1	Condition_H1_vs_H0	Bd21_3_only	none	BdiBd21-3.1G0016500.2	BdiBd21-3.1G0016500.2.p
BdiBd21-3.1G0016500	Bd21_3	OG0006678	BdiBd21-3.1G0016500.2.v1.2	0.451719	-0.905275	2.78448	-0.325115	0.745094	1	Condition_H2_vs_H0	Bd21_3_only	none	BdiBd21-3.1G0016500.2	BdiBd21-3.1G0016500.2.p
BdiBd21-3.1G0016500	Bd21_3	OG0006678	BdiBd21-3.1G0016500.5.v1.2	3.98087	0.509529	0.912906	0.55814	0.576749	1	Condition_H1_vs_H0	Bd21_3_only	none	BdiBd21-3.1G0016500.2	BdiBd21-3.1G0016500.2.p
BdiBd21-3.1G0016500	Bd21_3	OG0006678	BdiBd21-3.1G0016500.2.v1.2	0.451719	-1.5057	2.78448	-0.540748	0.588681	1	Condition_H1_vs_H0	Bd21_3_only	none	BdiBd21-3.1G0016500.2	BdiBd21-3.1G0016500.2.p
BdiBd21-3.1G0016500	Bd21_3	OG0006678	BdiBd21-3.1G0016500.3.v1.2	0.836868	0.437179	1.74315	0.250798	0.801971	1	Condition_H4_vs_H0	Bd21_3_only	none	BdiBd21-3.1G0016500.2	BdiBd21-3.1G0016500.2.p
BdiBd21-3.1G0016500	Bd21_3	OG0006678	BdiBd21-3.1G0016500.2.v1.2	0.451719	1.32835	2.65762	0.499828	0.617196	1	Condition_H12_vs_H0	Bd21_3_only	none	BdiBd21-3.1G0016500.2	BdiBd21-3.1G0016500.2.p
BdiBd21-3.1G0016500	Bd21_3	OG0006678	BdiBd21-3.1G0016500.2.v1.2	0.451719	-0.301164	2.77531	-0.108516	0.913587	1	Condition_H8_vs_H0	Bd21_3_only	none	BdiBd21-3.1G0016500.2	BdiBd21-3.1G0016500.2.p
BdiBd21-3.1G0016500	Bd21_3	OG0006678	BdiBd21-3.1G0016500.5.v1.2	3.98087	0.632773	0.896977	0.705451	0.48053	0.630299	Condition_H8_vs_H0	Bd21_3_only	none	BdiBd21-3.1G0016500.2	BdiBd21-3.1G0016500.2.p
BdiBd21-3.1G0016500	Bd21_3	OG0006678	BdiBd21-3.1G0016500.5.v1.2	3.98087	-0.287204	0.953109	-0.301333	0.76316	1	Condition_H2_vs_H0	Bd21_3_only	none	BdiBd21-3.1G0016500.2	BdiBd21-3.1G0016500.2.p
BdiBd21-3.1G0016600	Bd21_3	OG0006079	BdiBd21-3.1G0016600.1.v1.2	7.6616	-0.277007	0.75344	-0.367656	0.713129	0.91439	Condition_H1_vs_H0	duplicated_in_Bd21_3	none	BdiBd21-3.1G0016600.1	BdiBd21-3.1G0016600.1.p
BdiBd21-3.1G0016600	Bd21_3	OG0006079	BdiBd21-3.1G0016600.1.v1.2	7.6616	0.485565	0.716638	0.677559	0.498051	0.729652	Condition_H2_vs_H0	duplicated_in_Bd21_3	none	BdiBd21-3.1G0016600.1	BdiBd21-3.1G0016600.1.p
BdiBd21-3.1G0016600	Bd21_3	OG0006079	BdiBd21-3.1G0016600.1.v1.2	7.6616	0.709268	0.708221	1.00148	0.316596	0.444427	Condition_H12_vs_H0	duplicated_in_Bd21_3	none	BdiBd21-3.1G0016600.1	BdiBd21-3.1G0016600.1.p
BdiBd21-3.1G0016600	Bd21_3	OG0006079	BdiBd21-3.1G0016600.1.v1.2	7.6616	0.948177	0.706188	1.34267	0.179379	0.319457	Condition_H4_vs_H0	duplicated_in_Bd21_3	none	BdiBd21-3.1G0016600.1	BdiBd21-3.1G0016600.1.p
BdiBd21-3.1G0016600	Bd21_3	OG0006079	BdiBd21-3.1G0016600.1.v1.2	7.6616	0.582641	0.709773	0.820885	0.411712	0.566445	Condition_H8_vs_H0	duplicated_in_Bd21_3	none	BdiBd21-3.1G0016600.1	BdiBd21-3.1G0016600.1.p
BdiBd21-3.1G0016700	Bd21_3	OG0006745	BdiBd21-3.1G0016700.2.v1.2	34.6424	-0.0572036	0.398361	-0.143598	0.885818	0.93345	Condition_H4_vs_H0	duplicated_in_Bd21_3	none	BdiBd21-3.1G0016700.2	BdiBd21-3.1G0016700.2.p	PF00931	PTHR23155 PTHR23155:SF561				GO:0043531
BdiBd21-3.1G0016700	Bd21_3	OG0006745	BdiBd21-3.1G0016700.2.v1.2	34.6424	0.0576442	0.394287	0.146199	0.883764	0.930646	Condition_H8_vs_H0	duplicated_in_Bd21_3	none	BdiBd21-3.1G0016700.2	BdiBd21-3.1G0016700.2.p	PF00931	PTHR23155 PTHR23155:SF561				GO:0043531
BdiBd21-3.1G0016700	Bd21_3	OG0006745	BdiBd21-3.1G0016700.2.v1.2	34.6424	-0.0900613	0.399162	-0.225626	0.821492	0.949148	Condition_H1_vs_H0	duplicated_in_Bd21_3	none	BdiBd21-3.1G0016700.2	BdiBd21-3.1G0016700.2.p	PF00931	PTHR23155 PTHR23155:SF561				GO:0043531
BdiBd21-3.1G0016700	Bd21_3	OG0006745	BdiBd21-3.1G0016700.2.v1.2	34.6424	-0.273316	0.400174	-0.682991	0.494612	0.726972	Condition_H2_vs_H0	duplicated_in_Bd21_3	none	BdiBd21-3.1G0016700.2	BdiBd21-3.1G0016700.2.p	PF00931	PTHR23155 PTHR23155:SF561				GO:0043531
BdiBd21-3.1G0016700	Bd21_3	OG0006745	BdiBd21-3.1G0016700.2.v1.2	34.6424	-0.0713908	0.396514	-0.180046	0.857116	0.909341	Condition_H12_vs_H0	duplicated_in_Bd21_3	none	BdiBd21-3.1G0016700.2	BdiBd21-3.1G0016700.2.p	PF00931	PTHR23155 PTHR23155:SF561				GO:0043531
BdiBd21-3.1G0016766	Bd21_3	OG0006746	BdiBd21-3.1G0016766.1.v1.2	41.9578	-0.0934792	0.327498	-0.285434	0.775311	0.902258	Condition_H2_vs_H0	duplicated_in_Bd21_3	none	BdiBd21-3.1G0016766.1	BdiBd21-3.1G0016766.1.p	PF00931	PTHR23155 PTHR23155:SF561				GO:0043531	AT3G15700	P-loop containing nucleoside triphosphate hydrolases superfamily protein	LOC_Os10g04342	stripe rust resistance protein Yr10, putative, expressed
BdiBd21-3.1G0016766	Bd21_3	OG0006746	BdiBd21-3.1G0016766.1.v1.2	41.9578	0.0578803	0.326953	0.177029	0.859485	0.960838	Condition_H1_vs_H0	duplicated_in_Bd21_3	none	BdiBd21-3.1G0016766.1	BdiBd21-3.1G0016766.1.p	PF00931	PTHR23155 PTHR23155:SF561				GO:0043531	AT3G15700	P-loop containing nucleoside triphosphate hydrolases superfamily protein	LOC_Os10g04342	stripe rust resistance protein Yr10, putative, expressed
BdiBd21-3.1G0016766	Bd21_3	OG0006746	BdiBd21-3.1G0016766.1.v1.2	41.9578	0.13666	0.322686	0.423509	0.671924	0.784568	Condition_H8_vs_H0	duplicated_in_Bd21_3	none	BdiBd21-3.1G0016766.1	BdiBd21-3.1G0016766.1.p	PF00931	PTHR23155 PTHR23155:SF561				GO:0043531	AT3G15700	P-loop containing nucleoside triphosphate hydrolases superfamily protein	LOC_Os10g04342	stripe rust resistance protein Yr10, putative, expressed
BdiBd21-3.1G0016766	Bd21_3	OG0006746	BdiBd21-3.1G0016766.1.v1.2	41.9578	0.243912	0.322236	0.756936	0.449088	0.578815	Condition_H12_vs_H0	duplicated_in_Bd21_3	none	BdiBd21-3.1G0016766.1	BdiBd21-3.1G0016766.1.p	PF00931	PTHR23155 PTHR23155:SF561				GO:0043531	AT3G15700	P-loop containing nucleoside triphosphate hydrolases superfamily protein	LOC_Os10g04342	stripe rust resistance protein Yr10, putative, expressed
BdiBd21-3.1G0016766	Bd21_3	OG0006746	BdiBd21-3.1G0016766.1.v1.2	41.9578	0.293404	0.323501	0.906962	0.364427	0.530047	Condition_H4_vs_H0	duplicated_in_Bd21_3	none	BdiBd21-3.1G0016766.1	BdiBd21-3.1G0016766.1.p	PF00931	PTHR23155 PTHR23155:SF561				GO:0043531	AT3G15700	P-loop containing nucleoside triphosphate hydrolases superfamily protein	LOC_Os10g04342	stripe rust resistance protein Yr10, putative, expressed
BdiBd21-3.1G0016832	Bd21_3	OG0033093	BdiBd21-3.1G0016832.1.v1.2	78.0037	0.187312	0.20566	0.910786	0.362408	0.722407	Condition_H1_vs_H0	Bd21_3_only	none	BdiBd21-3.1G0016832.1	BdiBd21-3.1G0016832.1.p		PTHR23155 PTHR23155:SF561		KOG0531
BdiBd21-3.1G0016832	Bd21_3	OG0033093	BdiBd21-3.1G0016832.1.v1.2	78.0037	0.0372912	0.206057	0.180975	0.856387	0.939954	Condition_H2_vs_H0	Bd21_3_only	none	BdiBd21-3.1G0016832.1	BdiBd21-3.1G0016832.1.p		PTHR23155 PTHR23155:SF561		KOG0531
BdiBd21-3.1G0016832	Bd21_3	OG0033093	BdiBd21-3.1G0016832.1.v1.2	78.0037	0.243166	0.204644	1.18824	0.234738	0.388804	Condition_H4_vs_H0	Bd21_3_only	none	BdiBd21-3.1G0016832.1	BdiBd21-3.1G0016832.1.p		PTHR23155 PTHR23155:SF561		KOG0531
BdiBd21-3.1G0016832	Bd21_3	OG0033093	BdiBd21-3.1G0016832.1.v1.2	78.0037	0.236758	0.202395	1.16978	0.242089	0.385412	Condition_H8_vs_H0	Bd21_3_only	none	BdiBd21-3.1G0016832.1	BdiBd21-3.1G0016832.1.p		PTHR23155 PTHR23155:SF561		KOG0531
BdiBd21-3.1G0016832	Bd21_3	OG0033093	BdiBd21-3.1G0016832.1.v1.2	78.0037	0.458582	0.200964	2.28192	0.0224943	0.0494595	Condition_H12_vs_H0	Bd21_3_only	upregulated	BdiBd21-3.1G0016832.1	BdiBd21-3.1G0016832.1.p		PTHR23155 PTHR23155:SF561		KOG0531
BdiBd21-3.1G0016900	Bd21_3	OG0006745	BdiBd21-3.1G0016900.1.v1.2	502.021	-0.371755	0.172762	-2.15184	0.0314099	0.213814	Condition_H1_vs_H0	duplicated_in_Bd21_3	none	BdiBd21-3.1G0016900.1	BdiBd21-3.1G0016900.1.p	PF00931	PTHR23155 PTHR23155:SF561		KOG4658	K13457	GO:0043531			LOC_Os10g04110	MLA6 protein, putative, expressed
BdiBd21-3.1G0016900	Bd21_3	OG0006745	BdiBd21-3.1G0016900.1.v1.2	502.021	-0.644445	0.172947	-3.72627	0.000194336	0.000683641	Condition_H12_vs_H0	duplicated_in_Bd21_3	downregulated	BdiBd21-3.1G0016900.1	BdiBd21-3.1G0016900.1.p	PF00931	PTHR23155 PTHR23155:SF561		KOG4658	K13457	GO:0043531			LOC_Os10g04110	MLA6 protein, putative, expressed
BdiBd21-3.1G0016900	Bd21_3	OG0006745	BdiBd21-3.1G0016900.1.v1.2	502.021	-0.444039	0.172691	-2.57128	0.0101322	0.067125	Condition_H2_vs_H0	duplicated_in_Bd21_3	none	BdiBd21-3.1G0016900.1	BdiBd21-3.1G0016900.1.p	PF00931	PTHR23155 PTHR23155:SF561		KOG4658	K13457	GO:0043531			LOC_Os10g04110	MLA6 protein, putative, expressed
BdiBd21-3.1G0016900	Bd21_3	OG0006745	BdiBd21-3.1G0016900.1.v1.2	502.021	-0.547112	0.172603	-3.16978	0.00152554	0.00563147	Condition_H8_vs_H0	duplicated_in_Bd21_3	downregulated	BdiBd21-3.1G0016900.1	BdiBd21-3.1G0016900.1.p	PF00931	PTHR23155 PTHR23155:SF561		KOG4658	K13457	GO:0043531			LOC_Os10g04110	MLA6 protein, putative, expressed
BdiBd21-3.1G0016900	Bd21_3	OG0006745	BdiBd21-3.1G0016900.1.v1.2	502.021	-0.751998	0.173608	-4.33159	1.48034e-05	0.000125753	Condition_H4_vs_H0	duplicated_in_Bd21_3	downregulated	BdiBd21-3.1G0016900.1	BdiBd21-3.1G0016900.1.p	PF00931	PTHR23155 PTHR23155:SF561		KOG4658	K13457	GO:0043531			LOC_Os10g04110	MLA6 protein, putative, expressed
BdiBd21-3.1G0017001	Bd21_3	OG0002464	BdiBd21-3.1G0017001.1.v1.2	30.4793	0.198459	0.338017	0.587127	0.557118	0.676717	Condition_H12_vs_H0	duplicated_in_Bd21_3	none	BdiBd21-3.1G0017001.1	BdiBd21-3.1G0017001.1.p
BdiBd21-3.1G0017001	Bd21_3	OG0002464	BdiBd21-3.1G0017001.1.v1.2	30.4793	0.148616	0.337765	0.439998	0.659938	0.775381	Condition_H8_vs_H0	duplicated_in_Bd21_3	none	BdiBd21-3.1G0017001.1	BdiBd21-3.1G0017001.1.p
BdiBd21-3.1G0017001	Bd21_3	OG0002464	BdiBd21-3.1G0017001.1.v1.2	30.4793	-0.0910257	0.34586	-0.263187	0.792406	0.940575	Condition_H1_vs_H0	duplicated_in_Bd21_3	none	BdiBd21-3.1G0017001.1	BdiBd21-3.1G0017001.1.p
BdiBd21-3.1G0017001	Bd21_3	OG0002464	BdiBd21-3.1G0017001.1.v1.2	30.4793	-0.627897	0.355035	-1.76855	0.0769686	0.253576	Condition_H2_vs_H0	duplicated_in_Bd21_3	none	BdiBd21-3.1G0017001.1	BdiBd21-3.1G0017001.1.p
BdiBd21-3.1G0017001	Bd21_3	OG0002464	BdiBd21-3.1G0017001.1.v1.2	30.4793	0.257992	0.339426	0.760082	0.447206	0.609449	Condition_H4_vs_H0	duplicated_in_Bd21_3	none	BdiBd21-3.1G0017001.1	BdiBd21-3.1G0017001.1.p
BdiBd21-3.1G0017100	Bd21_3	OG0012526	BdiBd21-3.1G0017100.1.v1.2	96.7372	0.0235671	0.245732	0.0959057	0.923595	0.979489	Condition_H1_vs_H0	single_copy_ortholog	none	BdiBd21-3.1G0017100.1	BdiBd21-3.1G0017100.1.p	PF00931	PTHR23155 PTHR23155:SF561		KOG4658		GO:0043531			LOC_Os10g04110	MLA6 protein, putative, expressed
BdiBd21-3.1G0017100	Bd21_3	OG0012526	BdiBd21-3.1G0017100.1.v1.2	96.7372	0.382356	0.241162	1.58547	0.112859	0.215682	Condition_H8_vs_H0	single_copy_ortholog	none	BdiBd21-3.1G0017100.1	BdiBd21-3.1G0017100.1.p	PF00931	PTHR23155 PTHR23155:SF561		KOG4658		GO:0043531			LOC_Os10g04110	MLA6 protein, putative, expressed
BdiBd21-3.1G0017100	Bd21_3	OG0012526	BdiBd21-3.1G0017100.1.v1.2	96.7372	0.0276837	0.244722	0.113123	0.909933	0.96411	Condition_H2_vs_H0	single_copy_ortholog	none	BdiBd21-3.1G0017100.1	BdiBd21-3.1G0017100.1.p	PF00931	PTHR23155 PTHR23155:SF561		KOG4658		GO:0043531			LOC_Os10g04110	MLA6 protein, putative, expressed
BdiBd21-3.1G0017100	Bd21_3	OG0012526	BdiBd21-3.1G0017100.1.v1.2	96.7372	0.33497	0.242991	1.37853	0.168039	0.304735	Condition_H4_vs_H0	single_copy_ortholog	none	BdiBd21-3.1G0017100.1	BdiBd21-3.1G0017100.1.p	PF00931	PTHR23155 PTHR23155:SF561		KOG4658		GO:0043531			LOC_Os10g04110	MLA6 protein, putative, expressed
BdiBd21-3.1G0017100	Bd21_3	OG0012526	BdiBd21-3.1G0017100.1.v1.2	96.7372	0.430842	0.241278	1.78567	0.0741528	0.137595	Condition_H12_vs_H0	single_copy_ortholog	none	BdiBd21-3.1G0017100.1	BdiBd21-3.1G0017100.1.p	PF00931	PTHR23155 PTHR23155:SF561		KOG4658		GO:0043531			LOC_Os10g04110	MLA6 protein, putative, expressed
BdiBd21-3.1G0017200	Bd21_3	OG0002464	BdiBd21-3.1G0017200.1.v1.2	5.92663	1.01463	0.804491	1.26121	0.207234	0.342871	Condition_H8_vs_H0	duplicated_in_Bd21_3	none	BdiBd21-3.1G0017200.1	BdiBd21-3.1G0017200.1.p
BdiBd21-3.1G0017200	Bd21_3	OG0002464	BdiBd21-3.1G0017200.1.v1.2	5.92663	0.136422	0.831634	0.164041	0.869699	1	Condition_H2_vs_H0	duplicated_in_Bd21_3	none	BdiBd21-3.1G0017200.1	BdiBd21-3.1G0017200.1.p
BdiBd21-3.1G0017200	Bd21_3	OG0002464	BdiBd21-3.1G0017200.1.v1.2	5.92663	-0.580874	0.869552	-0.668015	0.504124	0.659299	Condition_H4_vs_H0	duplicated_in_Bd21_3	none	BdiBd21-3.1G0017200.1	BdiBd21-3.1G0017200.1.p
BdiBd21-3.1G0017200	Bd21_3	OG0002464	BdiBd21-3.1G0017200.1.v1.2	5.92663	0.0281451	0.832982	0.0337884	0.973046	0.982529	Condition_H12_vs_H0	duplicated_in_Bd21_3	none	BdiBd21-3.1G0017200.1	BdiBd21-3.1G0017200.1.p
BdiBd21-3.1G0017200	Bd21_3	OG0002464	BdiBd21-3.1G0017200.1.v1.2	5.92663	0.0384705	0.839918	0.0458027	0.963467	0.989373	Condition_H1_vs_H0	duplicated_in_Bd21_3	none	BdiBd21-3.1G0017200.1	BdiBd21-3.1G0017200.1.p
BdiBd21-3.1G0017300	Bd21_3	OG0006746	BdiBd21-3.1G0017300.1.v1.2	12.1627	0.75206	0.532322	1.41279	0.157717	0.504047	Condition_H1_vs_H0	duplicated_in_Bd21_3	none	BdiBd21-3.1G0017300.1	BdiBd21-3.1G0017300.1.p	PF00931	PTHR23155 PTHR23155:SF561				GO:0003677 GO:0003917 GO:0005694 GO:0006265 GO:0043531	AT3G15700	P-loop containing nucleoside triphosphate hydrolases superfamily protein	LOC_Os10g04342	stripe rust resistance protein Yr10, putative, expressed
BdiBd21-3.1G0017300	Bd21_3	OG0006746	BdiBd21-3.1G0017300.1.v1.2	12.1627	0.753195	0.529196	1.42328	0.154654	0.382305	Condition_H2_vs_H0	duplicated_in_Bd21_3	none	BdiBd21-3.1G0017300.1	BdiBd21-3.1G0017300.1.p	PF00931	PTHR23155 PTHR23155:SF561				GO:0003677 GO:0003917 GO:0005694 GO:0006265 GO:0043531	AT3G15700	P-loop containing nucleoside triphosphate hydrolases superfamily protein	LOC_Os10g04342	stripe rust resistance protein Yr10, putative, expressed
BdiBd21-3.1G0017300	Bd21_3	OG0006746	BdiBd21-3.1G0017300.1.v1.2	12.1627	0.882321	0.524402	1.68253	0.0924668	0.165164	Condition_H12_vs_H0	duplicated_in_Bd21_3	none	BdiBd21-3.1G0017300.1	BdiBd21-3.1G0017300.1.p	PF00931	PTHR23155 PTHR23155:SF561				GO:0003677 GO:0003917 GO:0005694 GO:0006265 GO:0043531	AT3G15700	P-loop containing nucleoside triphosphate hydrolases superfamily protein	LOC_Os10g04342	stripe rust resistance protein Yr10, putative, expressed
BdiBd21-3.1G0017300	Bd21_3	OG0006746	BdiBd21-3.1G0017300.1.v1.2	12.1627	1.16407	0.517325	2.25017	0.024438	0.06179	Condition_H8_vs_H0	duplicated_in_Bd21_3	none	BdiBd21-3.1G0017300.1	BdiBd21-3.1G0017300.1.p	PF00931	PTHR23155 PTHR23155:SF561				GO:0003677 GO:0003917 GO:0005694 GO:0006265 GO:0043531	AT3G15700	P-loop containing nucleoside triphosphate hydrolases superfamily protein	LOC_Os10g04342	stripe rust resistance protein Yr10, putative, expressed
BdiBd21-3.1G0017300	Bd21_3	OG0006746	BdiBd21-3.1G0017300.1.v1.2	12.1627	0.245154	0.547514	0.447759	0.654327	0.778584	Condition_H4_vs_H0	duplicated_in_Bd21_3	none	BdiBd21-3.1G0017300.1	BdiBd21-3.1G0017300.1.p	PF00931	PTHR23155 PTHR23155:SF561				GO:0003677 GO:0003917 GO:0005694 GO:0006265 GO:0043531	AT3G15700	P-loop containing nucleoside triphosphate hydrolases superfamily protein	LOC_Os10g04342	stripe rust resistance protein Yr10, putative, expressed
BdiBd21-3.1G0017400	Bd21_3	OG0003823	BdiBd21-3.1G0017400.1.v1.2	97.1613	-0.402643	0.204062	-1.97314	0.0484791	0.0959974	Condition_H12_vs_H0	duplicated_in_Bd21_3	none	BdiBd21-3.1G0017400.1	BdiBd21-3.1G0017400.1.p	PF00931	PTHR23155 PTHR23155:SF561		KOG4658	K13457	GO:0043531			LOC_Os10g04110	MLA6 protein, putative, expressed
BdiBd21-3.1G0017400	Bd21_3	OG0003823	BdiBd21-3.1G0017400.1.v1.2	97.1613	-0.428531	0.204921	-2.0912	0.0365104	0.159639	Condition_H2_vs_H0	duplicated_in_Bd21_3	none	BdiBd21-3.1G0017400.1	BdiBd21-3.1G0017400.1.p	PF00931	PTHR23155 PTHR23155:SF561		KOG4658	K13457	GO:0043531			LOC_Os10g04110	MLA6 protein, putative, expressed
BdiBd21-3.1G0017400	Bd21_3	OG0003823	BdiBd21-3.1G0017400.1.v1.2	97.1613	-0.379242	0.203312	-1.86532	0.0621366	0.133192	Condition_H8_vs_H0	duplicated_in_Bd21_3	none	BdiBd21-3.1G0017400.1	BdiBd21-3.1G0017400.1.p	PF00931	PTHR23155 PTHR23155:SF561		KOG4658	K13457	GO:0043531			LOC_Os10g04110	MLA6 protein, putative, expressed
BdiBd21-3.1G0017400	Bd21_3	OG0003823	BdiBd21-3.1G0017400.1.v1.2	97.1613	-0.872668	0.21056	-4.14451	3.40534e-05	0.000256938	Condition_H4_vs_H0	duplicated_in_Bd21_3	downregulated	BdiBd21-3.1G0017400.1	BdiBd21-3.1G0017400.1.p	PF00931	PTHR23155 PTHR23155:SF561		KOG4658	K13457	GO:0043531			LOC_Os10g04110	MLA6 protein, putative, expressed
BdiBd21-3.1G0017400	Bd21_3	OG0003823	BdiBd21-3.1G0017400.1.v1.2	97.1613	-0.353519	0.205271	-1.72221	0.0850317	0.376788	Condition_H1_vs_H0	duplicated_in_Bd21_3	none	BdiBd21-3.1G0017400.1	BdiBd21-3.1G0017400.1.p	PF00931	PTHR23155 PTHR23155:SF561		KOG4658	K13457	GO:0043531			LOC_Os10g04110	MLA6 protein, putative, expressed
BdiBd21-3.1G0017500	Bd21_3	OG0002464	BdiBd21-3.1G0017500.1.v1.2	61.4252	-0.407973	0.366489	-1.11319	0.265625	0.424821	Condition_H4_vs_H0	duplicated_in_Bd21_3	none	BdiBd21-3.1G0017500.1	BdiBd21-3.1G0017500.1.p	PF03969	PTHR12169 PTHR12169:SF5		KOG2383		GO:0005524	AT2G25530	AFG1-like ATPase family protein	LOC_Os03g63500	ATPase, AFG1 family domain containing protein, expressed
BdiBd21-3.1G0017500	Bd21_3	OG0002464	BdiBd21-3.1G0017500.1.v1.2	61.4252	0.158314	0.361192	0.43831	0.661162	0.893968	Condition_H1_vs_H0	duplicated_in_Bd21_3	none	BdiBd21-3.1G0017500.1	BdiBd21-3.1G0017500.1.p	PF03969	PTHR12169 PTHR12169:SF5		KOG2383		GO:0005524	AT2G25530	AFG1-like ATPase family protein	LOC_Os03g63500	ATPase, AFG1 family domain containing protein, expressed
BdiBd21-3.1G0017500	Bd21_3	OG0002464	BdiBd21-3.1G0017500.1.v1.2	61.4252	-0.0452845	0.361334	-0.125326	0.900266	0.935494	Condition_H12_vs_H0	duplicated_in_Bd21_3	none	BdiBd21-3.1G0017500.1	BdiBd21-3.1G0017500.1.p	PF03969	PTHR12169 PTHR12169:SF5		KOG2383		GO:0005524	AT2G25530	AFG1-like ATPase family protein	LOC_Os03g63500	ATPase, AFG1 family domain containing protein, expressed
BdiBd21-3.1G0017500	Bd21_3	OG0002464	BdiBd21-3.1G0017500.1.v1.2	61.4252	0.356374	0.35802	0.995401	0.319541	0.473117	Condition_H8_vs_H0	duplicated_in_Bd21_3	none	BdiBd21-3.1G0017500.1	BdiBd21-3.1G0017500.1.p	PF03969	PTHR12169 PTHR12169:SF5		KOG2383		GO:0005524	AT2G25530	AFG1-like ATPase family protein	LOC_Os03g63500	ATPase, AFG1 family domain containing protein, expressed
BdiBd21-3.1G0017500	Bd21_3	OG0002464	BdiBd21-3.1G0017500.1.v1.2	61.4252	0.340062	0.359049	0.94712	0.343578	0.600462	Condition_H2_vs_H0	duplicated_in_Bd21_3	none	BdiBd21-3.1G0017500.1	BdiBd21-3.1G0017500.1.p	PF03969	PTHR12169 PTHR12169:SF5		KOG2383		GO:0005524	AT2G25530	AFG1-like ATPase family protein	LOC_Os03g63500	ATPase, AFG1 family domain containing protein, expressed
BdiBd21-3.1G0017600	Bd21_3	OG0006747	BdiBd21-3.1G0017600.1.v1.2	2.78809	-0.231157	1.09583	-0.210942	0.832933	1	Condition_H1_vs_H0	duplicated_in_Bd21_3	none	BdiBd21-3.1G0017600.1	BdiBd21-3.1G0017600.1.p	PF07714	PTHR27000 PTHR27000:SF98	EC:2.7.11.1			GO:0004672 GO:0004713 GO:0005524 GO:0006468
BdiBd21-3.1G0017600	Bd21_3	OG0006747	BdiBd21-3.1G0017600.1.v1.2	2.78809	0.255862	1.067	0.239796	0.810488	0.88682	Condition_H4_vs_H0	duplicated_in_Bd21_3	none	BdiBd21-3.1G0017600.1	BdiBd21-3.1G0017600.1.p	PF07714	PTHR27000 PTHR27000:SF98	EC:2.7.11.1			GO:0004672 GO:0004713 GO:0005524 GO:0006468
BdiBd21-3.1G0017600	Bd21_3	OG0006747	BdiBd21-3.1G0017600.1.v1.2	2.78809	0.155553	1.0644	0.146141	0.88381	0.925763	Condition_H12_vs_H0	duplicated_in_Bd21_3	none	BdiBd21-3.1G0017600.1	BdiBd21-3.1G0017600.1.p	PF07714	PTHR27000 PTHR27000:SF98	EC:2.7.11.1			GO:0004672 GO:0004713 GO:0005524 GO:0006468
BdiBd21-3.1G0017600	Bd21_3	OG0006747	BdiBd21-3.1G0017600.1.v1.2	2.78809	-0.546637	1.10964	-0.492625	0.622278	1	Condition_H2_vs_H0	duplicated_in_Bd21_3	none	BdiBd21-3.1G0017600.1	BdiBd21-3.1G0017600.1.p	PF07714	PTHR27000 PTHR27000:SF98	EC:2.7.11.1			GO:0004672 GO:0004713 GO:0005524 GO:0006468
BdiBd21-3.1G0017600	Bd21_3	OG0006747	BdiBd21-3.1G0017600.1.v1.2	2.78809	-0.82465	1.12068	-0.735847	0.461824	0.613797	Condition_H8_vs_H0	duplicated_in_Bd21_3	none	BdiBd21-3.1G0017600.1	BdiBd21-3.1G0017600.1.p	PF07714	PTHR27000 PTHR27000:SF98	EC:2.7.11.1			GO:0004672 GO:0004713 GO:0005524 GO:0006468
BdiBd21-3.1G0017800	Bd21_3	OG0006747	BdiBd21-3.1G0017800.1.v1.2	151.798	2.99586	0.461727	6.48838	8.67655e-11	8.25929e-10	Condition_H12_vs_H0	duplicated_in_Bd21_3	upregulated	BdiBd21-3.1G0017800.1	BdiBd21-3.1G0017800.1.p	PF00560 PF07714 PF08263 PF13855	PTHR27000 PTHR27000:SF98	EC:2.7.11.1	KOG1187		GO:0004672 GO:0004713 GO:0005515 GO:0005524 GO:0006468			LOC_Os11g10310	receptor-like protein kinase 2 precursor, putative, expressed
BdiBd21-3.1G0017800	Bd21_3	OG0006747	BdiBd21-3.1G0017800.1.v1.2	151.798	2.10633	0.463721	4.54224	5.56601e-06	5.3303e-05	Condition_H4_vs_H0	duplicated_in_Bd21_3	upregulated	BdiBd21-3.1G0017800.1	BdiBd21-3.1G0017800.1.p	PF00560 PF07714 PF08263 PF13855	PTHR27000 PTHR27000:SF98	EC:2.7.11.1	KOG1187		GO:0004672 GO:0004713 GO:0005515 GO:0005524 GO:0006468			LOC_Os11g10310	receptor-like protein kinase 2 precursor, putative, expressed
BdiBd21-3.1G0017800	Bd21_3	OG0006747	BdiBd21-3.1G0017800.1.v1.2	151.798	2.09492	0.463531	4.51948	6.19918e-06	0.000251742	Condition_H2_vs_H0	duplicated_in_Bd21_3	upregulated	BdiBd21-3.1G0017800.1	BdiBd21-3.1G0017800.1.p	PF00560 PF07714 PF08263 PF13855	PTHR27000 PTHR27000:SF98	EC:2.7.11.1	KOG1187		GO:0004672 GO:0004713 GO:0005515 GO:0005524 GO:0006468			LOC_Os11g10310	receptor-like protein kinase 2 precursor, putative, expressed
BdiBd21-3.1G0017800	Bd21_3	OG0006747	BdiBd21-3.1G0017800.1.v1.2	151.798	0.885765	0.468913	1.88898	0.058895	0.308232	Condition_H1_vs_H0	duplicated_in_Bd21_3	none	BdiBd21-3.1G0017800.1	BdiBd21-3.1G0017800.1.p	PF00560 PF07714 PF08263 PF13855	PTHR27000 PTHR27000:SF98	EC:2.7.11.1	KOG1187		GO:0004672 GO:0004713 GO:0005515 GO:0005524 GO:0006468			LOC_Os11g10310	receptor-like protein kinase 2 precursor, putative, expressed
BdiBd21-3.1G0017800	Bd21_3	OG0006747	BdiBd21-3.1G0017800.1.v1.2	151.798	2.69045	0.46206	5.82274	5.78907e-09	7.66593e-08	Condition_H8_vs_H0	duplicated_in_Bd21_3	upregulated	BdiBd21-3.1G0017800.1	BdiBd21-3.1G0017800.1.p	PF00560 PF07714 PF08263 PF13855	PTHR27000 PTHR27000:SF98	EC:2.7.11.1	KOG1187		GO:0004672 GO:0004713 GO:0005515 GO:0005524 GO:0006468			LOC_Os11g10310	receptor-like protein kinase 2 precursor, putative, expressed
BdiBd21-3.1G0017900	Bd21_3	OG0012528	BdiBd21-3.1G0017900.1.v1.2	2.38937	1.58643	1.09969	1.44262	0.149127	0.279624	Condition_H4_vs_H0	single_copy_ortholog	none	BdiBd21-3.1G0017900.1	BdiBd21-3.1G0017900.1.p	PF14541 PF14543	PTHR13683	EC:3.4.23.12	KOG1339		GO:0004190 GO:0006508
BdiBd21-3.1G0017900	Bd21_3	OG0012528	BdiBd21-3.1G0017900.1.v1.2	2.38937	1.08091	1.11545	0.969027	0.332532	0.461142	Condition_H12_vs_H0	single_copy_ortholog	none	BdiBd21-3.1G0017900.1	BdiBd21-3.1G0017900.1.p	PF14541 PF14543	PTHR13683	EC:3.4.23.12	KOG1339		GO:0004190 GO:0006508
BdiBd21-3.1G0017900	Bd21_3	OG0012528	BdiBd21-3.1G0017900.1.v1.2	2.38937	0.601629	1.15713	0.519932	0.603111	1	Condition_H1_vs_H0	single_copy_ortholog	none	BdiBd21-3.1G0017900.1	BdiBd21-3.1G0017900.1.p	PF14541 PF14543	PTHR13683	EC:3.4.23.12	KOG1339		GO:0004190 GO:0006508
BdiBd21-3.1G0017900	Bd21_3	OG0012528	BdiBd21-3.1G0017900.1.v1.2	2.38937	0.631441	1.13721	0.555254	0.578721	0.713424	Condition_H8_vs_H0	single_copy_ortholog	none	BdiBd21-3.1G0017900.1	BdiBd21-3.1G0017900.1.p	PF14541 PF14543	PTHR13683	EC:3.4.23.12	KOG1339		GO:0004190 GO:0006508
BdiBd21-3.1G0017900	Bd21_3	OG0012528	BdiBd21-3.1G0017900.1.v1.2	2.38937	0.195321	1.18108	0.165375	0.868649	1	Condition_H2_vs_H0	single_copy_ortholog	none	BdiBd21-3.1G0017900.1	BdiBd21-3.1G0017900.1.p	PF14541 PF14543	PTHR13683	EC:3.4.23.12	KOG1339		GO:0004190 GO:0006508
BdiBd21-3.1G0018000	Bd21_3	OG0006748	BdiBd21-3.1G0018000.1.v1.2	1.74237	1.2953	1.36438	0.949368	0.342434	0.509077	Condition_H4_vs_H0	duplicated_in_Bd21_3	none	BdiBd21-3.1G0018000.1	BdiBd21-3.1G0018000.1.p	PF14541 PF14543	PTHR13683	EC:3.4.23.12	KOG1339		GO:0004190 GO:0006508
BdiBd21-3.1G0018000	Bd21_3	OG0006748	BdiBd21-3.1G0018000.1.v1.2	1.74237	1.4292	1.35107	1.05783	0.290134	1	Condition_H2_vs_H0	duplicated_in_Bd21_3	none	BdiBd21-3.1G0018000.1	BdiBd21-3.1G0018000.1.p	PF14541 PF14543	PTHR13683	EC:3.4.23.12	KOG1339		GO:0004190 GO:0006508
BdiBd21-3.1G0018000	Bd21_3	OG0006748	BdiBd21-3.1G0018000.1.v1.2	1.74237	0.945726	1.37332	0.688641	0.491049	0.639507	Condition_H8_vs_H0	duplicated_in_Bd21_3	none	BdiBd21-3.1G0018000.1	BdiBd21-3.1G0018000.1.p	PF14541 PF14543	PTHR13683	EC:3.4.23.12	KOG1339		GO:0004190 GO:0006508
BdiBd21-3.1G0018000	Bd21_3	OG0006748	BdiBd21-3.1G0018000.1.v1.2	1.74237	-1.57843	1.62542	-0.971095	0.331501	0.460067	Condition_H12_vs_H0	duplicated_in_Bd21_3	none	BdiBd21-3.1G0018000.1	BdiBd21-3.1G0018000.1.p	PF14541 PF14543	PTHR13683	EC:3.4.23.12	KOG1339		GO:0004190 GO:0006508
BdiBd21-3.1G0018000	Bd21_3	OG0006748	BdiBd21-3.1G0018000.1.v1.2	1.74237	1.9776	1.32948	1.48751	0.136881	1	Condition_H1_vs_H0	duplicated_in_Bd21_3	none	BdiBd21-3.1G0018000.1	BdiBd21-3.1G0018000.1.p	PF14541 PF14543	PTHR13683	EC:3.4.23.12	KOG1339		GO:0004190 GO:0006508
BdiBd21-3.1G0018100	Bd21_3	OG0012529	BdiBd21-3.1G0018100.1.v1.2	1568.27	-0.524354	0.140374	-3.73541	0.000187412	0.00113348	Condition_H4_vs_H0	single_copy_ortholog	downregulated	BdiBd21-3.1G0018100.1	BdiBd21-3.1G0018100.1.p	PF02569	PTHR21299 PTHR21299:SF1	EC:6.3.2.1	KOG3042	K01918	GO:0004592 GO:0015940	AT5G48840	homolog of bacterial PANC	LOC_Os03g63490	pantoate--beta-alanine ligase, putative, expressed
BdiBd21-3.1G0018100	Bd21_3	OG0012529	BdiBd21-3.1G0018100.1.v1.2	1568.27	-0.889592	0.140578	-6.32808	2.48226e-10	2.20142e-09	Condition_H12_vs_H0	single_copy_ortholog	downregulated	BdiBd21-3.1G0018100.1	BdiBd21-3.1G0018100.1.p	PF02569	PTHR21299 PTHR21299:SF1	EC:6.3.2.1	KOG3042	K01918	GO:0004592 GO:0015940	AT5G48840	homolog of bacterial PANC	LOC_Os03g63490	pantoate--beta-alanine ligase, putative, expressed
[truncated: 254,143+ more rows]

## Sheet: Table S8
Table S8: Comparison of differential gene expression for single-copy orthologs between the two B. distachyon accessions across multiple time points following root tip excision. Each row corresponds to a specific orthogroup at a given time point ("condition"). Columns "Bd21" and "Bd21_3" report the log2 fold-change values of the corresponding gene(s) in each accession, with missing values (NA) ind…
[truncated: 44,274 more rows]

[truncated: 13 more sheets: Table S9, Table S10, Table S11, Table S12, Table S13, Table S14, Table S15, Table S16, Table S17, Table S18, Table S19, Table S20, Table S21]
